# Supplementary material for: Vitamin D status associates with skeletal muscle loss after anterior cruciate ligament reconstruction
Source: JCI Insight. 2023 Dec 8;8(23):e170518. doi: 10.1172/jci.insight.170518 (PMC10795826; doi:10.1172/jci.insight.170518)
Supplement: Supporting data values [file jciinsight-8-170518-s128.xlsx]

## Sheet: Fig 2A
	Sex	Race	Surgery Month	BMI	Age	25(OH)D_V2	25(OH)D_V4	25(OH)D_V7	25(OH)D_V8
MSTN01	F	W	11	22.63	16	52		43	61
MSTN02	M	B	11	25.06	16	22	21	13	20
MSTN03	M	W	11	31.15	16	40	42	27	44
MSTN04	F	H	11	21.48	21	19	14	28	21
MSTN05	M	W	1	31.31	17	29	29
MSTN07	F	B	3	22.46	20	21	20	20	20
MSTN08	F	B	3	30.55	15	21	22	35	41
MSTN09	F	B	3	24.87	17	11	9.1	22	17
MSTN10	F	W	8	21.45	17	28	31	23	22
MSTN13	F	W	10	23.49	17	32	33	25	38
MSTN15	M	W	2	25.8245	18	27	24
MSTN17	M	W	11	24.3898	16	60	46	35	41
MSTN18	M	W	1	34.0203	16	29	17
MSTN20	F	W	2	27.5	29	22	24	26	25
MSTN21	F	B	3	26.4967	17	16	14	35	33
MSTN22	F	W	3	24.1266	15	22	26	32	28
MSTN23	F	W	4	27.0618	22	32	31	31	22
MSTN24	F	W	5	22.1403	18	41	39	44	41
MSTN26	M	W	7	25.7658	18	32	28
MSTN27	M	W	8	25.3811	16	50	47	35
MSTN28	F	B	8	29.2568	16	26	25	11
						A
V2 is Baseline, V4 is 1 week post surgery, V7 is 4 months post surgery, V8 is 6 months post surgery

## Sheet: Fig 2B
	1,25(OH)D_V2	1, 25(OH)D_V4	1, 25(OH)D_V7	1, 25(OH)D_V8
MSTN01	17.061		27.375	38.864
MSTN02	22.115	11.381	13.975	16.277
MSTN03	23.655	6.692	21.5	21.523
MSTN04	16.302	14.901	23.022	19.063
MSTN05	15.683	9.821
MSTN07	21.068		28.597	26.992
MSTN08	27.372	14.434	25.043	26.602
MSTN09	13.477		19.957	25.32
MSTN10	37.002	21.486	6.758
MSTN13	14.543	7.96	22.453	15.693
MSTN15	16.1	14.4
MSTN17	28.61	12.611	16.715	26.295
MSTN18	23.929	16.632
MSTN20	16.987	8.669	15.023	21.133
MSTN21	20.371	17.914	20.96	19.606
MSTN22	10.08	5.375	13.711	30.658
MSTN23	41.776	24.708	70.216	17.381
MSTN24	30.211	23.352	21.618	25.393
MSTN26	17.747	12.295
MSTN27	22.931	14.572	24.745	22.968
MSTN28	16.237	11.947	27.576
V2 is Baseline, V4 is 1 week post surgery, V7 is 4 months post surgery, V8 is 6 months post surgery

## Sheet: Fig 2C
	FREE_25(OH)D_V2	FREE_25(OH)D_V4	FREE_25(OH)D_V7	FREE_25(OH)D_V8
MSTN01	6.731		5.494	7.596
MSTN02	4.271	3.783	2.88	3.688
MSTN03	7.076	7.711	5.927	7.075
MSTN04	3.738	3.334	4.261	3.544
MSTN05	4.628	4.437
MSTN07	6.616	4.904	3.786	4.989
MSTN08	3.735	4.137	5.879	7.019
MSTN09	3.009	2.758	5.41	4.715
MSTN10	8.859	6.252	5.535	5.471
MSTN13	8.73	7.272	6.46	11.567
MSTN15	5.014	5.565
MSTN17	12.659	9.66	8.521	8.769
MSTN18	4.371	4.034
MSTN20	5.606	6.607	6.666	7.371
MSTN21	4.236	3.765	9.681	8.869
MSTN22	6.763	7.519	10.616	8.388
MSTN23	6.359	6.834	6.367	5.823
MSTN24	11.131	8.74	12.243	10.334
MSTN26	7.189	7.203
MSTN27	13.588	10.155	8.788	7.93
MSTN28	5.942	4.473	2.767	3.047
	C
V2 is Baseline, V4 is 1 week post surgery, V7 is 4 months post surgery, V8 is 6 months post surgery

## Sheet: Fig 2D
	DBP_V2	DBP_V4	DBP_V7	DBP_V8
MSTN01	599.499		532.808	402.317
MSTN02	240.657	317.036	225.927	213.227
MSTN03	237.869	308.396	235.649	206.223
MSTN04	240.578	254.362	208.001	211.232
MSTN05	222.572	251.92
MSTN07	215.165	245.382	193.243	159.037
MSTN08	340.182	254.993	270.015	251.533
MSTN09	192.992	204.774	165.119	152.823
MSTN10	281.506	168.463	134.185	124.984
MSTN13	154.75	152.683	138.345	113.267
MSTN15	150.139	161.261
MSTN17	320.785	283.252	240.298	254.886
MSTN18	227.331	233.814
MSTN20	254.075	245.566	184.782	230.572
MSTN21	262.18	282.846	226.52	211.122
MSTN22	218.821	301.081	126.43	141.018
MSTN23	199.37	149.122	185.187	143.044
MSTN24	161.279	173.031	117.515	141.423
MSTN26	143.044	163.71
MSTN27	123.999	143.449	106.574	115.894
MSTN28	109.816	141.828	117.92
V2 is Baseline, V4 is 1 week post surgery, V7 is 4 months post surgery, V8 is 6 months post surgery

## Sheet: Fig 3A
	VDR_WB_Inj_V2	VDR_WB_Inj_V4
MSTN01	0.0535494	1.54104
MSTN02	0.707538	2.73487
MSTN03	0.222391	0.363097
MSTN04	0.114005	0.515975
MSTN05	0.0198386	0.318932
MSTN07	0.14988	1.18095
MSTN08	0.350334	6.88241
MSTN09	0.247287	1.14076
MSTN10	0.629204	0.912048
MSTN13	1.5989	3.30373
MSTN15	2.95678	9.06557
MSTN17	0.535135	7.69748
MSTN18	1.69531	3.70404
MSTN22	0.880805	5.27758
MSTN23	0.926261	3.33894
MSTN24	2.26352	1.54738
MSTN26	0.296054	0.780843
MSTN28	2.50987	2.03341

## Sheet: Fig 3B
	VDBP_WB_Inj_V2	VDBP_WB_Inj_V4
MSTN01	0.176915	1.18882
MSTN02	0.274902	1.69161
MSTN03	0.342096	1.41143
MSTN04	0.994969	1.039
MSTN05	0.141078	1.14879
MSTN07	1.14829	2.29121
MSTN08	0.588377	1.89546
MSTN09	0.651454	1.79975
MSTN10	1.23388	0.97008
MSTN13	0.733648	1.28955
MSTN15	1.14754	3.878
MSTN17	1.24633	3.29134
MSTN18	0.95213	1.81426
MSTN22	0.512683	2.33779
MSTN23	1.8027	1.33764
MSTN24	3.75931	2.53715
MSTN26	0.502833	1.51072
MSTN28	4.3491	3.37329

## Sheet: Fig 3C
	VDR_Seq_Inj_V2	VDR_Seq_Inj_V4
MSTN01	9.42028	48.5037
MSTN02	18.9356	162.477
MSTN04	8.75231	93.3031
MSTN05	16.002	68.2383
MSTN07	13.3299	46.4178
MSTN08	13.1121	64.6404
MSTN13	0	32.9608
MSTN15	35.2583	205.688
MSTN17	10.9653	71.9084
MSTN18	7.98198	74.2344

## Sheet: Fig 3D
	CYP2R1_Seq_Inj_V2	CYP2R1_Seq_Inj_V4
MSTN01	47.9578	187.086
MSTN02	75.7423	89.711
MSTN04	75.0198	103.09
MSTN05	50.4679	78.2733
MSTN07	87.9776	98.9663
MSTN08	78.6728	86.9853
MSTN13	40.6522	96.756
MSTN15	56.4132	99.8567
MSTN17	64.2252	79.988
MSTN18	76.1917	76.7089

## Sheet: Fig 4A-ChIP
Interval	Chromosome	Start	End	Length	Peak Summit	Peak Val	Avg Val	BinCount	CGIslandCount	PromoterCount	GeneCount	Gene List	Dist to Start	Position	UCSC Link
0	1	959078	959452	374	959232	26	19.3636	11	1	3	3	NOC2L, KLHL17, PLEKHN1	67, -720, -7265	in gene, upstream, upstream	1_MSTN_VDR_hg38_woTRNA::1::0_chr1
1	1	1000107	1000334	227	1000224	29	25.7143	7	1	1	1	HES4	1061	in gene	1_MSTN_VDR_hg38_woTRNA::1::1_chr1
2	1	1116024	1116272	248	1116208	29	25.25	8	1	1	1	C1orf159	148	in gene	1_MSTN_VDR_hg38_woTRNA::1::2_chr1
3	1	1374910	1375725	815	1375328	67	43.7692	26	1	1	2	AURKAIP1, CCNL2	110, 24010	in gene, downstream	1_MSTN_VDR_hg38_woTRNA::1::3_chr1
4	1	1615489	1615755	266	1615568	44	35.5	8	1	1	3	LOC105378586, MIB2, LOC105378587	15280, 593, 11083	downstream, in gene, downstream	1_MSTN_VDR_hg38_woTRNA::1::4_chr1
5	1	1692637	1693238	601	1693152	24	15.7368	19	1	1	2	SLC35E2B, CDK11A	-348, 31200	upstream, downstream	1_MSTN_VDR_hg38_woTRNA::1::5_chr1
6	1	2205330	2205557	227	2205440	32	28.4286	7	1	1	3	C1orf86, LOC105378593, LOC105378592	7280, -1573, 9771	in gene, upstream, downstream	1_MSTN_VDR_hg38_woTRNA::1::6_chr1
7	1	2315348	2315613	265	2315424	18	15.375	8	1	1	3	SKI, LOC105378595, MORN1	86729, 444, 76327	downstream, in gene, downstream	1_MSTN_VDR_hg38_woTRNA::1::7_chr1
8	1	3900347	3901296	949	3900720	52	39.2	30	1	2	2	C1orf174, LINC01134	-427, 316	upstream, in gene	1_MSTN_VDR_hg38_woTRNA::1::8_chr1
9	1	6554290	6554760	470	6554528	62	41.8667	15	1	2	2	NOL9, TAS1R1	70, -750	in gene, upstream	1_MSTN_VDR_hg38_woTRNA::1::9_chr1
10	1	6602750	6603186	436	6602944	41	32	14	1	1	1	KLHL21	-46	upstream	1_MSTN_VDR_hg38_woTRNA::1::10_chr1
11	1	6613370	6613614	244	6613456	26	23.75	8	1	1	1	PHF13	-240	upstream	1_MSTN_VDR_hg38_woTRNA::1::11_chr1
12	1	7954122	7954428	306	7954272	38	32.6667	9	1	1	1	PARK7	-7382	upstream	1_MSTN_VDR_hg38_woTRNA::1::12_chr1
13	1	8026112	8026469	357	8026304	34	28	12	1	1	1	ERRFI1	29	in gene	1_MSTN_VDR_hg38_woTRNA::1::13_chr1
14	1	8817505	8817837	332	8817632	40	30.5	10	1	1	1	RERE	59	in gene	1_MSTN_VDR_hg38_woTRNA::1::14_chr1
15	1	8878824	8879276	452	8878944	30	26.9286	14	1	2	2	ENO1, ENO1-AS1	148, 109	in gene, in gene	1_MSTN_VDR_hg38_woTRNA::1::15_chr1
16	1	9069636	9070045	409	9069888	45	35.3333	12	0	1	1	SLC2A5	1816	in gene	1_MSTN_VDR_hg38_woTRNA::1::16_chr1
17	1	9943114	9943543	429	9943360	61	44.8462	13	1	2	2	LZIC, NMNAT1	42, 437	in gene, in gene	1_MSTN_VDR_hg38_woTRNA::1::17_chr1
18	1	10210982	10211318	336	10211184	32	28.6	10	1	1	1	KIF1B	478	in gene	1_MSTN_VDR_hg38_woTRNA::1::18_chr1
19	1	10611000	10611383	383	10611200	24	21.25	12	0	0	1	PEX14	136254	in gene	1_MSTN_VDR_hg38_woTRNA::1::19_chr1
20	1	10979835	10980241	406	10980160	30	25.0769	13	0	1	1	C1orf127	1877	in gene	1_MSTN_VDR_hg38_woTRNA::1::20_chr1
21	1	11012328	11012617	289	11012464	51	44.4444	9	1	1	1	TARDBP	-158	upstream	1_MSTN_VDR_hg38_woTRNA::1::21_chr1
22	1	11736539	11736800	261	11736608	21	17.6667	9	0	1	1	AGTRAP	1134	in gene	1_MSTN_VDR_hg38_woTRNA::1::22_chr1
23	1	11907894	11908321	427	11908096	48	34.8571	14	0	2	2	LOC105376742, RNU5E-1	-25, -58	upstream, upstream	1_MSTN_VDR_hg38_woTRNA::1::23_chr1
24	1	15524542	15524802	260	15524736	27	23.2222	9	1	2	2	CASP9, DNAJC16	1793, -2077	in gene, upstream	1_MSTN_VDR_hg38_woTRNA::1::24_chr1
25	1	15526651	15527036	385	15526720	44	36.1667	12	1	2	2	CASP9, DNAJC16	-191, -93	upstream, upstream	1_MSTN_VDR_hg38_woTRNA::1::25_chr1
26	1	15579857	15580208	351	15579936	31	26	11	0	0	2	DNAJC16, AGMAT	53123, 5174	downstream, in gene	1_MSTN_VDR_hg38_woTRNA::1::26_chr1
27	1	15596640	15597269	629	15597008	76	42.95	20	0	1	1	CHCHD2P6	-7520	upstream	1_MSTN_VDR_hg38_woTRNA::1::27_chr1
28	1	15617487	15617767	280	15617536	39	30.6667	9	1	1	1	DDI2	78	in gene	1_MSTN_VDR_hg38_woTRNA::1::28_chr1
29	1	15834754	15835163	409	15834912	46	38	12	1	0	1	FLJ37453	13235	in gene	1_MSTN_VDR_hg38_woTRNA::1::29_chr1
30	1	16012876	16013267	391	16013136	36	31.4167	12	0	0	3	C1orf64, HSPB7, CLCNKA	8900, 5660, -8855	downstream, downstream, upstream	1_MSTN_VDR_hg38_woTRNA::1::30_chr1
31	1	16017792	16018234	442	16018080	37	30.2857	14	0	2	2	HSPB7, CLCNKA	716, -3911	in gene, upstream	1_MSTN_VDR_hg38_woTRNA::1::31_chr1
32	1	16367107	16367495	388	16367328	45	36.75	12	1	1	1	SZRD1	298	in gene	1_MSTN_VDR_hg38_woTRNA::1::32_chr1
33	1	16644461	16644883	422	16644640	66	50.1538	13	1	1	1	LOC101927663	93	in gene	1_MSTN_VDR_hg38_woTRNA::1::33_chr1
34	1	16904987	16905384	397	16905184	62	49	13	1	0	2	CROCC, RNU1-2	9477, 9204	in gene, downstream	1_MSTN_VDR_hg38_woTRNA::1::34_chr1
35	1	16914292	16914601	309	16914464	26	24	10	1	0	1	CROCC	18757	in gene	1_MSTN_VDR_hg38_woTRNA::1::35_chr1
36	1	19596735	19597214	479	19597024	49	37.9333	15	1	3	3	LOC105378614, MINOS1-NBL1, MINOS1	-152, 47, 47	upstream, in gene, in gene	1_MSTN_VDR_hg38_woTRNA::1::36_chr1
37	1	21345519	21345879	360	21345744	23	19.7273	11	1	1	1	ECE1	-203	upstream	1_MSTN_VDR_hg38_woTRNA::1::37_chr1
38	1	22451671	22451994	323	22451808	35	30.5	10	1	0	1	ZBTB40	22970	in gene	1_MSTN_VDR_hg38_woTRNA::1::38_chr1
39	1	23554812	23555059	247	23554896	33	29.875	8	1	1	2	LOC105376859, ID3	2454, 4898	in gene, downstream	1_MSTN_VDR_hg38_woTRNA::1::39_chr1
40	1	23559522	23559953	431	23559723	34	31.1538	13	1	2	2	LOC105376859, ID3	-2373, 71	upstream, in gene	1_MSTN_VDR_hg38_woTRNA::1::40_chr1
41	1	23562177	23562587	410	23562464	30	24.9167	12	0	2	2	LOC105376859, ID3	-5114, -2670	upstream, upstream	1_MSTN_VDR_hg38_woTRNA::1::41_chr1
42	1	23743479	23743822	343	23743648	30	24.1818	11	1	1	1	TCEB3	282	in gene	1_MSTN_VDR_hg38_woTRNA::1::42_chr1
43	1	23800738	23801055	317	23800960	28	25.3333	9	1	2	4	LOC105376860, LYPLA2, GALE, HMGCL	-7262, 10175, -156, 24499	upstream, downstream, upstream, downstream	1_MSTN_VDR_hg38_woTRNA::1::43_chr1
44	1	23980083	23980545	462	23980352	65	47.7333	15	1	1	2	SRSF10, LOC105378615	111, 7436	in gene, downstream	1_MSTN_VDR_hg38_woTRNA::1::44_chr1
45	1	25247185	25247420	235	25247264	34	31	7	1	0	1	RSRP1	20651	in gene	1_MSTN_VDR_hg38_woTRNA::1::45_chr1
46	1	25819950	25820390	440	25820064	47	33.0714	14	1	1	3	SEPN1, MTFR1L, LOC646471	19888, 158, 3542	downstream, in gene, in gene	1_MSTN_VDR_hg38_woTRNA::1::46_chr1
47	1	25998206	25998535	329	25998368	55	39.8182	11	1	1	2	PAFAH2, LOC101928216	213, 38102	in gene, downstream	1_MSTN_VDR_hg38_woTRNA::1::47_chr1
48	1	26036433	26036790	357	26036608	55	41.1818	11	0	1	4	LOC101928216, EXTL1, SLC30A2, LOC105376910	-138, 14867, 9530, -9287	upstream, downstream, downstream, upstream	1_MSTN_VDR_hg38_woTRNA::1::48_chr1
49	1	26620515	26621215	700	26620672	57	44.9524	21	1	0	0				1_MSTN_VDR_hg38_woTRNA::1::49_chr1
50	1	26695605	26695906	301	26695776	41	30.6	10	1	2	3	LOC105376888, LOC101928728, ARID1A	13202, 629, -255	downstream, in gene, upstream	1_MSTN_VDR_hg38_woTRNA::1::50_chr1
51	1	26900304	26900666	362	26900448	54	41.8182	11	1	1	2	GPN2, GPATCH3	-10070, 617	upstream, in gene	1_MSTN_VDR_hg38_woTRNA::1::51_chr1
52	1	27154981	27155354	373	27155168	49	40.6364	11	1	2	2	SLC9A1, LOC102723760	-38, -2388	upstream, upstream	1_MSTN_VDR_hg38_woTRNA::1::52_chr1
53	1	27234294	27234591	297	27234464	28	22.5556	9	1	2	2	LOC105376890, WDTC1	30, -52	in gene, upstream	1_MSTN_VDR_hg38_woTRNA::1::53_chr1
54	1	27321937	27322312	375	27322144	70	51.8333	12	1	3	3	TMEM222, ACTG1P20, RNU6-48P	-1, -1730, -3075	upstream, upstream, upstream	1_MSTN_VDR_hg38_woTRNA::1::54_chr1
55	1	27365508	27365719	211	27365653	19	18.3333	6	0	1	2	MAP3K6, FCN3	2361, 9172	in gene, downstream	1_MSTN_VDR_hg38_woTRNA::1::55_chr1
56	1	27725460	27725856	396	27725632	54	41.9231	13	1	1	1	FAM76A	-347	upstream	1_MSTN_VDR_hg38_woTRNA::1::56_chr1
57	1	28328893	28329294	401	28329088	39	32.2308	13	1	1	1	MED18	86	in gene	1_MSTN_VDR_hg38_woTRNA::1::57_chr1
58	1	28552890	28553197	307	28552928	28	25.6	10	1	1	1	TRNAU1AP	-89	upstream	1_MSTN_VDR_hg38_woTRNA::1::58_chr1
59	1	28736401	28736652	251	28736576	33	27.125	8	1	1	1	YTHDF2	-45	upstream	1_MSTN_VDR_hg38_woTRNA::1::59_chr1
60	1	29181486	29182100	614	29181856	39	30.9474	19	1	1	2	SRSF4, MECR	269, 49102	in gene, in gene	1_MSTN_VDR_hg38_woTRNA::1::60_chr1
61	1	31065509	31065729	220	31065600	34	30.8571	7	1	1	1	PUM1	117	in gene	1_MSTN_VDR_hg38_woTRNA::1::61_chr1
62	1	31715512	31715772	260	31715632	22	20.5	8	0	0	0				1_MSTN_VDR_hg38_woTRNA::1::62_chr1
63	1	31788408	31788680	272	31788560	16	15.1111	9	1	0	1	SPOCD1	27491	downstream	1_MSTN_VDR_hg38_woTRNA::1::63_chr1
64	1	32013701	32014195	494	32013856	25	20.8	15	1	1	1	KHDRBS1	162	in gene	1_MSTN_VDR_hg38_woTRNA::1::64_chr1
65	1	32107799	32108064	265	32107904	28	22.8889	9	0	1	2	TMEM39B, KPNA6	35873, -139	downstream, upstream	1_MSTN_VDR_hg38_woTRNA::1::65_chr1
66	1	32351340	32351830	490	32351488	31	24.4	15	1	1	2	LOC105378629, FAM229A	307, 10755	in gene, downstream	1_MSTN_VDR_hg38_woTRNA::1::66_chr1
67	1	32394525	32394791	266	32394592	37	32.6667	9	1	2	2	BSDC1, LOC105378630	-131, 79	upstream, in gene	1_MSTN_VDR_hg38_woTRNA::1::67_chr1
68	1	32650850	32651188	338	32651040	46	38.3	10	1	2	2	ZBTB8OS, RBBP4	-27, -108	upstream, upstream	1_MSTN_VDR_hg38_woTRNA::1::68_chr1
69	1	32817228	32817548	320	32817408	49	39.6	10	1	2	2	YARS, S100PBP	624, 641	in gene, in gene	1_MSTN_VDR_hg38_woTRNA::1::69_chr1
70	1	33127227	33127786	559	33127552	46	35.6667	18	1	0	2	AZIN2, LOC105378636	46442, 13250	in gene, in gene	1_MSTN_VDR_hg38_woTRNA::1::70_chr1
71	1	33182047	33182260	213	33182208	26	22.8571	7	1	1	2	AZIN2, TRIM62	101098, -138	downstream, upstream	1_MSTN_VDR_hg38_woTRNA::1::71_chr1
72	1	35192126	35192396	270	35192240	32	27.2222	9	1	1	1	SFPQ	918	in gene	1_MSTN_VDR_hg38_woTRNA::1::72_chr1
73	1	35192936	35193326	390	35193088	35	29.4167	12	1	1	1	SFPQ	70	in gene	1_MSTN_VDR_hg38_woTRNA::1::73_chr1
74	1	35930789	35931066	277	35930976	26	22.75	8	1	0	2	AGO1, AGO3	61185, 7573	downstream, in gene	1_MSTN_VDR_hg38_woTRNA::1::74_chr1
75	1	36088712	36088969	257	36088800	40	34.75	8	1	1	3	TEKT2, ADPRHL2, COL8A2	4725, -52, 36970	downstream, upstream, downstream	1_MSTN_VDR_hg38_woTRNA::1::75_chr1
76	1	36149594	36149959	365	36149680	45	36.6667	12	1	1	2	TRAPPC3, MAP7D1	6373, -6285	in gene, upstream	1_MSTN_VDR_hg38_woTRNA::1::76_chr1
77	1	36150819	36151046	227	36150880	44	36.7143	7	0	1	2	TRAPPC3, MAP7D1	5173, -5085	in gene, upstream	1_MSTN_VDR_hg38_woTRNA::1::77_chr1
78	1	36224088	36224356	268	36224235	38	35	9	1	1	1	THRAP3	-181	upstream	1_MSTN_VDR_hg38_woTRNA::1::78_chr1
79	1	36321253	36321482	229	36321344	16	14.2857	7	1	0	2	SH3D21, EVA1B	15618, 2810	in gene, downstream	1_MSTN_VDR_hg38_woTRNA::1::79_chr1
80	1	36386259	36386523	264	36386432	38	34.5	8	1	1	2	STK40, LSM10	-505, 11527	upstream, downstream	1_MSTN_VDR_hg38_woTRNA::1::80_chr1
81	1	36464327	36464538	211	36464448	36	35.6667	6	1	1	2	MRPS15, CSF3R	-9, 18866	upstream, downstream	1_MSTN_VDR_hg38_woTRNA::1::81_chr1
82	1	36796339	36796555	216	36796416	25	21.1429	7	0	0	1	GRIK3	238132	in gene	1_MSTN_VDR_hg38_woTRNA::1::82_chr1
83	1	37989862	37990242	380	37990080	74	53.5	12	1	1	2	SF3A3, FHL3	410, 15435	in gene, downstream	1_MSTN_VDR_hg38_woTRNA::1::83_chr1
84	1	38859825	38860090	265	38859936	36	28.25	8	1	2	4	RRAGC, LOC105378663, GJA9-MYCBP, MYCBP	-113, 18, 21690, 13442	upstream, in gene, downstream, downstream	1_MSTN_VDR_hg38_woTRNA::1::84_chr1
85	1	38990807	38991218	411	38991024	30	25.6923	13	1	1	1	AKIRIN1	-220	upstream	1_MSTN_VDR_hg38_woTRNA::1::85_chr1
86	1	40040190	40040446	256	40040320	45	37.625	8	1	2	3	LOC105378669, LOC105378670, CAP1	-167, 16808, 80	upstream, downstream, in gene	1_MSTN_VDR_hg38_woTRNA::1::86_chr1
87	1	40257676	40258345	669	40258080	91	54.8571	21	2	1	2	TMCO2, ZMPSTE24	10179, 30	downstream, in gene	1_MSTN_VDR_hg38_woTRNA::1::87_chr1
88	1	40691579	40691926	347	40691712	54	44.7273	11	1	3	3	RIMS3, NFYC-AS1, NFYC	372, 549, 142	in gene, in gene, in gene	1_MSTN_VDR_hg38_woTRNA::1::88_chr1
89	1	40862116	40862361	245	40862272	27	23.7143	7	1	2	2	LOC105378676, CITED4	-4778, 74	upstream, in gene	1_MSTN_VDR_hg38_woTRNA::1::89_chr1
90	1	41498860	41499097	237	41498944	41	37.1429	7	0	0	1	HIVEP3	536987	downstream	1_MSTN_VDR_hg38_woTRNA::1::90_chr1
91	1	42035918	42036196	278	42036000	36	28.2222	9	1	1	1	HIVEP3	-69	upstream	1_MSTN_VDR_hg38_woTRNA::1::91_chr1
92	1	42334609	42334950	341	42334896	22	19	11	1	1	1	FOXJ3	981	in gene	1_MSTN_VDR_hg38_woTRNA::1::92_chr1
93	1	42335166	42335435	269	42335360	31	26.4444	9	1	1	1	FOXJ3	517	in gene	1_MSTN_VDR_hg38_woTRNA::1::93_chr1
94	1	42456066	42456560	494	42456416	37	30.5333	15	1	3	3	ZMYND12, PPCS, CCDC30	-149, 75, -6902	upstream, in gene, upstream	1_MSTN_VDR_hg38_woTRNA::1::94_chr1
95	1	42681957	42682353	396	42682240	21	18.4167	12	1	2	3	PPIH, LOC105378681, YBX1	24470, -859, -149	downstream, upstream, upstream	1_MSTN_VDR_hg38_woTRNA::1::95_chr1
96	1	43454199	43454532	333	43454320	19	16.7273	11	1	1	3	SZT2, MIR6735, HYI	69490, 5781, 1562	downstream, downstream, in gene	1_MSTN_VDR_hg38_woTRNA::1::96_chr1
97	1	43974680	43974903	223	43974741	31	29.2857	7	1	2	4	IPO13, DPH2, ATP6V0B, B4GALT2	27935, 4760, 93, -4461	downstream, downstream, in gene, upstream	1_MSTN_VDR_hg38_woTRNA::1::97_chr1
98	1	44213230	44213707	477	44213408	97	61.8667	15	1	1	3	DMAP1, ERI3, ERI3-IT1	-24, 141871, 30875	upstream, downstream, downstream	1_MSTN_VDR_hg38_woTRNA::1::98_chr1
99	1	44731007	44731291	284	44731168	33	28.4444	9	0	2	5	C1orf228, LOC105378690, RNU5F-1, RNU5D-1, KIF2C	56474, -7054, -9267, 0, -8544	downstream, upstream, upstream, in gene, upstream	1_MSTN_VDR_hg38_woTRNA::1::99_chr1
100	1	44807514	44807949	435	44807856	35	26.2857	14	0	2	3	PLK3, TCTEX1D4, BTBD19	7904, -414, 399	downstream, upstream, in gene	1_MSTN_VDR_hg38_woTRNA::1::100_chr1
101	1	45521700	45522155	455	45521920	116	78	14	1	1	1	PRDX1	970	in gene	1_MSTN_VDR_hg38_woTRNA::1::101_chr1
102	1	45583833	45584123	290	45583904	34	29.4444	9	1	1	1	NASP	-84	upstream	1_MSTN_VDR_hg38_woTRNA::1::102_chr1
103	1	45687939	45688413	474	45688112	47	34.8571	14	0	2	3	GPBP1L1, TMEM69, IPP	-2, -63, 62701	upstream, upstream, downstream	1_MSTN_VDR_hg38_woTRNA::1::103_chr1
104	1	46132641	46133050	409	46132800	66	46.8333	12	1	1	2	PIK3R3, LOC101929626	43695, -571	in gene, upstream	1_MSTN_VDR_hg38_woTRNA::1::104_chr1
105	1	46604059	46604300	241	46604171	22	20.75	8	1	1	2	MKNK1, MOB3C	123, 12720	in gene, downstream	1_MSTN_VDR_hg38_woTRNA::1::105_chr1
106	1	46616758	46617104	346	46616928	29	22.3636	11	1	1	2	MOB3C, LOC105378697	-37, 7951	upstream, downstream	1_MSTN_VDR_hg38_woTRNA::1::106_chr1
107	1	46668296	46668521	225	46668416	30	25.2857	7	1	3	4	ATPAF1, TEX38, EFCAB14-AS1, EFCAB14	11, -930, -5620, 50648	in gene, upstream, upstream, downstream	1_MSTN_VDR_hg38_woTRNA::1::107_chr1
108	1	46687685	46688032	347	46687808	25	20.8182	11	0	1	3	EFCAB14-AS1, EFCAB14, LOC105378698	13772, 31256, -1143	in gene, in gene, upstream	1_MSTN_VDR_hg38_woTRNA::1::108_chr1
109	1	47334375	47334700	325	47334560	20	17.2	10	1	1	1	CMPK1	763	in gene	1_MSTN_VDR_hg38_woTRNA::1::109_chr1
110	1	50960066	50960497	431	50960224	36	28.3077	13	1	1	2	FAF1, CDKN2C	40, -8471	in gene, upstream	1_MSTN_VDR_hg38_woTRNA::1::110_chr1
111	1	51235993	51236467	474	51236096	30	25.4	15	1	2	2	LOC105378716, RNF11	141, -177	in gene, upstream	1_MSTN_VDR_hg38_woTRNA::1::111_chr1
112	1	53838140	53838573	433	53838384	30	26.7143	14	1	1	1	NDC1	168	in gene	1_MSTN_VDR_hg38_woTRNA::1::112_chr1
113	1	54488173	54488625	452	54488480	32	27.2857	14	1	0	0				1_MSTN_VDR_hg38_woTRNA::1::113_chr1
114	1	54489300	54489541	241	54489440	30	25.5	8	1	0	0				1_MSTN_VDR_hg38_woTRNA::1::114_chr1
115	1	54559737	54560256	519	54559904	66	39.4706	17	0	0	1	ACOT11	11770	in gene	1_MSTN_VDR_hg38_woTRNA::1::115_chr1
116	1	54581570	54581972	402	54581888	21	19.6667	12	0	0	1	ACOT11	33754	in gene	1_MSTN_VDR_hg38_woTRNA::1::116_chr1
117	1	54715630	54715986	356	54715776	59	42.3636	11	1	1	3	MROH7-TTC4, MROH7, TTC4	74036, 74036, -46	in gene, downstream, upstream	1_MSTN_VDR_hg38_woTRNA::1::117_chr1
118	1	58699955	58700192	237	58700032	30	25.125	8	0	1	1	MYSM1	60	in gene	1_MSTN_VDR_hg38_woTRNA::1::118_chr1
119	1	58783331	58783672	341	58783456	31	25.9	10	1	2	2	JUN, LINC01135	657, -1695	in gene, upstream	1_MSTN_VDR_hg38_woTRNA::1::119_chr1
120	1	58783750	58784849	1099	58784224	59	41.5882	34	1	2	2	JUN, LINC01135	-111, -927	upstream, upstream	1_MSTN_VDR_hg38_woTRNA::1::120_chr1
121	1	58785741	58785956	215	58785792	38	33.8571	7	0	2	2	JUN, LINC01135	-1679, 641	upstream, in gene	1_MSTN_VDR_hg38_woTRNA::1::121_chr1
122	1	58903683	58904170	487	58903904	52	40.5333	15	1	0	2	LINC01135, LOC105378753	118753, 8134	downstream, in gene	1_MSTN_VDR_hg38_woTRNA::1::122_chr1
123	1	59100748	59100989	241	59100907	29	26.2857	7	0	0	0				1_MSTN_VDR_hg38_woTRNA::1::123_chr1
124	1	59296775	59297065	290	59296864	32	29	9	1	2	2	LOC105378756, FGGY	-404, 459	upstream, in gene	1_MSTN_VDR_hg38_woTRNA::1::124_chr1
125	1	62783835	62784172	337	62784000	35	29.6364	11	0	1	1	ATG4C	-106	upstream	1_MSTN_VDR_hg38_woTRNA::1::125_chr1
126	1	63523252	63523587	335	63523360	54	41.4545	11	0	1	3	ITGB3BP, LOC102724319, EFCAB7	5799, 35574, 59	in gene, downstream, in gene	1_MSTN_VDR_hg38_woTRNA::1::126_chr1
127	1	65067678	65068029	351	65067808	32	26.0909	11	1	1	3	LOC105378775, MIR3671, MIR101-1	1582, -9966, -9300	in gene, upstream, upstream	1_MSTN_VDR_hg38_woTRNA::1::127_chr1
128	1	66924661	66925235	574	66924992	39	30.4444	18	1	2	2	WDR78, MIER1	103, 97	in gene, in gene	1_MSTN_VDR_hg38_woTRNA::1::128_chr1
129	1	67430469	67430757	288	67430592	42	35.8889	9	1	1	1	SERBP1	-152	upstream	1_MSTN_VDR_hg38_woTRNA::1::129_chr1
130	1	67685735	67686240	505	67685808	37	28.3125	16	1	1	1	GADD45A	631	in gene	1_MSTN_VDR_hg38_woTRNA::1::130_chr1
131	1	70354605	70354891	286	70354720	41	35.3333	9	1	2	3	ANKRD13C, HHLA3, LOC102724548	68, -77, 6287	in gene, upstream, downstream	1_MSTN_VDR_hg38_woTRNA::1::131_chr1
132	1	71080928	71081561	633	71081392	43	29.8	20	1	2	3	ZRANB2, ZRANB2-AS2, LOC105378795	-103, 68, 7510	upstream, in gene, downstream	1_MSTN_VDR_hg38_woTRNA::1::132_chr1
133	1	77682481	77683011	530	77682688	63	42	17	1	1	1	ZZZ3	738	in gene	1_MSTN_VDR_hg38_woTRNA::1::133_chr1
134	1	77979013	77979462	449	77979200	51	40.1429	14	2	2	2	FUBP1, DNAJB4	5, -17	in gene, upstream	1_MSTN_VDR_hg38_woTRNA::1::134_chr1
135	1	85259555	85259772	217	85259648	27	24.1667	6	1	1	2	C1orf52, BCL10	24, 17256	in gene, downstream	1_MSTN_VDR_hg38_woTRNA::1::135_chr1
136	1	85580599	85580971	372	85580736	45	34.3333	12	1	2	2	DDAH1, CYR61	-2373, -25	upstream, upstream	1_MSTN_VDR_hg38_woTRNA::1::136_chr1
137	1	86704429	86704690	261	86704672	24	21.625	8	1	3	3	LOC105378830, LOC105378828, SH3GLB1	-6409, 82, 102	upstream, in gene, in gene	1_MSTN_VDR_hg38_woTRNA::1::137_chr1
138	1	87328930	87329200	270	87328960	18	15.25	8	1	1	1	LMO4	492	in gene	1_MSTN_VDR_hg38_woTRNA::1::138_chr1
139	1	89310658	89310879	221	89310784	14	13.5	6	0	0	0				1_MSTN_VDR_hg38_woTRNA::1::139_chr1
140	1	92961722	92961998	276	92961792	25	21.5556	9	1	1	1	FAM69A	-270	upstream	1_MSTN_VDR_hg38_woTRNA::1::140_chr1
141	1	93345684	93346007	323	93345824	37	30.3	10	1	2	2	LOC100131564, DR1	-13, -97	upstream, upstream	1_MSTN_VDR_hg38_woTRNA::1::141_chr1
142	1	93593102	93593347	245	93593184	20	16	8	0	1	2	BCAR3, LOC100129046	253966, 1216	in gene, in gene	1_MSTN_VDR_hg38_woTRNA::1::142_chr1
143	1	94209532	94209764	232	94209632	25	19.875	8	0	0	1	ARHGAP29	65436	in gene	1_MSTN_VDR_hg38_woTRNA::1::143_chr1
144	1	99685566	99686023	457	99685792	37	29.5333	15	0	0	1	PALMD	39917	in gene	1_MSTN_VDR_hg38_woTRNA::1::144_chr1
145	1	100133093	100133311	218	100133136	38	32.5	6	1	2	2	SASS6, TRMT13	-41, -11	upstream, upstream	1_MSTN_VDR_hg38_woTRNA::1::145_chr1
146	1	103525691	103526088	397	103525824	35	24.4615	13	1	2	2	LOC101928436, RNPC3	-341, -132	upstream, upstream	1_MSTN_VDR_hg38_woTRNA::1::146_chr1
147	1	109075950	109076281	331	109076064	42	33	10	1	1	2	TAF13, LOC105378892	-62, 14662	upstream, downstream	1_MSTN_VDR_hg38_woTRNA::1::147_chr1
148	1	109100067	109100284	217	109100192	35	31	6	1	1	4	LOC105378892, TMEM167B, SCARNA2, C1orf194	-9466, 9430, -1, 13678	upstream, downstream, upstream, downstream	1_MSTN_VDR_hg38_woTRNA::1::148_chr1
149	1	109483934	109484308	374	109484112	58	46.6667	12	1	1	3	SYPL2, ATXN7L2, CYB561D1	17634, 201, -9924	downstream, in gene, upstream	1_MSTN_VDR_hg38_woTRNA::1::149_chr1
150	1	110034368	110034696	328	110034512	56	42.4545	11	1	1	2	STRIP1, LOC105378895	2935, 999	in gene, in gene	1_MSTN_VDR_hg38_woTRNA::1::150_chr1
151	1	110210032	110210243	211	110210144	23	20.4286	7	1	2	3	SLC6A17, KCNC4-AS1, KCNC4	59634, -157, -570	downstream, upstream, upstream	1_MSTN_VDR_hg38_woTRNA::1::151_chr1
152	1	110338208	110339121	913	110338688	73	52.2414	29	1	2	2	LOC440600, RBM15	483, 262	in gene, in gene	1_MSTN_VDR_hg38_woTRNA::1::152_chr1
153	1	111449111	111449592	481	111449376	55	41.2	15	1	2	2	WDR77, ATP5F1	-168, 255	upstream, in gene	1_MSTN_VDR_hg38_woTRNA::1::153_chr1
154	1	111755410	111755992	582	111755808	51	37.3333	18	1	3	4	FAM212B, FAM212B-AS1, LOC101928718, DDX20	-11, 15967, -299, 240	upstream, downstream, upstream, in gene	1_MSTN_VDR_hg38_woTRNA::1::154_chr1
155	1	112707383	112707594	211	112707504	18	16.4286	7	1	1	4	MOV10, RHOC, PPM1J, LOC105378910	33192, -101, 7824, -7853	downstream, upstream, downstream, upstream	1_MSTN_VDR_hg38_woTRNA::1::155_chr1
156	1	114757640	114758172	532	114757968	68	47.8125	16	0	1	1	CSDE1	82	in gene	1_MSTN_VDR_hg38_woTRNA::1::156_chr1
157	1	116990725	116990953	228	116990784	25	21.8571	7	0	0	1	PTGFRN	80861	downstream	1_MSTN_VDR_hg38_woTRNA::1::157_chr1
158	1	117121982	117122210	228	117122080	36	32.125	8	1	1	1	TRIM45	-291	upstream	1_MSTN_VDR_hg38_woTRNA::1::158_chr1
159	1	117366554	117367391	837	117367152	29	22.0385	26	1	1	1	MAN1A2	-241	upstream	1_MSTN_VDR_hg38_woTRNA::1::159_chr1
160	1	117605912	117606125	213	117605936	31	27.4286	7	1	2	2	LOC100996263, FAM46C	-166, -46	upstream, upstream	1_MSTN_VDR_hg38_woTRNA::1::160_chr1
161	1	118290741	118290985	244	118290832	35	29.125	8	0	0	0				1_MSTN_VDR_hg38_woTRNA::1::161_chr1
162	1	120176416	120176811	395	120176608	54	40.2308	13	1	1	1	SEC22B	-87	upstream	1_MSTN_VDR_hg38_woTRNA::1::162_chr1
163	1	144546384	144546708	324	144546528	22	18.8	10	1	0	0				1_MSTN_VDR_hg38_woTRNA::1::163_chr1
164	1	145985659	145986148	489	145985776	33	26.75	16	0	0	2	POLR3GL, TXNIP	26769, 10855	downstream, downstream	1_MSTN_VDR_hg38_woTRNA::1::164_chr1
165	1	145991706	145992260	554	145991936	33	27.1667	18	0	0	1	TXNIP	4695	downstream	1_MSTN_VDR_hg38_woTRNA::1::165_chr1
166	1	145996400	145996934	534	145996640	73	52.2353	17	1	1	1	TXNIP	-9	upstream	1_MSTN_VDR_hg38_woTRNA::1::166_chr1
167	1	147172545	147172833	288	147172704	43	35.1111	9	1	1	1	PRKAB2	-115	upstream	1_MSTN_VDR_hg38_woTRNA::1::167_chr1
168	1	149886736	149886968	232	149886784	31	28	7	1	3	3	HIST2H2BE, HIST2H2AC, HIST2H2AB	-102, -191, 1132	upstream, upstream, downstream	1_MSTN_VDR_hg38_woTRNA::1::168_chr1
169	1	150010513	150010855	342	150010704	51	39	11	1	2	2	OTUD7B, LOC105371431	68, -1731	in gene, upstream	1_MSTN_VDR_hg38_woTRNA::1::169_chr1
170	1	150268808	150269099	291	150268928	25	21.2222	9	1	2	3	CA14, APH1A, C1orf54	11769, 281, -76	downstream, in gene, upstream	1_MSTN_VDR_hg38_woTRNA::1::170_chr1
171	1	150561110	150561673	563	150561600	38	32.8889	18	1	1	5	LOC100289061, ADAMTSL4, LOC105371437, MIR4257, ADAMTSL4-AS1	-3662, 12231, 11317, 9671, 12952	upstream, downstream, downstream, downstream, in gene	1_MSTN_VDR_hg38_woTRNA::1::171_chr1
172	1	150579178	150579906	728	150579520	52	34.7391	23	1	2	2	ADAMTSL4-AS1, MCL1	-4968, 218	upstream, in gene	1_MSTN_VDR_hg38_woTRNA::1::172_chr1
173	1	150611570	150611781	211	150611584	17	13.7143	7	0	0	0				1_MSTN_VDR_hg38_woTRNA::1::173_chr1
174	1	150926092	150926408	316	150926256	33	27.4	10	1	1	1	SETDB1	-83	upstream	1_MSTN_VDR_hg38_woTRNA::1::174_chr1
175	1	151070471	151070776	305	151070592	40	34.6667	9	1	1	2	MLLT11, GABPB2	10917, -12	downstream, upstream	1_MSTN_VDR_hg38_woTRNA::1::175_chr1
176	1	151070878	151071110	232	151070944	33	29.375	8	1	1	2	MLLT11, GABPB2	11269, 340	downstream, in gene	1_MSTN_VDR_hg38_woTRNA::1::176_chr1
177	1	151142779	151143190	411	151142880	43	34.6154	13	0	0	1	SEMA6C	3784	in gene	1_MSTN_VDR_hg38_woTRNA::1::177_chr1
178	1	151165889	151166219	330	151166064	45	38.4	10	0	2	5	TNFAIP8L2-SCNM1, TNFAIP8L2, LYSMD1, SCNM1, TMOD4	9435, 9435, -116, 42, 10240	in gene, downstream, upstream, in gene, downstream	1_MSTN_VDR_hg38_woTRNA::1::178_chr1
179	1	151281339	151281822	483	151281728	41	36.0667	15	1	3	4	LOC105371439, LOC100507670, ZNF687, PI4KB	-3681, 201, 173, 45987	upstream, in gene, in gene, downstream	1_MSTN_VDR_hg38_woTRNA::1::179_chr1
180	1	151282322	151282587	265	151282368	32	27	8	1	3	4	LOC105371439, LOC100507670, ZNF687, PI4KB	-4321, -439, 813, 45347	upstream, upstream, in gene, downstream	1_MSTN_VDR_hg38_woTRNA::1::180_chr1
181	1	151327404	151327677	273	151327520	32	29.125	8	0	1	1	PI4KB	195	in gene	1_MSTN_VDR_hg38_woTRNA::1::181_chr1
182	1	151909441	151909881	440	151909696	52	40.6923	13	1	1	1	THEM4	189	in gene	1_MSTN_VDR_hg38_woTRNA::1::182_chr1
183	1	153568489	153568761	272	153568640	32	26.5	8	0	1	1	S100A2	-2810	upstream	1_MSTN_VDR_hg38_woTRNA::1::183_chr1
184	1	153783272	153783713	441	153783424	36	30.9286	14	1	0	2	INTS3, SLC27A3	55374, 8132	downstream, downstream	1_MSTN_VDR_hg38_woTRNA::1::184_chr1
185	1	153958478	153958707	229	153958528	26	23.8571	7	1	1	4	CRTC2, SLC39A1, MIR6737, CREB3L4	128, 9656, 3892, -9311	in gene, downstream, downstream, upstream	1_MSTN_VDR_hg38_woTRNA::1::185_chr1
186	1	153990591	153990936	345	153990592	41	34.3636	11	1	2	3	RAB13, RPS27, NUP210L	-4215, -171, 164524	upstream, upstream, downstream	1_MSTN_VDR_hg38_woTRNA::1::186_chr1
187	1	154221150	154221366	216	154221312	27	25.1429	7	1	2	2	C1orf43, UBAP2L	-515, 1361	upstream, in gene	1_MSTN_VDR_hg38_woTRNA::1::187_chr1
188	1	154608087	154608337	250	154608256	19	17.125	8	1	0	1	ADAR	19757	in gene	1_MSTN_VDR_hg38_woTRNA::1::188_chr1
189	1	154860211	154860838	627	154860320	30	22.75	20	0	0	1	KCNN3	9958	in gene	1_MSTN_VDR_hg38_woTRNA::1::189_chr1
190	1	154961825	154962043	218	154961856	33	28.6667	6	1	3	4	PBXIP1, PYGO2, LOC101928120, SHC1	-5765, -74, 296, 12636	upstream, upstream, in gene, downstream	1_MSTN_VDR_hg38_woTRNA::1::190_chr1
191	1	155000874	155001300	426	155001152	42	36.5385	13	1	1	3	FLAD1, LENEP, ZBTB7B	17858, 7566, -1475	downstream, downstream, upstream	1_MSTN_VDR_hg38_woTRNA::1::191_chr1
192	1	155084838	155085053	215	155084928	30	27.5	6	1	0	1	EFNA3	6056	in gene	1_MSTN_VDR_hg38_woTRNA::1::192_chr1
193	1	155208793	155209118	325	155208960	31	25.8	10	1	2	3	LOC105371450, THBS3, MTX1	13671, 220, 261	downstream, in gene, in gene	1_MSTN_VDR_hg38_woTRNA::1::193_chr1
194	1	155244660	155244944	284	155244784	51	43.3333	9	0	1	2	GBA, FAM189B	78, 10699	in gene, downstream	1_MSTN_VDR_hg38_woTRNA::1::194_chr1
195	1	155273254	155273659	405	155273616	28	25.4167	12	1	2	2	CLK2, HCN3	-87, -3811	upstream, upstream	1_MSTN_VDR_hg38_woTRNA::1::195_chr1
196	1	155563004	155563240	236	155563168	38	32.875	8	1	2	2	ASH1L, ASH1L-AS1	-318, 1187	upstream, in gene	1_MSTN_VDR_hg38_woTRNA::1::196_chr1
197	1	155688783	155689049	266	155688864	52	45.25	8	1	2	2	YY1AP1, DAP3	168, -225	in gene, upstream	1_MSTN_VDR_hg38_woTRNA::1::197_chr1
198	1	156282534	156283147	613	156282880	71	44.5789	19	1	2	3	SMG5, TMEM79, GLMP	5, -33, 12809	in gene, upstream, downstream	1_MSTN_VDR_hg38_woTRNA::1::198_chr1
199	1	156500793	156501440	647	156501248	49	39.8571	21	1	1	1	MEF2D	-406	upstream	1_MSTN_VDR_hg38_woTRNA::1::199_chr1
200	1	156505200	156505535	335	156505360	46	37.1	10	1	2	2	MEF2D, LOC102724180	-4518, -6324	upstream, upstream	1_MSTN_VDR_hg38_woTRNA::1::200_chr1
201	1	156660065	156660385	320	156660224	42	33.5	10	0	1	3	BCAN, LOC105371453, NES	18276, 1217, 17173	downstream, in gene, downstream	1_MSTN_VDR_hg38_woTRNA::1::201_chr1
202	1	156751774	156752049	275	156751952	32	26	9	1	1	1	HDGF	496	in gene	1_MSTN_VDR_hg38_woTRNA::1::202_chr1
203	1	156767039	156767266	227	156767120	35	31.25	8	1	1	1	PRCC	-362	upstream	1_MSTN_VDR_hg38_woTRNA::1::203_chr1
204	1	156767395	156767753	358	156767520	36	28.7273	11	1	1	1	PRCC	38	in gene	1_MSTN_VDR_hg38_woTRNA::1::204_chr1
205	1	158149630	158150004	374	158149792	78	56.6667	12	1	0	2	LOC646268, LOC105371460	-9152, 9067	upstream, in gene	1_MSTN_VDR_hg38_woTRNA::1::205_chr1
206	1	159925070	159925358	288	159925301	19	17.6667	9	1	1	2	TAGLN2, IGSF9	241, 20295	in gene, downstream	1_MSTN_VDR_hg38_woTRNA::1::206_chr1
207	1	160116716	160116955	239	160116864	31	25.7143	7	0	1	1	ATP1A2	1134	in gene	1_MSTN_VDR_hg38_woTRNA::1::207_chr1
208	1	160146191	160146539	348	160146368	26	20.1818	11	0	1	2	ATP1A2, ATP1A4	30638, -5194	downstream, upstream	1_MSTN_VDR_hg38_woTRNA::1::208_chr1
209	1	161154008	161154355	347	161154128	42	34.4545	11	0	2	2	UFC1, USP21	384, -5336	in gene, upstream	1_MSTN_VDR_hg38_woTRNA::1::209_chr1
210	1	162009720	162010145	425	162009920	61	40.2143	14	0	0	1	OLFML2B	14545	in gene	1_MSTN_VDR_hg38_woTRNA::1::210_chr1
211	1	162943714	162944111	397	162943872	58	39.6667	12	0	0	0				1_MSTN_VDR_hg38_woTRNA::1::211_chr1
212	1	164786081	164786442	361	164786240	26	21.3636	11	0	0	1	PBX1	226880	in gene	1_MSTN_VDR_hg38_woTRNA::1::212_chr1
213	1	165393104	165393348	244	165393152	37	31.25	8	0	0	1	RXRG	52203	downstream	1_MSTN_VDR_hg38_woTRNA::1::213_chr1
214	1	165630870	165631152	282	165630992	41	37.2222	9	1	1	1	MGST3	119	in gene	1_MSTN_VDR_hg38_woTRNA::1::214_chr1
215	1	165768872	165769194	322	165768992	49	37.4	10	1	2	2	TMCO1, LOC100147773	-70, 63	upstream, in gene	1_MSTN_VDR_hg38_woTRNA::1::215_chr1
216	1	166166798	166167009	211	166166880	22	18.2857	7	1	1	1	FAM78B	-125	upstream	1_MSTN_VDR_hg38_woTRNA::1::216_chr1
217	1	167936105	167936975	870	167936512	67	43	27	1	2	2	MPC2, DCAF6	557, -47	in gene, upstream	1_MSTN_VDR_hg38_woTRNA::1::217_chr1
218	1	169105642	169106464	822	169106032	43	34.4615	26	1	2	2	LOC101928596, ATP1B1	2332, -677	in gene, upstream	1_MSTN_VDR_hg38_woTRNA::1::218_chr1
219	1	169893860	169894208	348	169894080	38	32.6364	11	1	1	1	SCYL3	187	in gene	1_MSTN_VDR_hg38_woTRNA::1::219_chr1
220	1	171742119	171742330	211	171742208	24	20.6667	6	1	1	1	VAMP4	31	in gene	1_MSTN_VDR_hg38_woTRNA::1::220_chr1
221	1	174999129	174999698	569	174999552	57	39.2778	18	1	2	3	RABGAP1L, LOC105371622, CACYBP	840138, -200, 117	downstream, upstream, in gene	1_MSTN_VDR_hg38_woTRNA::1::221_chr1
222	1	176207058	176207556	498	176207424	31	25.125	16	1	1	1	RFWD2	-145	upstream	1_MSTN_VDR_hg38_woTRNA::1::222_chr1
223	1	179882536	179882875	339	179882736	54	44.3	10	1	2	2	TOR1AIP2, TOR1AIP1	-4930, 694	upstream, in gene	1_MSTN_VDR_hg38_woTRNA::1::223_chr1
224	1	179954527	179954898	371	179954688	62	47	12	1	2	2	LOC101928933, CEP350	-17, -85	upstream, upstream	1_MSTN_VDR_hg38_woTRNA::1::224_chr1
225	1	180502645	180502989	344	180502784	41	32.8182	11	1	1	1	ACBD6	183	in gene	1_MSTN_VDR_hg38_woTRNA::1::225_chr1
226	1	181022923	181023157	234	181022960	38	30.4286	7	1	1	1	STX6	161	in gene	1_MSTN_VDR_hg38_woTRNA::1::226_chr1
227	1	181088593	181088846	253	181088704	30	23.875	8	1	1	1	IER5	202	in gene	1_MSTN_VDR_hg38_woTRNA::1::227_chr1
228	1	182391662	182391878	216	182391792	28	24.1429	7	1	2	3	GLUL, LOC105371643, TEDDM1	414, -2038, 8824	in gene, upstream, downstream	1_MSTN_VDR_hg38_woTRNA::1::228_chr1
229	1	183023893	183024106	213	183024000	26	22.8571	7	1	1	1	LAMC1	540	in gene	1_MSTN_VDR_hg38_woTRNA::1::229_chr1
230	1	183471812	183472381	569	183472160	98	64.4118	17	1	2	3	LOC105371646, SMG7-AS1, SMG7	38270, -178, -211	downstream, upstream, upstream	1_MSTN_VDR_hg38_woTRNA::1::230_chr1
231	1	184386934	184387175	241	184387072	33	29.75	8	1	1	1	C1orf21	56	in gene	1_MSTN_VDR_hg38_woTRNA::1::231_chr1
232	1	186375536	186375902	366	186375648	48	39.9091	11	1	2	2	TPR, C1orf27	200, -110	in gene, upstream	1_MSTN_VDR_hg38_woTRNA::1::232_chr1
233	1	193121637	193122074	437	193121888	34	27.3846	13	1	1	2	CDC73, LOC101929160	-70, 8771	upstream, downstream	1_MSTN_VDR_hg38_woTRNA::1::233_chr1
234	1	200669371	200669838	467	200669696	33	28.0667	15	1	2	2	DDX59, LOC101929224	302, 189	in gene, in gene	1_MSTN_VDR_hg38_woTRNA::1::234_chr1
235	1	201713499	201713818	319	201713664	30	24.9	10	0	1	3	NAV1, IPO9-AS1, MIR5191	174562, 115895, -5844	in gene, in gene, upstream	1_MSTN_VDR_hg38_woTRNA::1::235_chr1
236	1	201829161	201829401	240	201829280	33	29.8571	7	1	2	3	NAV1, IPO9-AS1, IPO9	290178, 279, 120	downstream, in gene, in gene	1_MSTN_VDR_hg38_woTRNA::1::236_chr1
237	1	202927201	202927509	308	202927328	26	22.1111	9	1	1	1	KLHL12	1316	in gene	1_MSTN_VDR_hg38_woTRNA::1::237_chr1
238	1	203007191	203007443	252	203007280	44	37.125	8	1	2	2	LOC100506747, TMEM183A	-15, -103	upstream, upstream	1_MSTN_VDR_hg38_woTRNA::1::238_chr1
239	1	203026370	203026607	237	203026496	19	17.4286	7	1	1	2	TMEM183A, PPFIA4	19113, -25	downstream, upstream	1_MSTN_VDR_hg38_woTRNA::1::239_chr1
240	1	203085953	203086205	252	203086048	32	27.4286	7	0	1	2	PPFIA4, MYOG	59527, -10	downstream, upstream	1_MSTN_VDR_hg38_woTRNA::1::240_chr1
241	1	203305328	203305960	632	203305536	44	32.15	20	1	2	2	LINC01136, BTG2	-211, 0	upstream, in gene	1_MSTN_VDR_hg38_woTRNA::1::241_chr1
242	1	203327298	203327891	593	203327808	30	23.7222	18	1	0	0				1_MSTN_VDR_hg38_woTRNA::1::242_chr1
243	1	203861452	203861701	249	203861600	41	35.875	8	1	1	2	ZC3H11A, SNRPE	66063, 15	downstream, in gene	1_MSTN_VDR_hg38_woTRNA::1::243_chr1
244	1	205122019	205122507	488	205122288	88	60.9333	15	0	1	1	RBBP5	-266	upstream	1_MSTN_VDR_hg38_woTRNA::1::244_chr1
245	1	205211246	205211850	604	205211648	50	35.3158	19	1	1	1	DSTYK	-49	upstream	1_MSTN_VDR_hg38_woTRNA::1::245_chr1
246	1	206612331	206612652	321	206612480	73	53.2	10	1	1	1	EIF2D	71	in gene	1_MSTN_VDR_hg38_woTRNA::1::246_chr1
247	1	207050872	207051190	318	207051088	31	25.6	10	1	1	2	PFKFB2, YOD1	16672, 2045	in gene, in gene	1_MSTN_VDR_hg38_woTRNA::1::247_chr1
248	1	207052962	207053385	423	207053072	29	23	13	1	1	2	PFKFB2, YOD1	18656, 61	in gene, in gene	1_MSTN_VDR_hg38_woTRNA::1::248_chr1
249	1	207963479	207963800	321	207963664	34	30.9	10	1	1	1	LOC105372883	791	in gene	1_MSTN_VDR_hg38_woTRNA::1::249_chr1
250	1	209674941	209675153	212	209675072	26	23.8571	7	1	1	3	LOC101930114, G0S2, LOC105372900	82527, -253, 15541	in gene, upstream, downstream	1_MSTN_VDR_hg38_woTRNA::1::250_chr1
251	1	209675230	209675682	452	209675328	36	29.8	15	1	1	3	LOC101930114, G0S2, LOC105372900	82271, 3, 15285	in gene, in gene, downstream	1_MSTN_VDR_hg38_woTRNA::1::251_chr1
252	1	209677515	209678043	528	209677696	25	19.5625	16	0	1	4	LOC101930114, G0S2, LOC105372900, HSD11B1	79903, 2371, 12917, -8484	in gene, downstream, downstream, upstream	1_MSTN_VDR_hg38_woTRNA::1::252_chr1
253	1	211259039	211259607	568	211259328	33	25.7222	18	1	2	2	LOC105372902, RCOR3	-137, -38	upstream, upstream	1_MSTN_VDR_hg38_woTRNA::1::253_chr1
254	1	212035151	212035396	245	212035232	32	28.25	8	1	2	2	INTS7, DTL	445, -321	in gene, upstream	1_MSTN_VDR_hg38_woTRNA::1::254_chr1
255	1	212285407	212285638	231	212285440	36	30.125	8	1	2	2	LOC101929541, PPP2R5A	-419, -97	upstream, upstream	1_MSTN_VDR_hg38_woTRNA::1::255_chr1
256	1	212558884	212559095	211	212558944	42	36.8333	6	1	1	2	LOC101929565, ATF3	13250, -6390	downstream, upstream	1_MSTN_VDR_hg38_woTRNA::1::256_chr1
257	1	212608556	212608908	352	212608704	52	41.1818	11	1	0	1	ATF3	43370	in gene	1_MSTN_VDR_hg38_woTRNA::1::257_chr1
258	1	212791626	212792081	455	212791840	66	46.7143	14	1	2	2	NSL1, TATDN3	-43, 12	upstream, in gene	1_MSTN_VDR_hg38_woTRNA::1::258_chr1
259	1	212980839	212981481	642	212981056	66	38.3	20	0	0	1	VASH2	45513	in gene	1_MSTN_VDR_hg38_woTRNA::1::259_chr1
260	1	218285048	218285364	316	218285200	38	30.5	10	1	1	1	RRP15	-85	upstream	1_MSTN_VDR_hg38_woTRNA::1::260_chr1
261	1	222712557	222712886	329	222712688	38	33.3	10	1	2	2	AIDA, BROX	213, 135	in gene, in gene	1_MSTN_VDR_hg38_woTRNA::1::261_chr1
262	1	225999441	225999850	409	225999600	45	36.0769	13	1	1	1	SDE2	-235	upstream	1_MSTN_VDR_hg38_woTRNA::1::262_chr1
263	1	226061869	226062574	705	226062037	32	22.5455	22	1	1	2	H3F3A, LOC105373112	-670, 8239	upstream, downstream	1_MSTN_VDR_hg38_woTRNA::1::263_chr1
264	1	226939863	226940207	344	226940160	42	36.1818	11	1	1	1	ADCK3	-77	upstream	1_MSTN_VDR_hg38_woTRNA::1::264_chr1
265	1	227542539	227542788	249	227542656	21	20	8	1	0	0				1_MSTN_VDR_hg38_woTRNA::1::265_chr1
266	1	227735226	227735495	269	227735328	42	34.4444	9	1	2	3	LOC100130093, JMJD4, SNAP47	6789, 171, 332	downstream, in gene, in gene	1_MSTN_VDR_hg38_woTRNA::1::266_chr1
267	1	228165648	228165982	334	228165760	54	44.2	10	1	2	3	GJC2, IBA57-AS1, IBA57	16046, -248, 32	downstream, upstream, in gene	1_MSTN_VDR_hg38_woTRNA::1::267_chr1
268	1	228486905	228487278	373	228487040	41	32.5	12	1	1	1	RNF187	-327	upstream	1_MSTN_VDR_hg38_woTRNA::1::268_chr1
269	1	229433913	229434553	640	229434352	65	43.35	20	1	1	2	ACTA1, NUP133	-256, 73989	upstream, downstream	1_MSTN_VDR_hg38_woTRNA::1::269_chr1
270	1	230642337	230642605	268	230642464	42	34.5	8	1	1	1	COG2	8	in gene	1_MSTN_VDR_hg38_woTRNA::1::270_chr1
271	1	231338037	231338285	248	231338176	55	48.5	8	1	2	2	EXOC8, SPRTN	-304, 240	upstream, in gene	1_MSTN_VDR_hg38_woTRNA::1::271_chr1
272	1	232012982	232013266	284	232013088	18	15.4444	9	0	0	2	TSNAX-DISC1, DISC1	484435, 386273	in gene, in gene	1_MSTN_VDR_hg38_woTRNA::1::272_chr1
273	1	232805227	232805476	249	232805344	38	31.5	8	1	1	1	MAP10	452	in gene	1_MSTN_VDR_hg38_woTRNA::1::273_chr1
274	1	234373440	234373854	414	234373600	42	36.5385	13	1	2	2	LOC101927765, COA6	-7, 163	upstream, in gene	1_MSTN_VDR_hg38_woTRNA::1::274_chr1
275	1	234599627	234600161	534	234600032	34	26.9412	17	1	0	1	IRF2BP2	9493	downstream	1_MSTN_VDR_hg38_woTRNA::1::275_chr1
276	1	234610599	234610930	331	234610880	30	26.7	10	1	1	1	IRF2BP2	-1355	upstream	1_MSTN_VDR_hg38_woTRNA::1::276_chr1
277	1	234724016	234724585	569	234724192	45	35	18	0	1	1	LINC01132	150	in gene	1_MSTN_VDR_hg38_woTRNA::1::277_chr1
278	1	235047897	235048542	645	235048448	23	18.65	20	0	0	0				1_MSTN_VDR_hg38_woTRNA::1::278_chr1
279	1	244047881	244048317	436	244048000	35	28.5385	13	1	1	2	LOC339529, ZBTB18	130598, -939	downstream, upstream	1_MSTN_VDR_hg38_woTRNA::1::279_chr1
280	1	244835077	244835974	897	244835328	45	31.0714	28	1	1	2	COX20, HNRNPU-AS1	-9, 11613	upstream, downstream	1_MSTN_VDR_hg38_woTRNA::1::280_chr1
281	1	244862969	244863610	641	244863392	43	34.6	20	1	1	1	HNRNPU	1133	in gene	1_MSTN_VDR_hg38_woTRNA::1::281_chr1
282	1	244970041	244970347	306	244970208	33	28.8	10	1	2	2	LOC101928068, EFCAB2	661, 469	in gene, in gene	1_MSTN_VDR_hg38_woTRNA::1::282_chr1
283	1	244970797	244971051	254	244970944	44	39.5	8	1	2	2	LOC101928068, EFCAB2	-75, 1205	upstream, in gene	1_MSTN_VDR_hg38_woTRNA::1::283_chr1
284	1	246931885	246932255	370	246932048	49	41.5455	11	1	1	1	AHCTF1	-70	upstream	1_MSTN_VDR_hg38_woTRNA::1::284_chr1
285	1	247104256	247104528	272	247104384	36	28.3333	9	1	1	2	ZNF669, C1orf229	16, 8033	in gene, downstream	1_MSTN_VDR_hg38_woTRNA::1::285_chr1
286	10	988301	988574	273	988448	29	24.5	8	1	2	2	LARP4B, GTPBP4	-125, 39	upstream, in gene	1_MSTN_VDR_hg38_woTRNA::1::286_chr10
287	10	1056424	1056775	351	1056512	28	25.0909	11	1	2	2	IDI1, WDR37	187, -324	in gene, upstream	1_MSTN_VDR_hg38_woTRNA::1::287_chr10
288	10	3467579	3467791	212	3467600	24	22.4286	7	0	0	1	LOC101927880	35260	in gene	1_MSTN_VDR_hg38_woTRNA::1::288_chr10
289	10	3785377	3785958	581	3785472	38	32.3333	18	1	1	1	KLF6	-191	upstream	1_MSTN_VDR_hg38_woTRNA::1::289_chr10
290	10	4663590	4663819	229	4663712	30	27.4286	7	0	1	3	LINC00704, LINC00705, LOC105376373	14358, 7556, -6192	in gene, downstream, upstream	1_MSTN_VDR_hg38_woTRNA::1::290_chr10
291	10	5813448	5814049	601	5813600	52	37.4211	19	1	1	1	GDI2	-51	upstream	1_MSTN_VDR_hg38_woTRNA::1::291_chr10
292	10	6163729	6164017	288	6163872	50	42.2222	9	1	0	1	PFKFB3	18992	in gene	1_MSTN_VDR_hg38_woTRNA::1::292_chr10
293	10	6202666	6203055	389	6202880	48	38.6667	12	1	0	1	PFKFB3	58000	in gene	1_MSTN_VDR_hg38_woTRNA::1::293_chr10
294	10	7788006	7788276	270	7788144	38	32.25	8	1	2	2	KIN, ATP5C1	-117, 14	upstream, in gene	1_MSTN_VDR_hg38_woTRNA::1::294_chr10
295	10	12042843	12043149	306	12043008	39	32.4	10	1	1	2	UPF2, LOC105376416	164, 3069	in gene, downstream	1_MSTN_VDR_hg38_woTRNA::1::295_chr10
296	10	12068545	12068908	363	12068704	26	23.2727	11	1	1	1	DHTKD1	-213	upstream	1_MSTN_VDR_hg38_woTRNA::1::296_chr10
297	10	12129261	12129472	211	12129424	23	20.4286	7	1	2	3	DHTKD1, SEC61A2, MIR548AK	60507, -217, 1392	downstream, upstream, downstream	1_MSTN_VDR_hg38_woTRNA::1::297_chr10
298	10	12195882	12196109	227	12196064	32	28	7	1	2	2	NUDT5, CDC123	80, 102	in gene, in gene	1_MSTN_VDR_hg38_woTRNA::1::298_chr10
299	10	13220249	13220498	249	13220304	27	25.125	8	0	0	3	MCM10, RNU6-6P, UCMA	58750, 3035, 14024	downstream, downstream, downstream	1_MSTN_VDR_hg38_woTRNA::1::299_chr10
300	10	13299418	13299698	280	13299536	33	27.6667	9	1	1	1	PHYH	602	in gene	1_MSTN_VDR_hg38_woTRNA::1::300_chr10
301	10	13302330	13302580	250	13302432	20	17.875	8	1	1	1	PHYH	-2294	upstream	1_MSTN_VDR_hg38_woTRNA::1::301_chr10
302	10	14878453	14878668	215	14878592	33	26.7143	7	1	1	2	HSPA14, SUV39H2	40432, -191	downstream, upstream	1_MSTN_VDR_hg38_woTRNA::1::302_chr10
303	10	14959423	14960084	661	14959936	38	31	21	1	1	2	DCLRE1C, MEIG1	-5504, 5708	upstream, in gene	1_MSTN_VDR_hg38_woTRNA::1::303_chr10
304	10	15096974	15097621	647	15097152	31	27.8	20	1	3	5	ACBD7, C10orf111, RPP38, LOC105376431, NMT2	-8376, 167, -28, -7359, 71553	upstream, in gene, upstream, upstream, downstream	1_MSTN_VDR_hg38_woTRNA::1::304_chr10
305	10	17201460	17201779	319	17201568	44	37.8	10	1	1	1	TRDMT1	503	in gene	1_MSTN_VDR_hg38_woTRNA::1::305_chr10
306	10	17643912	17644177	265	17644000	36	31.25	8	1	2	2	STAM-AS1, STAM	-82, -125	upstream, upstream	1_MSTN_VDR_hg38_woTRNA::1::306_chr10
307	10	18659127	18659402	275	18659296	36	30.5556	9	1	2	2	NSUN6, ARL5B	13, -39	in gene, upstream	1_MSTN_VDR_hg38_woTRNA::1::307_chr10
308	10	21525675	21525995	320	21525856	37	28.7	10	1	1	2	SKIDA1, MLLT10	1332, -7967	in gene, upstream	1_MSTN_VDR_hg38_woTRNA::1::308_chr10
309	10	23439169	23439518	349	23439296	33	27.2	10	1	1	1	OTUD1	27	in gene	1_MSTN_VDR_hg38_woTRNA::1::309_chr10
310	10	24208860	24209179	319	24208939	23	19.8	10	0	0	1	KIAA1217	514193	in gene	1_MSTN_VDR_hg38_woTRNA::1::310_chr10
311	10	28302690	28302953	263	28302832	25	21.25	8	1	2	2	MPP7, LOC105376466	229, -330	in gene, upstream	1_MSTN_VDR_hg38_woTRNA::1::311_chr10
312	10	28532591	28533042	451	28532896	37	31.1429	14	1	2	2	WAC-AS1, WAC	-542, 308	upstream, in gene	1_MSTN_VDR_hg38_woTRNA::1::312_chr10
313	10	29409579	29409851	272	29409696	23	19.375	8	1	2	2	LOC105376474, SVIL-AS1	-1223, 162	upstream, in gene	1_MSTN_VDR_hg38_woTRNA::1::313_chr10
314	10	29676683	29676913	230	29676816	20	17.8571	7	0	0	1	SVIL	60119	in gene	1_MSTN_VDR_hg38_woTRNA::1::314_chr10
315	10	30784891	30785460	569	30785280	28	20.2222	18	1	0	0				1_MSTN_VDR_hg38_woTRNA::1::315_chr10
316	10	31760013	31760329	316	31760176	39	32.9	10	1	0	0				1_MSTN_VDR_hg38_woTRNA::1::316_chr10
317	10	32346208	32346569	361	32346368	38	30.3333	12	1	1	2	EPC1, LOC102031319	32430, -996	in gene, upstream	1_MSTN_VDR_hg38_woTRNA::1::317_chr10
318	10	32346834	32347060	226	32347040	30	28.1429	7	1	1	2	EPC1, LOC102031319	31758, -324	in gene, upstream	1_MSTN_VDR_hg38_woTRNA::1::318_chr10
319	10	32958173	32958604	431	32958496	36	30	14	1	1	1	ITGB1	-131	upstream	1_MSTN_VDR_hg38_woTRNA::1::319_chr10
320	10	35126804	35127135	331	35126976	50	39.6	10	1	2	2	CUL2, CREM	-77, 135	upstream, in gene	1_MSTN_VDR_hg38_woTRNA::1::320_chr10
321	10	38010719	38010999	280	38010848	29	25.6667	9	1	1	2	LOC105376499, ZNF33A	18468, 365	downstream, in gene	1_MSTN_VDR_hg38_woTRNA::1::321_chr10
322	10	42782519	42782926	407	42782688	74	47.9231	13	1	1	1	BMS1	182	in gene	1_MSTN_VDR_hg38_woTRNA::1::322_chr10
323	10	43574274	43574542	268	43574336	24	21	8	1	1	1	ZNF239	282	in gene	1_MSTN_VDR_hg38_woTRNA::1::323_chr10
324	10	44959734	44960025	291	44959808	35	29.3333	9	1	2	4	TMEM72-AS1, LOC105378280, RASSF4, LOC105378281	-119, 14748, 58, 10366	upstream, downstream, in gene, downstream	1_MSTN_VDR_hg38_woTRNA::1::324_chr10
325	10	44963378	44963615	237	44963424	38	31.5714	7	0	1	4	TMEM72-AS1, LOC105378280, RASSF4, LOC105378281	-3735, 18364, 3674, 6750	upstream, downstream, in gene, downstream	1_MSTN_VDR_hg38_woTRNA::1::325_chr10
326	10	44978665	44978974	309	44978848	39	33.7778	9	0	1	3	RASSF4, LOC105378281, C10orf10	19098, -8674, 34	in gene, upstream, in gene	1_MSTN_VDR_hg38_woTRNA::1::326_chr10
327	10	46030504	46030804	300	46030656	56	44.1111	9	1	2	3	NCOA4, LOC105378287, MSMB	58, -85, 15613	in gene, upstream, downstream	1_MSTN_VDR_hg38_woTRNA::1::327_chr10
328	10	47553443	47553656	213	47553520	21	18.6667	6	1	1	2	ANXA8, BMS1P6	440248, 3	in gene, in gene	1_MSTN_VDR_hg38_woTRNA::1::328_chr10
329	10	49298870	49299107	237	49298912	26	21.125	8	0	2	2	C10orf71-AS1, C10orf71	-19, 1856	upstream, in gene	1_MSTN_VDR_hg38_woTRNA::1::329_chr10
330	10	50623778	50624249	471	50624096	28	24.5	14	1	2	2	SGMS1, SGMS1-AS1	-119, -855	upstream, upstream	1_MSTN_VDR_hg38_woTRNA::1::330_chr10
331	10	50624464	50624827	363	50624544	37	29.9091	11	1	2	2	SGMS1, SGMS1-AS1	-567, -407	upstream, upstream	1_MSTN_VDR_hg38_woTRNA::1::331_chr10
332	10	51699475	51699902	427	51699712	71	53.2308	13	1	1	2	PRKG1, CSTF2T	708561, -117	in gene, upstream	1_MSTN_VDR_hg38_woTRNA::1::332_chr10
333	10	59323238	59323527	289	59323360	62	51.4444	9	0	1	2	FAM13C, LOC102724778	39821, 1225	in gene, in gene	1_MSTN_VDR_hg38_woTRNA::1::333_chr10
334	10	63132966	63133282	316	63133088	48	40.5	10	1	2	2	LOC105378328, NRBF2	-7533, -159	upstream, upstream	1_MSTN_VDR_hg38_woTRNA::1::334_chr10
335	10	63629422	63629965	543	63629600	43	30.0588	17	1	2	3	REEP3, LOC105378329, LOC101929846	108247, -4290, -1077	downstream, upstream, upstream	1_MSTN_VDR_hg38_woTRNA::1::335_chr10
336	10	67849365	67849698	333	67849472	50	37	11	1	0	0				1_MSTN_VDR_hg38_woTRNA::1::336_chr10
337	10	67884436	67884694	258	67884576	40	35.25	8	1	1	1	SIRT1	-86	upstream	1_MSTN_VDR_hg38_woTRNA::1::337_chr10
338	10	68075180	68075396	216	68075248	27	23.4286	7	1	1	1	HERC4	100	in gene	1_MSTN_VDR_hg38_woTRNA::1::338_chr10
339	10	68109227	68109439	212	68109360	38	34.6667	6	0	0	1	MYPN	3243	in gene	1_MSTN_VDR_hg38_woTRNA::1::339_chr10
340	10	68331655	68332286	631	68331968	126	71.5263	19	1	2	3	PBLD, HNRNPH3, RUFY2	960, -43, 75326	in gene, upstream, downstream	1_MSTN_VDR_hg38_woTRNA::1::340_chr10
341	10	68527245	68527668	423	68527424	29	24	13	1	1	1	SLC25A16	99	in gene	1_MSTN_VDR_hg38_woTRNA::1::341_chr10
342	10	69179985	69180224	239	69180064	49	41.75	8	1	1	2	VPS26A, SUPV3L1	55912, -140	downstream, upstream	1_MSTN_VDR_hg38_woTRNA::1::342_chr10
343	10	69734666	69735114	448	69734880	77	51.5	14	0	0	0				1_MSTN_VDR_hg38_woTRNA::1::343_chr10
344	10	72248622	72248975	353	72248896	32	27	11	0	0	0				1_MSTN_VDR_hg38_woTRNA::1::344_chr10
345	10	72319685	72320228	543	72319856	36	29.5882	17	1	0	0				1_MSTN_VDR_hg38_woTRNA::1::345_chr10
346	10	72335444	72335741	297	72335552	39	33.4444	9	0	0	1	DNAJB12	19597	in gene	1_MSTN_VDR_hg38_woTRNA::1::346_chr10
347	10	72354486	72354978	492	72354816	43	35.6875	16	1	1	1	DNAJB12	333	in gene	1_MSTN_VDR_hg38_woTRNA::1::347_chr10
348	10	73247269	73247525	256	73247360	39	32.375	8	1	3	6	FAM149B1, DNAJC9, DNAJC9-AS1, MRPS16, LOC101929112, CFAP70	79265, -29, -7, 5333, -4262, 113704	downstream, upstream, upstream, downstream, upstream, downstream	1_MSTN_VDR_hg38_woTRNA::1::348_chr10
349	10	73252439	73252696	257	73252576	24	20.375	8	1	3	5	DNAJC9, DNAJC9-AS1, MRPS16, LOC101929112, CFAP70	-5245, 5209, 117, 954, 108488	upstream, in gene, in gene, in gene, downstream	1_MSTN_VDR_hg38_woTRNA::1::349_chr10
350	10	73358747	73358975	228	73358816	40	33.7143	7	1	1	1	CFAP70	2248	in gene	1_MSTN_VDR_hg38_woTRNA::1::350_chr10
351	10	73625978	73626280	302	73626112	42	33	10	1	0	1	MYOZ1	15645	downstream	1_MSTN_VDR_hg38_woTRNA::1::351_chr10
352	10	73730355	73730806	451	73730592	59	41.9286	14	1	0	0				1_MSTN_VDR_hg38_woTRNA::1::352_chr10
353	10	73785374	73785607	233	73785472	44	38.125	8	1	1	3	FUT11, CHCHD1, ZSWIM8	13297, 3422, -105	downstream, downstream, upstream	1_MSTN_VDR_hg38_woTRNA::1::353_chr10
354	10	73811815	73812052	237	73811840	28	25.8571	7	1	1	2	NDST2, CAMK2G	-9, 62751	upstream, downstream	1_MSTN_VDR_hg38_woTRNA::1::354_chr10
355	10	74150750	74151003	253	74150944	41	36.625	8	1	2	2	AP3M1, ADK	124, -241	in gene, upstream	1_MSTN_VDR_hg38_woTRNA::1::355_chr10
356	10	74826585	74826879	294	74826752	49	39.8889	9	1	1	1	KAT6B	1825	in gene	1_MSTN_VDR_hg38_woTRNA::1::356_chr10
357	10	75111376	75111587	211	75111488	35	30.4286	7	1	1	2	DUSP13, SAMD8	-2267, 11896	upstream, in gene	1_MSTN_VDR_hg38_woTRNA::1::357_chr10
358	10	75210558	75210808	250	75210640	42	37.25	8	1	1	1	VDAC2	486	in gene	1_MSTN_VDR_hg38_woTRNA::1::358_chr10
359	10	76086912	76087125	213	76086960	33	29.2857	7	0	0	1	C10orf11	655502	in gene	1_MSTN_VDR_hg38_woTRNA::1::359_chr10
360	10	77491683	77491936	253	77491808	25	21	8	0	0	1	KCNMA1	146011	in gene	1_MSTN_VDR_hg38_woTRNA::1::360_chr10
361	10	78033563	78033788	225	78033648	26	23	7	1	2	2	POLR3A, RPS24	-4108, -112	upstream, upstream	1_MSTN_VDR_hg38_woTRNA::1::361_chr10
362	10	78973186	78973602	416	78973328	31	27	13	1	0	1	ZMIZ1-AS1	94120	in gene	1_MSTN_VDR_hg38_woTRNA::1::362_chr10
363	10	80205373	80205821	448	80205536	33	26.7143	14	1	2	2	ANXA11, LINC00857	141, -2174	in gene, upstream	1_MSTN_VDR_hg38_woTRNA::1::363_chr10
364	10	86535390	86535606	216	86535440	27	24	7	1	1	1	LOC105378408	1344	in gene	1_MSTN_VDR_hg38_woTRNA::1::364_chr10
365	10	86668502	86668739	237	86668624	29	25.875	8	0	2	3	OPN4, LOC105378409, LDB3	14067, -2306, 1907	downstream, upstream, in gene	1_MSTN_VDR_hg38_woTRNA::1::365_chr10
366	10	86670223	86670513	290	86670336	35	29.1111	9	0	1	3	OPN4, LOC105378409, LDB3	15779, -4018, 3619	downstream, upstream, in gene	1_MSTN_VDR_hg38_woTRNA::1::366_chr10
367	10	87094569	87094886	317	87094736	17	15.2	10	1	2	2	GLUD1, FAM35A	283, -460	in gene, upstream	1_MSTN_VDR_hg38_woTRNA::1::367_chr10
368	10	87095238	87095552	314	87095360	30	23.6	10	1	2	2	GLUD1, FAM35A	-341, 164	upstream, in gene	1_MSTN_VDR_hg38_woTRNA::1::368_chr10
369	10	87862333	87862572	239	87862384	37	32.25	8	1	2	2	KLLN, PTEN	1053, -1054	in gene, upstream	1_MSTN_VDR_hg38_woTRNA::1::369_chr10
370	10	87863428	87863822	394	87863616	30	25.1667	12	0	2	2	KLLN, PTEN	-179, 178	upstream, in gene	1_MSTN_VDR_hg38_woTRNA::1::370_chr10
371	10	88979100	88979575	475	88979264	60	39.2667	15	0	0	2	ACTA2, FAS	12126, 9463	in gene, in gene	1_MSTN_VDR_hg38_woTRNA::1::371_chr10
372	10	89296255	89296549	294	89296416	34	28.6	10	0	1	2	LOC105378419, IFIT2	18165, -5533	in gene, upstream	1_MSTN_VDR_hg38_woTRNA::1::372_chr10
373	10	92240891	92241289	398	92240992	22	19.5385	13	0	0	1	CPEB3	50126	in gene	1_MSTN_VDR_hg38_woTRNA::1::373_chr10
374	10	92291021	92291300	279	92291120	32	28.5556	9	1	2	2	CPEB3, MARCH5	-2, -43	upstream, upstream	1_MSTN_VDR_hg38_woTRNA::1::374_chr10
375	10	92690729	92690958	229	92690816	18	15.1429	7	1	1	1	HHEX	892	in gene	1_MSTN_VDR_hg38_woTRNA::1::375_chr10
376	10	93702482	93702864	382	93702672	87	61.5833	12	1	1	1	FRA10AC1	-100	upstream	1_MSTN_VDR_hg38_woTRNA::1::376_chr10
377	10	94362878	94363165	287	94363008	33	27.5556	9	1	1	1	NOC3L	-32	upstream	1_MSTN_VDR_hg38_woTRNA::1::377_chr10
378	10	96043406	96043695	289	96043552	38	30	9	1	2	4	ENTPD1-AS1, CC2D2B, CCNJ, LOC105378439	46683, 69523, 1778, 789	in gene, downstream, in gene, in gene	1_MSTN_VDR_hg38_woTRNA::1::378_chr10
379	10	97334730	97335197	467	97335168	26	21.5714	14	1	2	2	FRAT2, LOC105378448	-467, -278	upstream, upstream	1_MSTN_VDR_hg38_woTRNA::1::379_chr10
380	10	99732125	99732521	396	99732336	31	26.9231	13	1	2	2	COX15, CUTC	330, 135	in gene, in gene	1_MSTN_VDR_hg38_woTRNA::1::380_chr10
381	10	100516927	100517138	211	100517040	36	32	7	0	0	2	SEC31B, NDUFB8	2798, 12883	in gene, downstream	1_MSTN_VDR_hg38_woTRNA::1::381_chr10
382	10	100997794	100998018	224	100997888	33	29.5714	7	1	1	3	C10orf2, LZTS2, PDZD7	10510, 781, 33269	downstream, in gene, downstream	1_MSTN_VDR_hg38_woTRNA::1::382_chr10
383	10	101060627	101061420	793	101061088	51	40.68	25	1	1	1	KAZALD1	-53	upstream	1_MSTN_VDR_hg38_woTRNA::1::383_chr10
384	10	102055999	102056517	518	102056160	43	33.8235	17	1	1	2	C10orf76, HPS6	72, -9207	in gene, upstream	1_MSTN_VDR_hg38_woTRNA::1::384_chr10
385	10	102120373	102120670	297	102120624	22	19.5556	9	1	2	2	LDB1, LOC105378459	-171, 384	upstream, in gene	1_MSTN_VDR_hg38_woTRNA::1::385_chr10
386	10	102394008	102394331	323	102394144	29	23.7	10	1	1	2	NFKB2, PSD	34, 26017	in gene, downstream	1_MSTN_VDR_hg38_woTRNA::1::386_chr10
387	10	102399397	102399741	344	102399584	35	29.9	10	1	0	2	NFKB2, PSD	5474, 20577	in gene, downstream	1_MSTN_VDR_hg38_woTRNA::1::387_chr10
388	10	102421089	102421376	287	102421184	52	42.4444	9	1	2	3	PSD, FBXL15, CUEDC2	-1023, 2123, 11482	upstream, in gene, downstream	1_MSTN_VDR_hg38_woTRNA::1::388_chr10
389	10	102645465	102645679	214	102645472	33	29.5714	7	0	0	2	TRIM8, LOC105378460	2569, 9659	in gene, downstream	1_MSTN_VDR_hg38_woTRNA::1::389_chr10
390	10	102743546	102743874	328	102743680	40	32.7273	11	0	0	2	SFXN2, WBP1L	29172, 4397	downstream, in gene	1_MSTN_VDR_hg38_woTRNA::1::390_chr10
391	10	102918371	102918668	297	102918528	32	27.4444	9	1	1	1	CNNM2	235	in gene	1_MSTN_VDR_hg38_woTRNA::1::391_chr10
392	10	110304941	110305199	258	110305056	25	21.25	8	1	1	1	SMNDC1	-107	upstream	1_MSTN_VDR_hg38_woTRNA::1::392_chr10
393	10	110497520	110497902	382	110497664	24	18.9167	12	1	2	2	LOC105378481, DUSP5	-2924, -203	upstream, upstream	1_MSTN_VDR_hg38_woTRNA::1::393_chr10
394	10	110567228	110567804	576	110567648	30	22.6111	18	1	2	2	LOC105378483, SMC3	-60, -43	upstream, upstream	1_MSTN_VDR_hg38_woTRNA::1::394_chr10
395	10	110918681	110919059	378	110918848	38	32.5833	12	1	2	2	BBIP1, SHOC2	518, -695	in gene, upstream	1_MSTN_VDR_hg38_woTRNA::1::395_chr10
396	10	112183664	112183920	256	112183744	32	29	8	1	0	1	GPAM	31651	in gene	1_MSTN_VDR_hg38_woTRNA::1::396_chr10
397	10	112446846	112447236	390	112447072	68	48	13	1	2	2	ZDHHC6, VTI1A	162, 74	in gene, in gene	1_MSTN_VDR_hg38_woTRNA::1::397_chr10
398	10	114821755	114821966	211	114821840	20	17.2857	7	1	2	2	ABLIM1, FAM160B1	-197, 96	upstream, in gene	1_MSTN_VDR_hg38_woTRNA::1::398_chr10
399	10	119596871	119597254	383	119597088	42	34.8333	12	1	2	2	TIAL1, LOC105378512	-59, 1524	upstream, in gene	1_MSTN_VDR_hg38_woTRNA::1::399_chr10
400	10	119651135	119651698	563	119651400	42	33.8889	18	1	1	1	BAG3	53	in gene	1_MSTN_VDR_hg38_woTRNA::1::400_chr10
401	10	119667693	119668165	472	119667904	42	33.6667	15	0	0	1	BAG3	16557	in gene	1_MSTN_VDR_hg38_woTRNA::1::401_chr10
402	10	121928197	121928433	236	121928224	28	24	7	1	2	2	ATE1, ATE1-AS1	577, -88	in gene, upstream	1_MSTN_VDR_hg38_woTRNA::1::402_chr10
403	10	121974926	121975202	276	121975104	26	22.5556	9	1	1	1	NSMCE4A	124	in gene	1_MSTN_VDR_hg38_woTRNA::1::403_chr10
404	10	122013382	122013752	370	122013536	53	36.9091	11	0	0	1	TACC2	24362	in gene	1_MSTN_VDR_hg38_woTRNA::1::404_chr10
405	10	122980392	122980615	223	122980528	26	21.8571	7	1	0	1	PSTK	26293	in gene	1_MSTN_VDR_hg38_woTRNA::1::405_chr10
406	10	123008703	123009159	456	123008864	70	46.0667	15	1	2	2	IKZF5, ACADSB	-14, -49	upstream, upstream	1_MSTN_VDR_hg38_woTRNA::1::406_chr10
407	10	124091953	124092164	211	124092160	15	13	7	1	1	1	CHST15	1524	in gene	1_MSTN_VDR_hg38_woTRNA::1::407_chr10
408	10	125719456	125719794	338	125719616	50	37.6364	11	1	2	3	LOC283038, FLJ37035, EDRF1	36373, -123, 101	downstream, upstream, in gene	1_MSTN_VDR_hg38_woTRNA::1::408_chr10
409	10	132453120	132453369	249	132453184	24	20.875	8	1	1	3	C10orf91, LOC105378570, LOC105378569	7974, 10840, -7405	downstream, downstream, upstream	1_MSTN_VDR_hg38_woTRNA::1::409_chr10
410	10	132517122	132517370	248	132517232	37	32.7143	7	0	0	0				1_MSTN_VDR_hg38_woTRNA::1::410_chr10
411	10	133373221	133373633	412	133373440	61	40.8462	13	1	3	3	ECHS1, MIR3944, PAOX	-36, -1777, -5797	upstream, upstream, upstream	1_MSTN_VDR_hg38_woTRNA::1::411_chr10
412	11	450114	450439	325	450272	34	26.3	10	1	1	3	ANO9, LOC105376506, PTDSS2	-8261, 18164, 2001	upstream, downstream, in gene	1_MSTN_VDR_hg38_woTRNA::1::412_chr11
413	11	506939	507263	324	507072	41	34	10	1	2	2	RNH1, LOC105376507	211, -6772	in gene, upstream	1_MSTN_VDR_hg38_woTRNA::1::413_chr11
414	11	695840	696051	211	695904	44	38.7143	7	1	2	3	DEAF1, TMEM80, LOC105376508	-150, 313, 10754	upstream, in gene, downstream	1_MSTN_VDR_hg38_woTRNA::1::414_chr11
415	11	842561	842912	351	842704	67	49.4545	11	1	2	3	CD151, POLR2L, TSPAN4	9752, -175, -120	downstream, upstream, upstream	1_MSTN_VDR_hg38_woTRNA::1::415_chr11
416	11	1262528	1262739	211	1262624	29	25.7143	7	0	0	2	MUC5B, MIR6744	39559, 6019	downstream, downstream	1_MSTN_VDR_hg38_woTRNA::1::416_chr11
417	11	1838759	1839210	451	1838912	34	26.7143	14	0	1	2	SYT8, TNNI2	11433, -91	downstream, upstream	1_MSTN_VDR_hg38_woTRNA::1::417_chr11
418	11	1914378	1915335	957	1914944	27	20.4333	30	0	1	2	LINC01150, TNNT3	18185, -4618	downstream, upstream	1_MSTN_VDR_hg38_woTRNA::1::418_chr11
419	11	1920612	1921267	655	1921088	38	30.35	20	0	1	1	TNNT3	1526	in gene	1_MSTN_VDR_hg38_woTRNA::1::419_chr11
420	11	1921803	1922022	219	1921952	32	28	7	0	1	1	TNNT3	2390	in gene	1_MSTN_VDR_hg38_woTRNA::1::420_chr11
421	11	1947320	1947654	334	1947424	31	22.8182	11	1	1	2	TNNT3, MRPL23	27862, 152	downstream, in gene	1_MSTN_VDR_hg38_woTRNA::1::421_chr11
422	11	1947841	1948081	240	1947920	25	22.7143	7	1	1	2	TNNT3, MRPL23	28358, 648	downstream, in gene	1_MSTN_VDR_hg38_woTRNA::1::422_chr11
423	11	1953788	1954118	330	1954048	33	29.2727	11	0	0	1	MRPL23	6776	in gene	1_MSTN_VDR_hg38_woTRNA::1::423_chr11
424	11	1967672	1968310	638	1968000	44	33.95	20	0	0	1	MRPL23	20728	in gene	1_MSTN_VDR_hg38_woTRNA::1::424_chr11
425	11	2400156	2400669	513	2400384	55	43.0625	16	1	1	3	CD81, TSSC4, TRPM5	24207, -61, 34633	downstream, upstream, downstream	1_MSTN_VDR_hg38_woTRNA::1::425_chr11
426	11	2699909	2700335	426	2699936	23	17.8462	13	1	1	3	KCNQ1, KCNQ1OT1, LOC105376523	254945, 62, 19202	in gene, in gene, downstream	1_MSTN_VDR_hg38_woTRNA::1::426_chr11
427	11	3929649	3929914	265	3929760	33	27.875	8	0	0	1	STIM1	74057	in gene	1_MSTN_VDR_hg38_woTRNA::1::427_chr11
428	11	7513406	7513939	533	7513440	28	21.8235	17	1	1	2	OLFML1, PPFIBP2	28071, -325	downstream, upstream	1_MSTN_VDR_hg38_woTRNA::1::428_chr11
429	11	7987131	7987374	243	7987200	36	29.375	8	0	1	1	EIF3F	-120	upstream	1_MSTN_VDR_hg38_woTRNA::1::429_chr11
430	11	8964347	8964614	267	8964512	25	22.4444	9	1	2	2	TMEM9B, TMEM9B-AS1	499, -163	in gene, upstream	1_MSTN_VDR_hg38_woTRNA::1::430_chr11
431	11	9384666	9385088	422	9384992	30	25.9286	14	1	1	1	IPO7	370	in gene	1_MSTN_VDR_hg38_woTRNA::1::431_chr11
432	11	9460713	9461635	922	9461312	43	32.8966	29	1	2	2	LOC644656, ZNF143	-614, 347	upstream, in gene	1_MSTN_VDR_hg38_woTRNA::1::432_chr11
433	11	9573405	9573674	269	9573520	28	24.3333	9	1	1	1	WEE1	-130	upstream	1_MSTN_VDR_hg38_woTRNA::1::433_chr11
434	11	9614176	9614434	258	9614352	25	22.1111	9	1	0	0				1_MSTN_VDR_hg38_woTRNA::1::434_chr11
435	11	9758445	9759057	612	9758816	26	19.5263	19	1	2	3	SWAP70, LOC440028, SBF2-AS1	94739, 717, 523	downstream, in gene, in gene	1_MSTN_VDR_hg38_woTRNA::1::435_chr11
436	11	10899911	10900531	620	10900320	39	31.3158	19	0	0	0				1_MSTN_VDR_hg38_woTRNA::1::436_chr11
437	11	13277422	13277676	254	13277504	38	31.5	8	1	2	2	LOC105376560, ARNTL	68, -223	in gene, upstream	1_MSTN_VDR_hg38_woTRNA::1::437_chr11
438	11	13463102	13463496	394	13463296	63	40.9231	13	1	1	1	BTBD10	1	in gene	1_MSTN_VDR_hg38_woTRNA::1::438_chr11
439	11	13668169	13668595	426	13668416	31	27.9231	13	1	1	1	FAR1	-243	upstream	1_MSTN_VDR_hg38_woTRNA::1::439_chr11
440	11	17697151	17697505	354	17697312	42	32.6667	12	0	1	1	LOC102723330	214	in gene	1_MSTN_VDR_hg38_woTRNA::1::440_chr11
441	11	17714385	17714811	426	17714480	36	28.3077	13	0	1	1	MYOD1	-5083	upstream	1_MSTN_VDR_hg38_woTRNA::1::441_chr11
442	11	17753738	17754087	349	17753952	49	39	11	0	0	1	KCNC1	18042	in gene	1_MSTN_VDR_hg38_woTRNA::1::442_chr11
443	11	18394334	18394787	453	18394464	31	24.2667	15	1	1	2	MIR3159, LDHA	6677, 75	downstream, in gene	1_MSTN_VDR_hg38_woTRNA::1::443_chr11
444	11	18395914	18396164	250	18396000	38	34	8	1	1	2	MIR3159, LDHA	8213, 1611	downstream, in gene	1_MSTN_VDR_hg38_woTRNA::1::444_chr11
445	11	19712506	19712726	220	19712624	34	30.2857	7	1	1	2	NAV2, LOC100126784	367377, 2048	in gene, in gene	1_MSTN_VDR_hg38_woTRNA::1::445_chr11
446	11	20387331	20387607	276	20387488	36	31.5	8	1	1	2	HTATIP2, PRMT3	23803, -42	downstream, upstream	1_MSTN_VDR_hg38_woTRNA::1::446_chr11
447	11	27506704	27507060	356	27506880	34	25.9091	11	1	2	3	LIN7C, BDNF-AS, MIR8087	-101, 28, 8167	upstream, in gene, downstream	1_MSTN_VDR_hg38_woTRNA::1::447_chr11
448	11	33258058	33258417	359	33258240	30	25.5455	11	1	1	1	HIPK3	1568	in gene	1_MSTN_VDR_hg38_woTRNA::1::448_chr11
449	11	34051491	34051907	416	34051520	40	29.1538	13	1	2	2	LOC101929918, CAPRIN1	989, -97	in gene, upstream	1_MSTN_VDR_hg38_woTRNA::1::449_chr11
450	11	34105391	34105710	319	34105568	46	38.4	10	1	1	2	CAPRIN1, NAT10	53951, 4	downstream, in gene	1_MSTN_VDR_hg38_woTRNA::1::450_chr11
451	11	34357717	34358116	399	34357952	21	15.2308	13	1	1	1	ABTB2	56	in gene	1_MSTN_VDR_hg38_woTRNA::1::451_chr11
452	11	34910035	34910393	358	34910208	40	29.3636	11	0	1	2	APIP, PDHX	6203, -5621	in gene, upstream	1_MSTN_VDR_hg38_woTRNA::1::452_chr11
453	11	43880545	43881034	489	43880800	54	36.5333	15	1	2	2	LOC105376644, ALKBH3	-59, -7	upstream, upstream	1_MSTN_VDR_hg38_woTRNA::1::453_chr11
454	11	44066146	44066455	309	44066272	34	25.2222	9	1	1	2	ACCSL, ACCS	145188, 93	downstream, in gene	1_MSTN_VDR_hg38_woTRNA::1::454_chr11
455	11	44950990	44951213	223	44951040	19	16.8571	7	1	1	1	TP53I11	266	in gene	1_MSTN_VDR_hg38_woTRNA::1::455_chr11
456	11	45089135	45089487	352	45089408	39	29.2727	11	0	1	1	PRDM11	-4605	upstream	1_MSTN_VDR_hg38_woTRNA::1::456_chr11
457	11	45180305	45180524	219	45180448	17	14.7143	7	1	0	1	PRDM11	86435	in gene	1_MSTN_VDR_hg38_woTRNA::1::457_chr11
458	11	45843212	45843423	211	45843296	23	19.6667	6	0	1	1	CRY2	-3822	upstream	1_MSTN_VDR_hg38_woTRNA::1::458_chr11
459	11	46617019	46617501	482	46617408	29	23.2	15	1	2	2	HARBI1, ATG13	486, 132	in gene, in gene	1_MSTN_VDR_hg38_woTRNA::1::459_chr11
460	11	46700705	46701036	331	46700832	80	64.5	10	1	2	2	ARHGAP1, ZNF408	-167, 65	upstream, in gene	1_MSTN_VDR_hg38_woTRNA::1::460_chr11
461	11	46914881	46915166	285	46915008	34	29.75	8	0	0	1	LRP4	3614	in gene	1_MSTN_VDR_hg38_woTRNA::1::461_chr11
462	11	46936488	46936699	211	46936672	29	26.1667	6	1	1	1	C11orf49	144	in gene	1_MSTN_VDR_hg38_woTRNA::1::462_chr11
463	11	47185784	47186017	233	47185824	27	22.5	8	1	2	3	ARFGAP2, PACSIN3, MIR6745	-8321, 635, -6087	upstream, in gene, upstream	1_MSTN_VDR_hg38_woTRNA::1::463_chr11
464	11	47186943	47187189	246	47187029	27	24.625	8	1	2	3	ARFGAP2, PACSIN3, MIR6745	-9526, -570, -7292	upstream, upstream, upstream	1_MSTN_VDR_hg38_woTRNA::1::464_chr11
465	11	47248650	47249128	478	47248880	69	49.6667	15	1	2	3	DDB2, ACP2, NR1H3	33938, -33, 580	downstream, upstream, in gene	1_MSTN_VDR_hg38_woTRNA::1::465_chr11
466	11	47269794	47270012	218	47269824	32	28	6	1	2	3	NR1H3, MADD, LOC101928943	21524, 448, 2286	downstream, in gene, downstream	1_MSTN_VDR_hg38_woTRNA::1::466_chr11
467	11	47408002	47408546	544	47408336	71	47.9412	17	1	1	2	MIR4487, SLC39A13	7366, 1204	downstream, in gene	1_MSTN_VDR_hg38_woTRNA::1::467_chr11
468	11	47578738	47579285	547	47578912	68	43.8824	17	1	3	4	PTPMT1, KBTBD4, NDUFS3, FAM180B	13482, 103, -98, -7766	downstream, in gene, upstream, upstream	1_MSTN_VDR_hg38_woTRNA::1::468_chr11
469	11	57201035	57201300	265	57201120	19	16.25	8	0	0	2	LRRC55, LOC105369309	19373, 30469	downstream, in gene	1_MSTN_VDR_hg38_woTRNA::1::469_chr11
470	11	57311373	57311690	317	57311648	33	30	10	0	0	1	TNKS1BP1	13304	in gene	1_MSTN_VDR_hg38_woTRNA::1::470_chr11
471	11	57667435	57667692	257	57667568	37	35.125	8	2	1	2	CLP1, ZDHHC5	9824, -434	downstream, upstream	1_MSTN_VDR_hg38_woTRNA::1::471_chr11
472	11	58578511	58578948	437	58578656	36	31.2857	14	1	3	3	LPXN, ZFP91-CNTF, ZFP91	236, -458, -458	in gene, upstream, upstream	1_MSTN_VDR_hg38_woTRNA::1::472_chr11
473	11	58579442	58579930	488	58579584	36	29.5333	15	1	3	3	LPXN, ZFP91-CNTF, ZFP91	-692, 470, 470	upstream, in gene, in gene	1_MSTN_VDR_hg38_woTRNA::1::473_chr11
474	11	59810764	59810991	227	59810848	48	39.2857	7	1	1	2	STX3, MRPL16	55789, 24	downstream, in gene	1_MSTN_VDR_hg38_woTRNA::1::474_chr11
475	11	61429728	61430045	317	61429920	28	24.8	10	1	2	2	CPSF7, SDHAF2	72, -205	in gene, upstream	1_MSTN_VDR_hg38_woTRNA::1::475_chr11
476	11	61581402	61581626	224	61581472	32	29.4286	7	1	2	4	SYT7, LOC105369181, LOC105369331, LOC101927495	6924, -1274, 6368, -7022	in gene, upstream, in gene, upstream	1_MSTN_VDR_hg38_woTRNA::1::476_chr11
477	11	61888037	61888516	479	61888320	49	38.2667	15	0	0	3	FADS3, MIR6746, RAB3IL1	3225, -10042, 57991	in gene, upstream, downstream	1_MSTN_VDR_hg38_woTRNA::1::477_chr11
478	11	61967428	61967777	349	61967616	44	35.2727	11	1	2	3	BEST1, FTH1, LOC399900	20901, 44, -122	downstream, in gene, upstream	1_MSTN_VDR_hg38_woTRNA::1::478_chr11
479	11	62546664	62546875	211	62546720	33	27.5	6	1	2	2	AHNAK, LOC101927617	140, 952	in gene, downstream	1_MSTN_VDR_hg38_woTRNA::1::479_chr11
480	11	62591473	62591984	511	62591680	96	60.1875	16	1	1	2	TUT1, MTA2	-43, 10160	upstream, downstream	1_MSTN_VDR_hg38_woTRNA::1::480_chr11
481	11	62612675	62613018	343	62612960	24	20	10	1	2	3	EML3, ROM1, B3GAT3	-195, 219, 9215	upstream, in gene, downstream	1_MSTN_VDR_hg38_woTRNA::1::481_chr11
482	11	62653107	62653566	459	62653408	47	35.6429	14	1	2	4	GANAB, INTS5, LBHD1, C11orf98	-6682, -106, 18361, 11808	upstream, upstream, downstream, downstream	1_MSTN_VDR_hg38_woTRNA::1::482_chr11
483	11	62709569	62709875	306	62709744	40	36.4444	9	1	1	4	HNRNPUL2-BSCL2, BSCL2, GNG3, HNRNPUL2	17640, -125, 3322, 17641	in gene, upstream, downstream, downstream	1_MSTN_VDR_hg38_woTRNA::1::483_chr11
484	11	62728040	62728386	346	62728064	31	26.2727	11	0	3	3	HNRNPUL2-BSCL2, HNRNPUL2, TTC9C	-680, -679, -14	upstream, upstream, upstream	1_MSTN_VDR_hg38_woTRNA::1::484_chr11
485	11	62787407	62787654	247	62787456	32	26.125	8	1	2	6	TAF6L, TMEM179B, MIR6748, TMEM223, NXF1, MIR6514	16153, 57, -2359, 4558, 18036, 5315	downstream, in gene, upstream, downstream, downstream, downstream	1_MSTN_VDR_hg38_woTRNA::1::485_chr11
486	11	62805181	62805712	531	62805488	69	47.2941	17	1	1	2	NXF1, STX5	4, 26603	in gene, downstream	1_MSTN_VDR_hg38_woTRNA::1::486_chr11
487	11	62839524	62839736	212	62839616	34	32.5	6	1	3	4	STX5, LOC105369332, WDR74, RNU2-2P	-7525, 7450, 956, 2145	upstream, downstream, in gene, downstream	1_MSTN_VDR_hg38_woTRNA::1::487_chr11
488	11	62841213	62841978	765	62841824	65	45.25	24	0	2	4	STX5, LOC105369332, WDR74, RNU2-2P	-9733, 9658, -1252, -63	upstream, downstream, upstream, upstream	1_MSTN_VDR_hg38_woTRNA::1::488_chr11
489	11	63671139	63671425	286	63671264	36	29.3333	9	1	1	2	ATL3, RTN3	710, -10096	in gene, upstream	1_MSTN_VDR_hg38_woTRNA::1::489_chr11
490	11	64269821	64270329	508	64269952	60	46.5	16	1	1	3	PLCB3, GPR137, BAD	18429, 692, 14752	downstream, in gene, in gene	1_MSTN_VDR_hg38_woTRNA::1::490_chr11
491	11	64285283	64285731	448	64285547	31	28.4286	14	1	2	3	GPR137, BAD, KCNK4	16287, -843, -5774	in gene, upstream, upstream	1_MSTN_VDR_hg38_woTRNA::1::491_chr11
492	11	64317364	64317701	337	64317584	35	30.5455	11	1	2	4	ESRRA, TRMT112, PRDX5, LOC102723878	12056, 500, -504, 23041	downstream, in gene, upstream, downstream	1_MSTN_VDR_hg38_woTRNA::1::492_chr11
493	11	64317915	64318181	266	64317920	38	30.3333	9	1	2	4	ESRRA, TRMT112, PRDX5, LOC102723878	12392, 164, -168, 22705	downstream, in gene, upstream, downstream	1_MSTN_VDR_hg38_woTRNA::1::493_chr11
494	11	64742881	64743127	246	64742976	30	27.1429	7	1	1	2	RASGRP2, PYGM	2480, 17739	in gene, downstream	1_MSTN_VDR_hg38_woTRNA::1::494_chr11
495	11	64759212	64759439	227	64759328	29	25.4286	7	0	1	2	PYGM, SF1	1387, 19516	in gene, downstream	1_MSTN_VDR_hg38_woTRNA::1::495_chr11
496	11	64759755	64760753	998	64760560	54	36.9355	31	0	1	2	PYGM, SF1	155, 18284	in gene, downstream	1_MSTN_VDR_hg38_woTRNA::1::496_chr11
497	11	64778734	64779120	386	64778912	56	44.25	12	1	1	1	SF1	-68	upstream	1_MSTN_VDR_hg38_woTRNA::1::497_chr11
498	11	64878541	64878994	453	64878720	71	53.5714	14	1	1	2	EHD1, LOC105369343	993, 14732	in gene, downstream	1_MSTN_VDR_hg38_woTRNA::1::498_chr11
499	11	64924575	64924870	295	64924576	38	30.4	10	1	1	3	ATG2A, PPP2R5B, GPHA2	-7326, 7023, 13556	upstream, in gene, downstream	1_MSTN_VDR_hg38_woTRNA::1::499_chr11
500	11	65027370	65027902	532	65027504	39	35	16	1	1	4	ARL2-SNX15, ARL2, MIR6879, SNX15	13391, 13391, 8999, 96	in gene, downstream, downstream, in gene	1_MSTN_VDR_hg38_woTRNA::1::500_chr11
501	11	65083916	65084299	383	65084064	43	34.3333	12	1	2	3	CDCA5, ZFPL1, TMEM262	86, -158, 5926	in gene, upstream, downstream	1_MSTN_VDR_hg38_woTRNA::1::501_chr11
502	11	65095930	65096371	441	65096096	82	53.2143	14	1	2	3	ZFPL1, TMEM262, VPS51	11874, -6106, -19	downstream, upstream, upstream	1_MSTN_VDR_hg38_woTRNA::1::502_chr11
503	11	65134329	65134991	662	65134592	48	40.0952	21	1	2	4	MRPL49, SYVN1, MIR6751, HIGD1AP10	12409, 586, -4614, 11403	downstream, in gene, upstream, downstream	1_MSTN_VDR_hg38_woTRNA::1::503_chr11
504	11	65382162	65382428	266	65382304	31	26.625	8	0	2	2	SLC25A45, FRMD8	1397, -4266	in gene, upstream	1_MSTN_VDR_hg38_woTRNA::1::504_chr11
505	11	65418441	65419419	978	65418624	53	42.3	30	0	1	2	FRMD8, NEAT1	32054, -4174	downstream, upstream	1_MSTN_VDR_hg38_woTRNA::1::505_chr11
506	11	65421112	65421753	641	65421440	49	37.4	20	0	1	2	FRMD8, NEAT1	34870, -1358	downstream, upstream	1_MSTN_VDR_hg38_woTRNA::1::506_chr11
507	11	65422063	65423452	1389	65422688	100	62.1395	43	2	1	2	FRMD8, NEAT1	36118, -110	downstream, upstream	1_MSTN_VDR_hg38_woTRNA::1::507_chr11
508	11	65430639	65430850	211	65430720	26	24.8571	7	0	0	2	NEAT1, LOC105369345	7922, 15199	downstream, downstream	1_MSTN_VDR_hg38_woTRNA::1::508_chr11
509	11	65477355	65477895	540	65477504	37	30.6471	17	1	0	1	LOC105369346	12464	downstream	1_MSTN_VDR_hg38_woTRNA::1::509_chr11
510	11	65487794	65488078	284	65487840	30	24.5556	9	0	1	2	LOC105369346, MALAT1	2128, -9922	in gene, upstream	1_MSTN_VDR_hg38_woTRNA::1::510_chr11
511	11	65497461	65497982	521	65497632	74	53.4375	16	1	2	2	LOC105369346, MALAT1	-7664, -130	upstream, upstream	1_MSTN_VDR_hg38_woTRNA::1::511_chr11
512	11	65498300	65498587	287	65498464	27	25.3333	9	0	1	2	LOC105369346, MALAT1	-8496, 702	upstream, in gene	1_MSTN_VDR_hg38_woTRNA::1::512_chr11
513	11	65498672	65499260	588	65498976	79	52.5	18	0	1	2	LOC105369346, MALAT1	-9008, 1214	upstream, in gene	1_MSTN_VDR_hg38_woTRNA::1::513_chr11
514	11	65500439	65500740	301	65500544	25	22.2	10	0	0	1	MALAT1	2782	in gene	1_MSTN_VDR_hg38_woTRNA::1::514_chr11
515	11	65507423	65507729	306	65507616	39	34.4	10	0	0	1	MALAT1	9854	downstream	1_MSTN_VDR_hg38_woTRNA::1::515_chr11
516	11	65570121	65570664	543	65570352	40	31.8824	17	1	4	4	SSSCA1-AS1, SSSCA1, FAM89B, EHBP1L1	61, -107, -1997, -5686	in gene, upstream, upstream, upstream	1_MSTN_VDR_hg38_woTRNA::1::516_chr11
517	11	65574179	65574503	324	65574320	38	30.4	10	1	3	4	SSSCA1-AS1, SSSCA1, FAM89B, EHBP1L1	-3907, 3861, 1971, -1718	upstream, downstream, downstream, upstream	1_MSTN_VDR_hg38_woTRNA::1::517_chr11
518	11	65652712	65653077	365	65652896	46	38.3636	11	1	0	4	SIPA1, MIR4489, RELA, LOC105369347	14789, 3704, 10076, -10096	downstream, downstream, downstream, upstream	1_MSTN_VDR_hg38_woTRNA::1::518_chr11
519	11	65662994	65663456	462	65663104	35	26.4667	15	1	2	2	RELA, LOC105369347	-132, 112	upstream, in gene	1_MSTN_VDR_hg38_woTRNA::1::519_chr11
520	11	65711805	65712202	397	65711904	39	34.1538	13	1	1	2	KAT5, RNASEH2C	-92, 9034	upstream, downstream	1_MSTN_VDR_hg38_woTRNA::1::520_chr11
521	11	65857941	65858284	343	65858176	48	36.0909	11	1	3	5	SNX32, CFL1, LOC105369348, MUS81, EFEMP2	24237, 157, 1927, -2068, 14758	downstream, in gene, downstream, upstream, downstream	1_MSTN_VDR_hg38_woTRNA::1::521_chr11
522	11	65873680	65873962	282	65873760	26	22.2222	9	1	2	4	MUS81, EFEMP2, CTSW, FIBP	13516, -826, -6053, 14779	downstream, upstream, upstream, downstream	1_MSTN_VDR_hg38_woTRNA::1::522_chr11
523	11	65890456	65890858	402	65890496	32	26.6154	13	1	2	4	CTSW, FIBP, CCDC85B, FOSL1	10683, -1957, 92, 10030	downstream, upstream, in gene, downstream	1_MSTN_VDR_hg38_woTRNA::1::523_chr11
524	11	65919041	65919656	615	65919392	48	34.2105	19	1	3	3	C11orf68, DRAP1, LOC105369349	-332, 135, -3172	upstream, in gene, upstream	1_MSTN_VDR_hg38_woTRNA::1::524_chr11
525	11	66002098	66002580	482	66002240	71	48.8667	15	1	2	3	EIF1AD, BANF1, CST6	-74, 161, -9751	upstream, in gene, upstream	1_MSTN_VDR_hg38_woTRNA::1::525_chr11
526	11	66069806	66070070	264	66069920	22	19.5	8	1	1	2	SF3B2, PACS1	18145, -433	downstream, upstream	1_MSTN_VDR_hg38_woTRNA::1::526_chr11
527	11	66336523	66336799	276	66336656	32	27.75	8	0	1	3	RIN1, BRMS1, B4GAT1	477, 8455, 11034	in gene, downstream, downstream	1_MSTN_VDR_hg38_woTRNA::1::527_chr11
528	11	66638631	66638940	309	66638720	33	26.2222	9	1	1	3	RBM14-RBM4, RBM14, RBM4	22138, 22138, 103	in gene, downstream, in gene	1_MSTN_VDR_hg38_woTRNA::1::528_chr11
529	11	66856361	66856605	244	66856432	27	24.7143	7	1	1	3	RCE1, PC, LRFN4	13020, 101944, -48	downstream, in gene, upstream	1_MSTN_VDR_hg38_woTRNA::1::529_chr11
530	11	67288797	67289111	314	67288912	19	17.7	10	1	1	2	ADRBK1, ANKRD13D	22512, -379	downstream, upstream	1_MSTN_VDR_hg38_woTRNA::1::530_chr11
531	11	67303563	67303793	230	67303584	19	15.5714	7	1	1	2	ANKRD13D, SSH3	14293, 136	downstream, in gene	1_MSTN_VDR_hg38_woTRNA::1::531_chr11
532	11	67401598	67401839	241	67401664	34	28.25	8	1	2	4	LOC100130987, RAD9A, PPP1CA, TBC1D10C	83825, 9712, 241, -2022	downstream, downstream, in gene, upstream	1_MSTN_VDR_hg38_woTRNA::1::532_chr11
533	11	68213639	68214167	528	68213920	48	38.3125	16	1	1	1	SUV420H1	-137	upstream	1_MSTN_VDR_hg38_woTRNA::1::533_chr11
534	11	68271935	68272367	432	68272160	35	27.8571	14	1	3	3	C11orf24, LOC105369363, LOC102724209	-159, 73, -24	upstream, in gene, upstream	1_MSTN_VDR_hg38_woTRNA::1::534_chr11
535	11	68459858	68460540	682	68460160	195	93.5238	21	1	1	1	PPP6R3	-558	upstream	1_MSTN_VDR_hg38_woTRNA::1::535_chr11
536	11	68903810	68904160	350	68903936	58	42.1818	11	1	2	2	MRPL21, IGHMBP2	-101, 85	upstream, in gene	1_MSTN_VDR_hg38_woTRNA::1::536_chr11
537	11	69502618	69502852	234	69502720	26	21.375	8	0	0	1	LINC01488	17159	downstream	1_MSTN_VDR_hg38_woTRNA::1::537_chr11
538	11	69675200	69675411	211	69675232	23	20	7	1	1	1	ORAOV1	165	in gene	1_MSTN_VDR_hg38_woTRNA::1::538_chr11
539	11	72112399	72112788	389	72112576	46	38.1667	12	1	1	3	LRTOMT, LAMTOR1, ANAPC15	32245, -9189, 200	downstream, upstream, in gene	1_MSTN_VDR_hg38_woTRNA::1::539_chr11
540	11	72434064	72434487	423	72434368	32	27.6923	13	1	1	1	CLPB	312	in gene	1_MSTN_VDR_hg38_woTRNA::1::540_chr11
541	11	72793580	72794034	454	72793920	45	35.4286	14	1	2	3	STARD10, MIR4692, LOC105369380	-215, 10390, -6	upstream, downstream, upstream	1_MSTN_VDR_hg38_woTRNA::1::541_chr11
542	11	73142397	73143155	758	73142624	49	34.875	24	1	1	1	FCHSD2	-170	upstream	1_MSTN_VDR_hg38_woTRNA::1::542_chr11
543	11	73188415	73188669	254	73188512	44	37.5	8	0	1	1	LOC105369381	-4934	upstream	1_MSTN_VDR_hg38_woTRNA::1::543_chr11
544	11	73335389	73335614	225	73335520	25	20.8571	7	0	0	1	ARHGEF17	29581	in gene	1_MSTN_VDR_hg38_woTRNA::1::544_chr11
545	11	73376225	73376475	250	73376320	35	30.7143	7	1	1	2	ARHGEF17, RELT	70381, -40	downstream, upstream	1_MSTN_VDR_hg38_woTRNA::1::545_chr11
546	11	73787745	73788196	451	73788032	42	34.5	14	1	1	1	MRPL48	160	in gene	1_MSTN_VDR_hg38_woTRNA::1::546_chr11
547	11	74255777	74256246	469	74256000	156	97.0714	14	0	0	2	PPME1, P4HA3	85109, 55676	downstream, in gene	1_MSTN_VDR_hg38_woTRNA::1::547_chr11
548	11	76670665	76670888	223	76670768	15	13.8571	7	1	1	1	LRRC32	178	in gene	1_MSTN_VDR_hg38_woTRNA::1::548_chr11
549	11	78079822	78080123	301	78079936	37	28.8889	9	1	3	3	NDUFC2-KCTD14, NDUFC2, LOC105369401	283, 283, -1465	in gene, in gene, upstream	1_MSTN_VDR_hg38_woTRNA::1::549_chr11
550	11	78188376	78188675	299	78188448	36	30.4	10	1	2	2	KCTD21, USP35	369, -364	in gene, upstream	1_MSTN_VDR_hg38_woTRNA::1::550_chr11
551	11	83286304	83286578	274	83286400	36	30	9	1	2	2	CCDC90B, LOC102724712	7, -66	in gene, upstream	1_MSTN_VDR_hg38_woTRNA::1::551_chr11
552	11	86069211	86069912	701	86069248	33	25.9091	22	1	1	1	PICALM	633	in gene	1_MSTN_VDR_hg38_woTRNA::1::552_chr11
553	11	86244947	86245274	327	86245056	35	29.8	10	1	1	1	EED	512	in gene	1_MSTN_VDR_hg38_woTRNA::1::553_chr11
554	11	94128710	94129063	353	94128960	18	15.2727	11	1	1	1	PANX1	32	in gene	1_MSTN_VDR_hg38_woTRNA::1::554_chr11
555	11	103109246	103109457	211	103109424	15	13.2857	7	0	1	1	DYNC2H1	-7	upstream	1_MSTN_VDR_hg38_woTRNA::1::555_chr11
556	11	108008837	108009439	602	108009232	44	31.8333	18	1	1	1	CUL5	550	in gene	1_MSTN_VDR_hg38_woTRNA::1::556_chr11
557	11	111879023	111879249	226	111879136	36	32.1429	7	1	3	3	ALG9, FDXACB1, C11orf1	-7555, 321, -62	upstream, in gene, upstream	1_MSTN_VDR_hg38_woTRNA::1::557_chr11
558	11	111911750	111912067	317	111911904	43	36.5	10	0	4	5	CRYAB, HSPB2-C11orf52, HSPB2, LOC105369494, C11orf52	1309, -832, -832, 6714, -6973	in gene, upstream, upstream, downstream, upstream	1_MSTN_VDR_hg38_woTRNA::1::558_chr11
559	11	112025060	112025306	246	112025200	29	26.2857	7	1	1	2	DIXDC1, DLAT	98056, 386	downstream, in gene	1_MSTN_VDR_hg38_woTRNA::1::559_chr11
560	11	112074012	112074368	356	112074144	77	55.0833	12	1	2	3	DLAT, PIH1D2, C11orf57	49330, 27, -100	downstream, in gene, upstream	1_MSTN_VDR_hg38_woTRNA::1::560_chr11
561	11	112650751	112651017	266	112650976	28	24.8889	9	0	0	0				1_MSTN_VDR_hg38_woTRNA::1::561_chr11
562	11	113773747	113773993	246	113773872	30	26	8	1	2	2	ZW10, CLDN25	-109, -5924	upstream, upstream	1_MSTN_VDR_hg38_woTRNA::1::562_chr11
563	11	114040977	114041196	219	114041120	21	17.8571	7	0	0	0				1_MSTN_VDR_hg38_woTRNA::1::563_chr11
564	11	114162730	114163035	305	114162976	36	30.2222	9	0	0	2	ZBTB16, LOC101928875	103397, 11492	in gene, in gene	1_MSTN_VDR_hg38_woTRNA::1::564_chr11
565	11	114167027	114167245	218	114167072	24	21.7143	7	0	0	2	ZBTB16, LOC101928875	107493, 7396	in gene, in gene	1_MSTN_VDR_hg38_woTRNA::1::565_chr11
566	11	116835858	116836201	343	116836000	29	21.9091	11	1	2	4	APOC3, APOA1, APOA1-AS, SIK3	6092, 1647, -117, 262453	downstream, in gene, upstream, downstream	1_MSTN_VDR_hg38_woTRNA::1::566_chr11
567	11	118435847	118436533	686	118436352	65	37	21	1	1	1	KMT2A	-138	upstream	1_MSTN_VDR_hg38_woTRNA::1::567_chr11
568	11	118565929	118566148	219	118566032	28	24.5714	7	0	2	3	IFT46, LOC105369518, ARCN1	6933, 964, -6355	in gene, in gene, upstream	1_MSTN_VDR_hg38_woTRNA::1::568_chr11
569	11	119084916	119085151	235	119084992	39	34.1429	7	1	1	3	VPS11, HMBS, H2AFX	17240, 116, 10475	downstream, in gene, downstream	1_MSTN_VDR_hg38_woTRNA::1::569_chr11
570	11	119095222	119095615	393	119095392	42	34	12	1	1	3	HMBS, H2AFX, DPAGT1	10516, 75, 7022	downstream, in gene, downstream	1_MSTN_VDR_hg38_woTRNA::1::570_chr11
571	11	119101805	119102231	426	119102080	39	34.5385	13	0	3	4	HMBS, H2AFX, DPAGT1, C2CD2L	17204, -6613, 334, -5261	downstream, upstream, in gene, upstream	1_MSTN_VDR_hg38_woTRNA::1::571_chr11
572	11	119168504	119168869	365	119168704	25	20.8333	12	1	1	2	ABCG4, NLRX1	19664, 370	downstream, in gene	1_MSTN_VDR_hg38_woTRNA::1::572_chr11
573	11	119361076	119361330	254	119361152	19	17.375	8	0	0	1	USP2	20574	in gene	1_MSTN_VDR_hg38_woTRNA::1::573_chr11
574	11	119381750	119382077	327	119381856	43	36	10	1	2	2	USP2, USP2-AS1	-130, 78	upstream, in gene	1_MSTN_VDR_hg38_woTRNA::1::574_chr11
575	11	124673731	124673959	228	124673888	28	24.8571	7	1	2	2	SIAE, SPA17	2415, 44	in gene, in gene	1_MSTN_VDR_hg38_woTRNA::1::575_chr11
576	11	124759644	124759897	253	124759744	28	24.25	8	2	3	4	VSIG2, ESAM, LOC101929340, MSANTD2	-6719, 2583, 610, 40692	upstream, in gene, in gene, downstream	1_MSTN_VDR_hg38_woTRNA::1::576_chr11
577	11	125569323	125569575	252	125569440	27	22.875	8	1	1	2	EI24, LOC105369550	224, 23195	in gene, downstream	1_MSTN_VDR_hg38_woTRNA::1::577_chr11
578	11	125592296	125592538	242	125592480	27	22.7143	7	1	2	3	EI24, LOC105369550, STT3A	23264, 155, -315	downstream, in gene, upstream	1_MSTN_VDR_hg38_woTRNA::1::578_chr11
579	11	126268872	126269104	232	126268976	30	27.7143	7	1	2	3	FAM118B, SRPR, FOXRED1	57526, 6, -64	downstream, in gene, upstream	1_MSTN_VDR_hg38_woTRNA::1::579_chr11
580	11	128693851	128694132	281	128693936	21	16.7778	9	1	2	3	LOC101929538, FLI1, SENCR	-6925, 7401, 2087	upstream, in gene, in gene	1_MSTN_VDR_hg38_woTRNA::1::580_chr11
581	11	130002382	130002672	290	130002608	33	28.2222	9	1	2	2	PRDM10, LINC00167	442, -16	in gene, upstream	1_MSTN_VDR_hg38_woTRNA::1::581_chr11
582	11	130003035	130003306	271	130003168	45	38	9	1	2	2	PRDM10, LINC00167	-118, 544	upstream, in gene	1_MSTN_VDR_hg38_woTRNA::1::582_chr11
583	11	130069801	130070067	266	130069920	34	27.75	8	1	1	1	APLP2	99	in gene	1_MSTN_VDR_hg38_woTRNA::1::583_chr11
584	11	130314449	130314668	219	130314544	17	15.5714	7	1	2	2	ZBTB44, LOC646383	225, -446	in gene, upstream	1_MSTN_VDR_hg38_woTRNA::1::584_chr11
585	11	134224297	134224510	213	134224352	42	39	6	1	2	2	NCAPD3, VPS26B	993, -253	in gene, upstream	1_MSTN_VDR_hg38_woTRNA::1::585_chr11
586	12	576205	576431	226	576288	30	25.8571	7	0	0	2	NINJ2, LOC105369595	87453, 14842	in gene, downstream	1_MSTN_VDR_hg38_woTRNA::1::586_chr12
587	12	1369337	1369962	625	1369632	154	78.3	20	0	0	1	ERC1	378424	in gene	1_MSTN_VDR_hg38_woTRNA::1::587_chr12
588	12	1796059	1796322	263	1796224	48	36.5556	9	1	1	3	ADIPOR2, CACNA2D4, LOC105369602	105243, 124641, -4395	downstream, in gene, upstream	1_MSTN_VDR_hg38_woTRNA::1::588_chr12
589	12	2982480	2982877	397	2982560	37	31.6667	12	0	0	1	TEAD4	23248	in gene	1_MSTN_VDR_hg38_woTRNA::1::589_chr12
590	12	6335868	6336506	638	6336256	38	30.65	20	0	0	3	PLEKHG6, TNFRSF1A, LOC105369627	25820, 5861, -8763	downstream, in gene, upstream	1_MSTN_VDR_hg38_woTRNA::1::590_chr12
591	12	6357710	6357975	265	6357856	31	26.625	8	0	1	2	SCNN1A, LOC105369626	19501, -7473	in gene, upstream	1_MSTN_VDR_hg38_woTRNA::1::591_chr12
592	12	6383958	6384292	334	6384128	36	30.7273	11	1	1	4	SCNN1A, LOC105369626, LTBR, LOC105369628	-6771, 18799, 8760, -9238	upstream, downstream, in gene, upstream	1_MSTN_VDR_hg38_woTRNA::1::592_chr12
593	12	6534243	6534793	550	6534560	39	33	17	1	1	3	NCAPD2, GAPDH, IFFO1	40428, 155, 21523	downstream, in gene, downstream	1_MSTN_VDR_hg38_woTRNA::1::593_chr12
594	12	6663284	6663554	270	6663424	34	30.1111	9	1	1	2	ING4, ZNF384	-275, 26148	upstream, downstream	1_MSTN_VDR_hg38_woTRNA::1::594_chr12
595	12	6688802	6689819	1017	6689408	57	39.6774	31	1	1	2	ZNF384, PIANP	164, 11435	in gene, downstream	1_MSTN_VDR_hg38_woTRNA::1::595_chr12
596	12	6753155	6753722	567	6753568	42	31.7059	17	2	1	1	MLF2	-98	upstream	1_MSTN_VDR_hg38_woTRNA::1::596_chr12
597	12	6852244	6852579	335	6852352	39	34.4545	11	1	2	3	GNB3, CDCA3, USP5	11498, -286, 234	downstream, upstream, in gene	1_MSTN_VDR_hg38_woTRNA::1::597_chr12
598	12	6873207	6873576	369	6873376	32	27.1667	12	1	1	4	USP5, TPI1, SPSB2, LOC105369632	21258, 5956, 95, 16815	downstream, downstream, in gene, downstream	1_MSTN_VDR_hg38_woTRNA::1::598_chr12
599	12	6937757	6938202	445	6938016	49	37.3571	14	1	2	5	LOC105369633, ATN1, C12orf57, RNU7-1, PTPN6	-9924, 13553, -5422, -5800, -8560	upstream, in gene, upstream, upstream, upstream	1_MSTN_VDR_hg38_woTRNA::1::599_chr12
600	12	6943775	6944102	327	6943872	40	33.1818	11	1	3	4	ATN1, C12orf57, RNU7-1, PTPN6	19409, 434, 56, -2704	downstream, in gene, in gene, upstream	1_MSTN_VDR_hg38_woTRNA::1::600_chr12
601	12	6970598	6970906	308	6970720	58	48.3333	9	1	4	9	PTPN6, LOC105369634, LOC105369635, MIR200C, MIR141, PHB2, SCARNA12, EMG1, LPCAT3	24144, -7543, 7516, 7021, 6623, 103, -3114, -61, 47818	downstream, upstream, downstream, downstream, downstream, in gene, upstream, upstream, downstream	1_MSTN_VDR_hg38_woTRNA::1::601_chr12
602	12	7018826	7019068	242	7018976	32	28.1429	7	1	1	1	LPCAT3	-438	upstream	1_MSTN_VDR_hg38_woTRNA::1::602_chr12
603	12	7060572	7060797	225	7060720	21	19.5714	7	0	1	1	C1S	44	in gene	1_MSTN_VDR_hg38_woTRNA::1::603_chr12
604	12	8243077	8243597	520	8243488	18	13.5625	16	1	1	2	LOC101927905, LOC105369223	8073, -747	downstream, upstream	1_MSTN_VDR_hg38_woTRNA::1::604_chr12
605	12	10068026	10068240	214	10068160	20	17.7143	7	0	0	2	CLEC9A, CLEC1A	37483, 30905	downstream, downstream	1_MSTN_VDR_hg38_woTRNA::1::605_chr12
606	12	12267052	12267494	442	12267168	53	35.9286	14	1	1	1	LRP6	-161	upstream	1_MSTN_VDR_hg38_woTRNA::1::606_chr12
607	12	12611811	12612030	219	12611904	31	27.1667	6	0	1	1	CREBL2	71	in gene	1_MSTN_VDR_hg38_woTRNA::1::607_chr12
608	12	12696186	12696577	391	12696336	34	27	13	1	0	1	GPR19	20936	in gene	1_MSTN_VDR_hg38_woTRNA::1::608_chr12
609	12	12716740	12716988	248	12716875	25	23.5714	7	1	2	4	GPR19, CDKN1B, LOC105369663, APOLD1	397, -395, 7444, -9042	in gene, upstream, downstream, upstream	1_MSTN_VDR_hg38_woTRNA::1::609_chr12
610	12	12717088	12717326	238	12717248	36	30.375	8	1	2	4	GPR19, CDKN1B, LOC105369663, APOLD1	24, -22, 7071, -8669	in gene, upstream, downstream, upstream	1_MSTN_VDR_hg38_woTRNA::1::610_chr12
611	12	12725229	12725715	486	12725504	43	33.5333	15	1	2	4	GPR19, CDKN1B, LOC105369663, APOLD1	-8232, 8234, -1185, -413	upstream, downstream, upstream, upstream	1_MSTN_VDR_hg38_woTRNA::1::611_chr12
612	12	14257770	14258100	330	14257824	31	26.5	10	0	0	1	GNAI2P1	2998	downstream	1_MSTN_VDR_hg38_woTRNA::1::612_chr12
613	12	15278815	15279076	261	15278912	19	16.2222	9	0	0	1	LOC105369673	69585	in gene	1_MSTN_VDR_hg38_woTRNA::1::613_chr12
614	12	15789419	15789670	251	15789536	23	20.875	8	1	1	1	EPS8	40	in gene	1_MSTN_VDR_hg38_woTRNA::1::614_chr12
615	12	25250850	25251270	420	25251008	30	26.3077	13	1	1	1	KRAS	-77	upstream	1_MSTN_VDR_hg38_woTRNA::1::615_chr12
616	12	25386098	25386552	454	25386256	68	50.5	14	1	0	0				1_MSTN_VDR_hg38_woTRNA::1::616_chr12
617	12	26114280	26114654	374	26114464	45	36.1818	11	1	1	2	BHLHE41, SSPN	10606, -7487	downstream, upstream	1_MSTN_VDR_hg38_woTRNA::1::617_chr12
618	12	26298578	26299174	596	26298848	91	49.2105	19	0	0	1	LOC105369705	45974	in gene	1_MSTN_VDR_hg38_woTRNA::1::618_chr12
619	12	26938032	26938612	580	26938357	56	48.2222	18	1	2	2	ASUN, FGFR1OP2	-31, -15	upstream, upstream	1_MSTN_VDR_hg38_woTRNA::1::619_chr12
620	12	27034937	27035190	253	27035072	24	20.875	8	0	0	1	MED21	12550	downstream	1_MSTN_VDR_hg38_woTRNA::1::620_chr12
621	12	29381054	29381408	354	29381248	66	46.1667	12	2	1	2	ERGIC2, OVCH1-AS1	-38, -8046	upstream, upstream	1_MSTN_VDR_hg38_woTRNA::1::621_chr12
622	12	34022238	34022521	283	34022384	30	26.3333	9	1	2	2	ALG10, LOC105376677	103, -6280	in gene, upstream	1_MSTN_VDR_hg38_woTRNA::1::622_chr12
623	12	39443197	39443429	232	39443328	29	25	8	1	1	1	KIF21A	62	in gene	1_MSTN_VDR_hg38_woTRNA::1::623_chr12
624	12	45166213	45166459	246	45166304	36	30	7	0	0	1	PLEKHA8P1	49702	downstream	1_MSTN_VDR_hg38_woTRNA::1::624_chr12
625	12	45727460	45727845	385	45727648	47	35.4167	12	1	2	2	LINC00938, ARID2	273, -2041	in gene, upstream	1_MSTN_VDR_hg38_woTRNA::1::625_chr12
626	12	45728956	45729167	211	45728960	30	26.1429	7	1	2	2	LINC00938, ARID2	-1039, -729	upstream, upstream	1_MSTN_VDR_hg38_woTRNA::1::626_chr12
627	12	45990436	45990948	512	45990752	53	36.8125	16	1	2	2	SCAF11, LOC105369970	1288, 690	in gene, in gene	1_MSTN_VDR_hg38_woTRNA::1::627_chr12
628	12	46372578	46372959	381	46372768	40	35.4545	11	1	2	2	SLC38A2, LOC102723757	94, -15	in gene, upstream	1_MSTN_VDR_hg38_woTRNA::1::628_chr12
629	12	46383715	46383943	228	46383840	29	26	7	1	1	2	LOC102723757, LOC100288798	11057, 164	downstream, in gene	1_MSTN_VDR_hg38_woTRNA::1::629_chr12
630	12	46617250	46617511	261	46617376	37	31.25	8	0	0	1	LOC100288798	233700	in gene	1_MSTN_VDR_hg38_woTRNA::1::630_chr12
631	12	46963959	46964200	241	46964064	30	26.25	8	0	0	0				1_MSTN_VDR_hg38_woTRNA::1::631_chr12
632	12	47870412	47870659	247	47870544	33	26.875	8	0	0	1	VDR	34487	in gene	1_MSTN_VDR_hg38_woTRNA::1::632_chr12
633	12	48105893	48106473	580	48106272	62	43.9444	18	1	2	2	SENP1, PFKM	36, 870	in gene, in gene	1_MSTN_VDR_hg38_woTRNA::1::633_chr12
634	12	48156968	48157474	506	48157248	49	38.6875	16	1	1	1	ASB8	346	in gene	1_MSTN_VDR_hg38_woTRNA::1::634_chr12
635	12	48198120	48198587	467	48198336	36	30.5	14	1	1	2	LOC102725258, OR10AD1	1334, 7346	in gene, downstream	1_MSTN_VDR_hg38_woTRNA::1::635_chr12
636	12	48716823	48717200	377	48716992	52	39.5833	12	1	1	1	CCNT1	6	in gene	1_MSTN_VDR_hg38_woTRNA::1::636_chr12
637	12	48957388	48957739	351	48957552	45	34.3636	11	1	1	2	ARF3, WNT10B	-26, 14306	upstream, downstream	1_MSTN_VDR_hg38_woTRNA::1::637_chr12
638	12	49018591	49018949	358	49018720	41	32.9167	12	1	1	3	LOC105369758, PRKAG1, KMT2D	20353, 260, 43175	in gene, in gene, downstream	1_MSTN_VDR_hg38_woTRNA::1::638_chr12
639	12	49060650	49060922	272	49060736	62	50.875	8	1	1	2	KMT2D, RHEBL1	1159, 9289	in gene, downstream	1_MSTN_VDR_hg38_woTRNA::1::639_chr12
640	12	49130330	49130641	311	49130517	26	24.3	10	1	2	2	TUBA1B, LOC105369760	1004, -1109	in gene, upstream	1_MSTN_VDR_hg38_woTRNA::1::640_chr12
641	12	49234432	49234739	307	49234528	36	29.8	10	0	0	1	TUBA1C	6602	in gene	1_MSTN_VDR_hg38_woTRNA::1::641_chr12
642	12	49235063	49235333	270	49235200	28	24.4444	9	0	0	1	TUBA1C	7274	in gene	1_MSTN_VDR_hg38_woTRNA::1::642_chr12
643	12	49622991	49623242	251	49623120	23	21	8	1	1	1	PRPF40B	-294	upstream	1_MSTN_VDR_hg38_woTRNA::1::643_chr12
644	12	50085183	50085507	324	50085312	25	20.3636	11	1	1	2	ASIC1, SMARCD1	27675, 112	downstream, in gene	1_MSTN_VDR_hg38_woTRNA::1::644_chr12
645	12	50400749	50400978	229	50400896	37	31.1429	7	1	2	2	FAM186A, LARP4	-4261, 87	upstream, in gene	1_MSTN_VDR_hg38_woTRNA::1::645_chr12
646	12	50763687	50763990	303	50763840	40	29.5556	9	1	2	2	LOC105369765, ATF1	-280, 130	upstream, in gene	1_MSTN_VDR_hg38_woTRNA::1::646_chr12
647	12	51083394	51083638	244	51083552	34	30	7	1	1	1	CSRNP2	119	in gene	1_MSTN_VDR_hg38_woTRNA::1::647_chr12
648	12	51238872	51239115	243	51239040	46	37.625	8	1	1	2	DAZAP2, SMAGP	316, 31378	in gene, downstream	1_MSTN_VDR_hg38_woTRNA::1::648_chr12
649	12	52069726	52070005	279	52069856	51	39.3333	9	1	1	2	LOC105369770, ATG101	4736, -118	in gene, upstream	1_MSTN_VDR_hg38_woTRNA::1::649_chr12
650	12	52082022	52082272	250	52082112	22	16.625	8	0	0	1	ATG101	12138	downstream	1_MSTN_VDR_hg38_woTRNA::1::650_chr12
651	12	53116441	53116806	365	53116608	45	33	12	0	1	2	SOAT2, LOC105369773	14104, -1231	in gene, upstream	1_MSTN_VDR_hg38_woTRNA::1::651_chr12
652	12	53380398	53380623	225	53380448	32	27.8571	7	1	1	1	SP1	253	in gene	1_MSTN_VDR_hg38_woTRNA::1::652_chr12
653	12	53500749	53501678	929	53501504	42	30.931	29	1	2	4	MAP3K12, TARBP2, NPFF, ATF7	-1368, 1301, 6134, 124911	upstream, in gene, downstream, downstream	1_MSTN_VDR_hg38_woTRNA::1::653_chr12
654	12	53626065	53626615	550	53626336	73	52.7647	17	1	1	1	ATF7	79	in gene	1_MSTN_VDR_hg38_woTRNA::1::654_chr12
655	12	53675900	53676791	891	53676192	53	34.8214	28	1	1	1	ATP5G2	536	in gene	1_MSTN_VDR_hg38_woTRNA::1::655_chr12
656	12	54280729	54281023	294	54280752	45	40	9	1	2	2	CBX5, HNRNPA1	-621, 56	upstream, in gene	1_MSTN_VDR_hg38_woTRNA::1::656_chr12
657	12	55716033	55716356	323	55716192	36	28.8	10	1	4	5	ITGA7, BLOC1S1-RDH5, BLOC1S1, RDH5, CD63	-155, 158, 158, -4175, 13481	upstream, in gene, in gene, upstream, downstream	1_MSTN_VDR_hg38_woTRNA::1::657_chr12
658	12	55728934	55729423	489	55729237	35	31.3333	15	1	2	5	BLOC1S1-RDH5, BLOC1S1, RDH5, CD63, LOC105369779	13203, 13203, 8870, 436, -45	downstream, downstream, downstream, in gene, upstream	1_MSTN_VDR_hg38_woTRNA::1::658_chr12
659	12	56041825	56042195	370	56041984	65	50.0909	11	1	2	3	IKZF4, LOC105369780, RPS26	34337, -272, 82	downstream, upstream, in gene	1_MSTN_VDR_hg38_woTRNA::1::659_chr12
660	12	56266922	56267148	226	56267019	30	27.8571	7	1	1	3	ANKRD52, COQ10A, CS	-8660, 161, 33372	upstream, in gene, downstream	1_MSTN_VDR_hg38_woTRNA::1::660_chr12
661	12	56300417	56300670	253	56300544	37	34.1429	7	1	1	2	CS, CNPY2	-153, 15800	upstream, downstream	1_MSTN_VDR_hg38_woTRNA::1::661_chr12
662	12	56315788	56316299	511	56316016	42	33.5	16	1	1	2	CNPY2, PAN2	328, 18037	in gene, downstream	1_MSTN_VDR_hg38_woTRNA::1::662_chr12
663	12	56360563	56360778	215	56360576	25	22.7143	7	1	2	2	STAT2, APOF	-323, 2223	upstream, in gene	1_MSTN_VDR_hg38_woTRNA::1::663_chr12
664	12	56688261	56688635	374	56688352	40	31.1818	11	1	1	1	PTGES3	56	in gene	1_MSTN_VDR_hg38_woTRNA::1::664_chr12
665	12	56725195	56725683	488	56725376	46	36.5333	15	1	1	2	NACA, PRIM1	899, 26986	in gene, downstream	1_MSTN_VDR_hg38_woTRNA::1::665_chr12
666	12	57112152	57112499	347	57112352	32	27.2727	11	0	1	1	STAT6	-919	upstream	1_MSTN_VDR_hg38_woTRNA::1::666_chr12
667	12	57520294	57520601	307	57520432	42	37.3333	9	2	3	6	MARS, MIR6758, DDIT3, MIR616, MBD6, DCTN2	32479, 7744, 1266, -1173, -278, 26899	downstream, downstream, in gene, upstream, upstream, downstream	1_MSTN_VDR_hg38_woTRNA::1::667_chr12
668	12	57547051	57547306	255	57547200	34	30.375	8	1	2	2	DCTN2, KIF5A	131, -2864	in gene, upstream	1_MSTN_VDR_hg38_woTRNA::1::668_chr12
669	12	57846486	57846941	455	57846608	32	29.1429	14	1	1	2	CTDSP2, LOC105369783	356, 20199	in gene, downstream	1_MSTN_VDR_hg38_woTRNA::1::669_chr12
670	12	57847034	57847383	349	57847200	29	25	11	1	1	2	CTDSP2, LOC105369783	-236, 20791	upstream, downstream	1_MSTN_VDR_hg38_woTRNA::1::670_chr12
671	12	58920231	58920502	271	58920320	20	17	8	1	2	2	LRIG3, LOC105369791	218, -310	in gene, upstream	1_MSTN_VDR_hg38_woTRNA::1::671_chr12
672	12	62602592	62603551	959	62603200	43	31.7	30	1	2	3	MON2, LINC01465, MIRLET7I	136383, 234, -486	downstream, in gene, upstream	1_MSTN_VDR_hg38_woTRNA::1::672_chr12
673	12	65278575	65278844	269	65278704	24	21.5	8	1	1	1	MSRB3	61	in gene	1_MSTN_VDR_hg38_woTRNA::1::673_chr12
674	12	67268901	67269702	801	67269072	92	49.44	25	1	1	1	CAND1	-209	upstream	1_MSTN_VDR_hg38_woTRNA::1::674_chr12
675	12	68686836	68687062	226	68686912	46	42.1429	7	1	2	2	LOC100507250, NUP107	-53, -39	upstream, upstream	1_MSTN_VDR_hg38_woTRNA::1::675_chr12
676	12	68807865	68808167	302	68808096	36	29.5	10	1	1	1	MDM2	-72	upstream	1_MSTN_VDR_hg38_woTRNA::1::676_chr12
677	12	69642586	69642803	217	69642672	33	30	7	0	0	2	LOC105369823, BEST3	18239, 56744	downstream, downstream	1_MSTN_VDR_hg38_woTRNA::1::677_chr12
678	12	69657709	69658157	448	69657984	53	35.8571	14	0	0	1	BEST3	41432	in gene	1_MSTN_VDR_hg38_woTRNA::1::678_chr12
679	12	71663778	71664185	407	71663952	45	35.3333	12	1	3	3	ZFC3H1, LOC105369835, THAP2	17, -946, 55	in gene, upstream, in gene	1_MSTN_VDR_hg38_woTRNA::1::679_chr12
680	12	76588943	76589274	331	76589088	37	29.7	10	0	0	1	LOC105369850	29246	in gene	1_MSTN_VDR_hg38_woTRNA::1::680_chr12
681	12	80707309	80707594	285	80707552	29	23.6667	9	0	2	3	LOC105378252, MYF6, MYF5	-334, -77, -9377	upstream, upstream, upstream	1_MSTN_VDR_hg38_woTRNA::1::681_chr12
682	12	80713523	80713737	214	80713632	22	20	7	0	2	3	LOC105378252, MYF6, MYF5	-6414, 6003, -3297	upstream, downstream, upstream	1_MSTN_VDR_hg38_woTRNA::1::682_chr12
683	12	82358375	82358720	345	82358576	49	40.7273	11	1	2	2	CCDC59, METTL25	229, 170	in gene, in gene	1_MSTN_VDR_hg38_woTRNA::1::683_chr12
684	12	89525843	89526189	346	89526048	21	19.5455	11	1	4	4	POC1B, POC1B-GALNT4, GALNT4, LOC102724782	214, 214, -1242, 384	in gene, in gene, upstream, in gene	1_MSTN_VDR_hg38_woTRNA::1::684_chr12
685	12	92145735	92145952	217	92145824	41	33.5714	7	1	3	4	C12orf79, BTG1, LOC101928617, LOC101930023	-3153, 73, -261, 218034	upstream, in gene, upstream, downstream	1_MSTN_VDR_hg38_woTRNA::1::685_chr12
686	12	92929285	92929560	275	92929408	32	29	8	1	1	1	EEA1	-77	upstream	1_MSTN_VDR_hg38_woTRNA::1::686_chr12
687	12	93127174	93127439	265	93127296	50	41.875	8	0	0	0				1_MSTN_VDR_hg38_woTRNA::1::687_chr12
688	12	93894568	93894854	286	93894688	34	31.1111	9	0	0	2	CRADD, LOC105369911	217337, 48918	in gene, downstream	1_MSTN_VDR_hg38_woTRNA::1::688_chr12
689	12	94615456	94615671	215	94615584	26	22.7143	7	0	0	1	TMCC3	34978	in gene	1_MSTN_VDR_hg38_woTRNA::1::689_chr12
690	12	101877251	101877515	264	101877376	33	28	8	1	1	1	DRAM1	49	in gene	1_MSTN_VDR_hg38_woTRNA::1::690_chr12
691	12	103957015	103957486	471	103957248	49	35.2667	15	1	1	3	HSP90B1, C12orf73, TDG	26914, -33, -8567	downstream, upstream, upstream	1_MSTN_VDR_hg38_woTRNA::1::691_chr12
692	12	104064541	104064752	211	104064672	31	26.7143	7	1	2	2	GLT8D2, HCFC2	-489, 214	upstream, in gene	1_MSTN_VDR_hg38_woTRNA::1::692_chr12
693	12	104286661	104287324	663	104287008	130	76.6	20	1	0	1	TXNRD1	71229	in gene	1_MSTN_VDR_hg38_woTRNA::1::693_chr12
694	12	106138949	106139284	335	106139152	31	25.4	10	1	1	1	NUAK1	881	in gene	1_MSTN_VDR_hg38_woTRNA::1::694_chr12
695	12	106302559	106302782	223	106302624	33	29.4286	7	1	1	1	TCP11L2	-160	upstream	1_MSTN_VDR_hg38_woTRNA::1::695_chr12
696	12	106357637	106357975	338	106357824	42	38.6	10	1	1	1	POLR3B	166	in gene	1_MSTN_VDR_hg38_woTRNA::1::696_chr12
697	12	108561170	108561416	246	108561344	36	30.875	8	1	2	2	SART3, ISCU	45, -119	in gene, upstream	1_MSTN_VDR_hg38_woTRNA::1::697_chr12
698	12	108838442	108838671	229	108838560	38	33.5714	7	0	1	2	SSH1, MIR619	19023, -1554	in gene, upstream	1_MSTN_VDR_hg38_woTRNA::1::698_chr12
699	12	108854599	108854902	303	108854848	22	18.7778	9	0	0	1	SSH1	2735	in gene	1_MSTN_VDR_hg38_woTRNA::1::699_chr12
700	12	109052325	109052694	369	109052480	58	44.2727	11	1	2	3	USP30, USP30-AS1, RNA5SP372	29391, 1485, -7506	in gene, in gene, upstream	1_MSTN_VDR_hg38_woTRNA::1::700_chr12
701	12	109134255	109134466	211	109134336	21	18.2857	7	0	1	2	ACACB, LOC105369974	23152, -2467	in gene, upstream	1_MSTN_VDR_hg38_woTRNA::1::701_chr12
702	12	109477294	109477831	537	109477440	93	56.5882	17	1	2	2	KCTD10, UBE3B	-90, 30	upstream, in gene	1_MSTN_VDR_hg38_woTRNA::1::702_chr12
703	12	110109285	110109574	289	110109440	43	34.7778	9	0	1	1	LOC105369976	-7064	upstream	1_MSTN_VDR_hg38_woTRNA::1::703_chr12
704	12	110502022	110502325	303	110502176	40	33.6667	9	1	2	2	VPS29, RAD9B	-34, -24	upstream, upstream	1_MSTN_VDR_hg38_woTRNA::1::704_chr12
705	12	111841900	111842192	292	111842000	35	30	9	1	2	2	MAPKAPK5-AS1, MAPKAPK5	902, -228	in gene, upstream	1_MSTN_VDR_hg38_woTRNA::1::705_chr12
706	12	112418949	112419195	246	112419040	26	22.2857	7	1	2	2	RPL6, PTPN11	-202, 308	upstream, in gene	1_MSTN_VDR_hg38_woTRNA::1::706_chr12
707	12	113221473	113222019	546	113221536	36	28.9412	17	1	2	2	IQCD, TPCN1	-442, 456	upstream, in gene	1_MSTN_VDR_hg38_woTRNA::1::707_chr12
708	12	113233188	113233473	285	113233312	34	29.5556	9	0	0	1	TPCN1	12232	in gene	1_MSTN_VDR_hg38_woTRNA::1::708_chr12
709	12	114683939	114684157	218	114684080	25	24	6	1	1	1	TBX3	84	in gene	1_MSTN_VDR_hg38_woTRNA::1::709_chr12
710	12	115623815	115624095	280	115623904	18	15.5	8	0	0	2	LOC105370003, LOC105370002	139356, 17218	in gene, in gene	1_MSTN_VDR_hg38_woTRNA::1::710_chr12
711	12	116910768	116911027	259	116910848	27	22.125	8	1	1	1	FBXW8	-103	upstream	1_MSTN_VDR_hg38_woTRNA::1::711_chr12
712	12	118016572	118016843	271	118016704	55	43.6667	9	2	1	1	RFC5	3	in gene	1_MSTN_VDR_hg38_woTRNA::1::712_chr12
713	12	119178418	119179216	798	119178880	40	33.08	25	0	2	3	LOC102723712, LOC105370024, HSPB8	4920, -2396, 90	downstream, upstream, in gene	1_MSTN_VDR_hg38_woTRNA::1::713_chr12
714	12	119667824	119668170	346	119668000	33	28.5455	11	1	2	2	LOC105370027, PRKAB1	6, 136	in gene, in gene	1_MSTN_VDR_hg38_woTRNA::1::714_chr12
715	12	120086923	120087271	348	120087008	35	29.0909	11	1	0	2	CCDC64, RAB35	97209, 29831	in gene, downstream	1_MSTN_VDR_hg38_woTRNA::1::715_chr12
716	12	120116958	120117189	231	120117056	29	25	8	1	1	1	RAB35	-217	upstream	1_MSTN_VDR_hg38_woTRNA::1::716_chr12
717	12	120291537	120292176	639	120291872	43	33.2	20	0	3	3	RNU4-2, SIRT4, RNU4-1	31, -327, 1365	in gene, upstream, downstream	1_MSTN_VDR_hg38_woTRNA::1::717_chr12
718	12	120495922	120496254	332	120496064	28	23.6	10	1	1	3	DYNLL1, NRAV, COQ5	26207, -118, 33097	in gene, upstream, downstream	1_MSTN_VDR_hg38_woTRNA::1::718_chr12
719	12	120534344	120534654	310	120534432	31	27.6667	9	1	2	2	COQ5, RNF10	-5271, 124	upstream, in gene	1_MSTN_VDR_hg38_woTRNA::1::719_chr12
720	12	120686533	120687027	494	120686848	61	46.4	15	1	2	2	LOC105370029, MLEC	178, -276	in gene, upstream	1_MSTN_VDR_hg38_woTRNA::1::720_chr12
721	12	121016448	121016785	337	121016608	24	20.0909	11	1	1	2	C12orf43, OASL	-106, 22634	upstream, downstream	1_MSTN_VDR_hg38_woTRNA::1::721_chr12
722	12	121794289	121794501	212	121794368	39	33.8571	7	1	1	3	RHOF, LINC01089, SETD1B	-680, 9116, -9162	upstream, downstream, upstream	1_MSTN_VDR_hg38_woTRNA::1::722_chr12
723	12	121799875	121800356	481	121800128	36	30.2667	15	1	2	3	RHOF, LINC01089, SETD1B	-6440, 3356, -3402	upstream, in gene, upstream	1_MSTN_VDR_hg38_woTRNA::1::723_chr12
724	12	121802707	121803177	470	121802880	46	35.4667	15	1	2	3	RHOF, LINC01089, SETD1B	-9192, 604, -650	upstream, in gene, upstream	1_MSTN_VDR_hg38_woTRNA::1::724_chr12
725	12	122399723	122400182	459	122400000	44	37.7857	14	0	0	2	CLIP1, CLIP1-AS1	22632, 4458	in gene, downstream	1_MSTN_VDR_hg38_woTRNA::1::725_chr12
726	12	122526678	122526890	212	122526752	40	35.4286	7	1	2	2	RSRC2, KNTC1	261, -497	in gene, upstream	1_MSTN_VDR_hg38_woTRNA::1::726_chr12
727	12	122752583	122752984	401	122752800	115	82.25	12	1	1	1	DENR	-21	upstream	1_MSTN_VDR_hg38_woTRNA::1::727_chr12
728	12	122974560	122975266	706	122974784	66	44.087	23	1	3	4	ABCB9, OGFOD2, ARL6IP4, PITPNM2	341, 81, -5276, 176026	in gene, in gene, upstream, downstream	1_MSTN_VDR_hg38_woTRNA::1::728_chr12
729	12	123232838	123233135	297	123232992	47	40.5556	9	1	1	2	MPHOSPH9, C12orf65	11022, -305	in gene, upstream	1_MSTN_VDR_hg38_woTRNA::1::729_chr12
730	12	123364647	123365224	577	123365120	35	28.8333	18	1	3	3	SBNO1, LOC100293704, MIR8072	405, 2061, -277	in gene, in gene, upstream	1_MSTN_VDR_hg38_woTRNA::1::730_chr12
731	12	123584253	123584545	292	123584384	35	30.5	10	1	2	2	LOC101927415, TMED2	-57, -145	upstream, upstream	1_MSTN_VDR_hg38_woTRNA::1::731_chr12
732	12	123601679	123602207	528	123601984	63	40.8125	16	1	1	2	TMED2, DDX55	17455, -108	downstream, upstream	1_MSTN_VDR_hg38_woTRNA::1::732_chr12
733	12	124369314	124369627	313	124369504	32	26.7778	9	0	0	1	NCOR2	197960	in gene	1_MSTN_VDR_hg38_woTRNA::1::733_chr12
734	12	124381943	124382462	519	124382176	70	43.5	16	0	0	1	NCOR2	185288	in gene	1_MSTN_VDR_hg38_woTRNA::1::734_chr12
735	12	124387562	124387783	221	124387616	39	30.8571	7	1	0	2	NCOR2, LOC105370048	179848, 10483	in gene, downstream	1_MSTN_VDR_hg38_woTRNA::1::735_chr12
736	12	124518354	124518567	213	124518528	36	34.5714	7	2	0	2	NCOR2, LOC105370047	48936, 6019	in gene, downstream	1_MSTN_VDR_hg38_woTRNA::1::736_chr12
737	12	124764902	124765211	309	124765056	29	24.8889	9	0	0	0				1_MSTN_VDR_hg38_woTRNA::1::737_chr12
738	12	124767026	124767257	231	124767104	24	21.7143	7	0	0	0				1_MSTN_VDR_hg38_woTRNA::1::738_chr12
739	12	128823940	128824175	235	128824064	38	30.8571	7	1	2	2	SLC15A4, LOC105370072	-68, -1616	upstream, upstream	1_MSTN_VDR_hg38_woTRNA::1::739_chr12
740	12	131949673	131950194	521	131949824	38	29.5	16	1	1	2	PUS1, EP400	20624, -96	downstream, upstream	1_MSTN_VDR_hg38_woTRNA::1::740_chr12
741	12	132687234	132687650	416	132687488	41	29.8462	13	1	2	2	POLE, PXMP2	36, -118	in gene, upstream	1_MSTN_VDR_hg38_woTRNA::1::741_chr12
742	12	132762197	132762685	488	132762240	23	17.8	15	1	2	3	ANKLE2, LOC105370095, GOLGA3	-352, 80, 66878	upstream, in gene, downstream	1_MSTN_VDR_hg38_woTRNA::1::742_chr12
743	12	132828792	132829224	432	132828992	114	72.3571	14	1	1	1	GOLGA3	126	in gene	1_MSTN_VDR_hg38_woTRNA::1::743_chr12
744	12	133037230	133038002	772	133037600	70	44.2083	24	1	2	2	LOC101928597, ZNF84	-378, 314	upstream, in gene	1_MSTN_VDR_hg38_woTRNA::1::744_chr12
745	12	133080082	133080690	608	133080224	41	35.8421	19	1	2	2	LOC105370096, ZNF140	-1578, 537	upstream, in gene	1_MSTN_VDR_hg38_woTRNA::1::745_chr12
746	13	20716630	20716959	329	20716768	32	28.2	10	0	0	1	IL17D	13893	in gene	1_MSTN_VDR_hg38_woTRNA::1::746_chr13
747	13	21140372	21140669	297	21140544	38	32	9	1	1	1	SAP18	30	in gene	1_MSTN_VDR_hg38_woTRNA::1::747_chr13
748	13	21176437	21176914	477	21176576	61	42.2667	15	1	2	2	SKA3, MRPL57	26, 343	in gene, in gene	1_MSTN_VDR_hg38_woTRNA::1::748_chr13
749	13	21603916	21604329	413	21604032	45	36.2308	13	1	1	1	MICU2	184	in gene	1_MSTN_VDR_hg38_woTRNA::1::749_chr13
750	13	24922967	24923226	259	24923008	28	23.75	8	1	1	1	CENPJ	-119	upstream	1_MSTN_VDR_hg38_woTRNA::1::750_chr13
751	13	26186466	26186677	211	26186528	24	20.1667	6	1	0	1	RNF6	36031	in gene	1_MSTN_VDR_hg38_woTRNA::1::751_chr13
752	13	26222104	26222534	430	26222304	59	41.1429	14	1	1	1	RNF6	255	in gene	1_MSTN_VDR_hg38_woTRNA::1::752_chr13
753	13	26288943	26289303	360	26289120	52	37.9091	11	0	0	1	CDK8	34995	in gene	1_MSTN_VDR_hg38_woTRNA::1::753_chr13
754	13	27620370	27620678	308	27620608	22	20.1	10	1	2	2	LNX2, POLR1D	-25, -135	upstream, upstream	1_MSTN_VDR_hg38_woTRNA::1::754_chr13
755	13	29850424	29850693	269	29850592	33	27.1111	9	1	1	1	UBL3	91	in gene	1_MSTN_VDR_hg38_woTRNA::1::755_chr13
756	13	30617413	30618028	615	30617760	106	73.6842	19	1	2	2	LOC105370144, USPL1	-56, 67	upstream, in gene	1_MSTN_VDR_hg38_woTRNA::1::756_chr13
757	13	32586169	32586510	341	32586352	37	30.7273	11	1	1	1	PDS5B	-75	upstream	1_MSTN_VDR_hg38_woTRNA::1::757_chr13
758	13	33542504	33543076	572	33542880	45	35.3333	18	1	1	2	STARD13, LOC102723406	133955, -3863	in gene, upstream	1_MSTN_VDR_hg38_woTRNA::1::758_chr13
759	13	37000446	37000820	374	37000448	29	25.5	12	1	2	3	ALG5, EXOSC8, SUPT20H	-1081, 75, 59265	upstream, in gene, downstream	1_MSTN_VDR_hg38_woTRNA::1::759_chr13
760	13	40233697	40234197	500	40233984	41	32.7333	15	0	0	1	LOC105370172	246905	in gene	1_MSTN_VDR_hg38_woTRNA::1::760_chr13
761	13	40441280	40441607	327	40441408	45	34	11	0	0	2	LOC105370172, LINC00598	39481, 39598	in gene, in gene	1_MSTN_VDR_hg38_woTRNA::1::761_chr13
762	13	40771046	40771391	345	40771168	63	48.3	10	1	1	1	MRPS31	55	in gene	1_MSTN_VDR_hg38_woTRNA::1::762_chr13
763	13	41263462	41263714	252	41263568	26	23.75	8	0	1	1	MTRF1	229	in gene	1_MSTN_VDR_hg38_woTRNA::1::763_chr13
764	13	41961016	41961331	315	41961120	45	34.6	10	1	2	2	VWA8, VWA8-AS1	-17, -49	upstream, upstream	1_MSTN_VDR_hg38_woTRNA::1::764_chr13
765	13	42271770	42272031	261	42271888	34	28.875	8	1	1	1	AKAP11	407	in gene	1_MSTN_VDR_hg38_woTRNA::1::765_chr13
766	13	43433810	43434404	594	43433984	35	22.8421	19	0	0	1	ENOX1	352996	in gene	1_MSTN_VDR_hg38_woTRNA::1::766_chr13
767	13	44577274	44577795	521	44577456	40	30.2941	17	1	2	2	TSC22D1, TSC22D1-AS1	-891, 1560	upstream, in gene	1_MSTN_VDR_hg38_woTRNA::1::767_chr13
768	13	44734384	44734598	214	44734512	26	22.8571	7	0	0	0				1_MSTN_VDR_hg38_woTRNA::1::768_chr13
769	13	45464585	45465012	427	45464928	36	29.4615	13	1	1	1	COG3	33	in gene	1_MSTN_VDR_hg38_woTRNA::1::769_chr13
770	13	48037613	48037836	223	48037792	32	26.4286	7	1	1	1	NUDT15	225	in gene	1_MSTN_VDR_hg38_woTRNA::1::770_chr13
771	13	48037932	48038168	236	48038080	36	32.2857	7	1	1	1	NUDT15	513	in gene	1_MSTN_VDR_hg38_woTRNA::1::771_chr13
772	13	48094991	48095322	331	48095168	38	30.1	10	1	1	1	MED4	-27	upstream	1_MSTN_VDR_hg38_woTRNA::1::772_chr13
773	13	48532782	48532997	215	48532853	31	29	7	1	1	1	RCBTB2	403	in gene	1_MSTN_VDR_hg38_woTRNA::1::773_chr13
774	13	49792639	49793026	387	49792800	38	32.3846	13	1	1	1	KPNA3	121	in gene	1_MSTN_VDR_hg38_woTRNA::1::774_chr13
775	13	49996497	49996756	259	49996544	20	17.25	8	1	3	4	SPRYD7, DLEU2, MIR3613, TRIM13	-582, 128997, -43, -463	upstream, in gene, upstream, upstream	1_MSTN_VDR_hg38_woTRNA::1::775_chr13
776	13	50124023	50124541	518	50124128	39	32.625	16	1	1	2	DLEU2, DLEU1	1413, 41959	in gene, in gene	1_MSTN_VDR_hg38_woTRNA::1::776_chr13
777	13	50125412	50125642	230	50125504	39	32.2857	7	1	1	2	DLEU2, DLEU1	37, 43335	in gene, in gene	1_MSTN_VDR_hg38_woTRNA::1::777_chr13
778	13	51452812	51453070	258	51453024	31	26.75	8	1	2	2	INTS6, INTS6-AS1	212, -321	in gene, upstream	1_MSTN_VDR_hg38_woTRNA::1::778_chr13
779	13	51453421	51453714	293	51453536	38	32	9	1	2	2	INTS6, INTS6-AS1	-300, 191	upstream, in gene	1_MSTN_VDR_hg38_woTRNA::1::779_chr13
780	13	51583754	51584424	670	51583952	52	43.2381	21	1	1	1	WDFY2	-242	upstream	1_MSTN_VDR_hg38_woTRNA::1::780_chr13
781	13	51803908	51804122	214	51803936	31	27.1667	6	1	1	2	DHRS12, LINC00282	263, 41214	in gene, downstream	1_MSTN_VDR_hg38_woTRNA::1::781_chr13
782	13	52194309	52194614	305	52194400	49	40.3333	9	1	0	0				1_MSTN_VDR_hg38_woTRNA::1::782_chr13
783	13	52450309	52450816	507	52450512	32	25.6875	16	1	2	2	VPS36, CKAP2	166, -4848	in gene, upstream	1_MSTN_VDR_hg38_woTRNA::1::783_chr13
784	13	52617174	52617498	324	52617360	23	19.3	10	1	1	1	HNRNPA1L2	-110	upstream	1_MSTN_VDR_hg38_woTRNA::1::784_chr13
785	13	52652674	52652980	306	52652768	41	36.6667	9	1	1	2	HNRNPA1L2, SUGT1	35298, 72	downstream, in gene	1_MSTN_VDR_hg38_woTRNA::1::785_chr13
786	13	75760431	75760650	219	75760448	20	17.2857	7	0	0	1	LMO7	140014	in gene	1_MSTN_VDR_hg38_woTRNA::1::786_chr13
787	13	77326844	77327128	284	77326992	24	22.7778	9	1	1	1	MYCBP2	50	in gene	1_MSTN_VDR_hg38_woTRNA::1::787_chr13
788	13	80339840	80340238	398	80340000	19	16.8462	13	1	1	1	SPRY2	951	in gene	1_MSTN_VDR_hg38_woTRNA::1::788_chr13
789	13	97109947	97110158	211	97110080	26	23.4286	7	0	0	0				1_MSTN_VDR_hg38_woTRNA::1::789_chr13
790	13	97433100	97433642	542	97433248	36	31.3529	17	1	1	1	RAP2A	-973	upstream	1_MSTN_VDR_hg38_woTRNA::1::790_chr13
791	13	99498583	99498857	274	99498656	36	30	9	1	2	2	LINC01232, TM9SF2	650, -2718	in gene, upstream	1_MSTN_VDR_hg38_woTRNA::1::791_chr13
792	13	102845817	102846082	265	102845920	38	34.2222	9	1	1	3	BIVM, BIVM-ERCC5, ERCC5	46871, 38774, 79	downstream, in gene, in gene	1_MSTN_VDR_hg38_woTRNA::1::792_chr13
793	13	106535466	106535796	330	106535632	29	24.7	10	1	1	2	EFNB2, ARGLU1	-592, 32534	upstream, downstream	1_MSTN_VDR_hg38_woTRNA::1::793_chr13
794	13	108218209	108218608	399	108218368	36	28.4167	12	1	2	2	LIG4, ABHD13	0, -47	in gene, upstream	1_MSTN_VDR_hg38_woTRNA::1::794_chr13
795	13	110615463	110615674	211	110615520	39	35.1667	6	1	1	1	CARKD	60	in gene	1_MSTN_VDR_hg38_woTRNA::1::795_chr13
796	13	110713092	110713558	466	110713392	39	34	14	1	3	3	CARS2, LOC105376684, ING1	209, 692, 769	in gene, in gene, in gene	1_MSTN_VDR_hg38_woTRNA::1::796_chr13
797	13	110715096	110715524	428	110715408	45	38.2143	14	1	3	3	CARS2, LOC105376684, ING1	-1807, -1324, 2785	upstream, upstream, in gene	1_MSTN_VDR_hg38_woTRNA::1::797_chr13
798	13	110914853	110915067	214	110914944	34	32	6	1	1	1	ANKRD10	163	in gene	1_MSTN_VDR_hg38_woTRNA::1::798_chr13
799	13	110915196	110915445	249	110915328	41	34.375	8	1	1	1	ANKRD10	-221	upstream	1_MSTN_VDR_hg38_woTRNA::1::799_chr13
800	13	112588101	112588354	253	112588192	32	27.25	8	1	0	1	TUBGCP3	18250	in gene	1_MSTN_VDR_hg38_woTRNA::1::800_chr13
801	13	113208555	113209296	741	113208768	70	40.3913	23	1	2	2	PCID2, CUL4A	698, 575	in gene, in gene	1_MSTN_VDR_hg38_woTRNA::1::801_chr13
802	13	113296922	113297364	442	113297168	86	55.5714	14	1	1	1	LAMP1	47	in gene	1_MSTN_VDR_hg38_woTRNA::1::802_chr13
803	13	113327370	113327621	251	113327488	30	25.75	8	0	0	2	LAMP1, GRTP1	30367, 36660	downstream, in gene	1_MSTN_VDR_hg38_woTRNA::1::803_chr13
804	13	113410118	113410408	290	113410240	33	28.7778	9	0	0	1	LOC101928841	10618	in gene	1_MSTN_VDR_hg38_woTRNA::1::804_chr13
805	13	113449229	113449447	218	113449376	23	20.4286	7	0	0	2	ADPRHL1, DCUN1D2	4148, 41333	in gene, downstream	1_MSTN_VDR_hg38_woTRNA::1::805_chr13
806	13	113490658	113490886	228	113490816	30	26.7143	7	1	2	2	DCUN1D2, TMCO3	-107, -177	upstream, upstream	1_MSTN_VDR_hg38_woTRNA::1::806_chr13
807	13	114234851	114235084	233	114234987	31	28.8571	7	1	1	3	CDC16, MIR548AR, LOC105370384	142, -9518, 46585	in gene, upstream, downstream	1_MSTN_VDR_hg38_woTRNA::1::807_chr13
808	13	114281311	114281827	516	114281632	63	39.7647	17	1	2	4	CDC16, LOC105370384, MIR4502, UPF3A	46787, -60, 7804, 48	downstream, upstream, downstream, in gene	1_MSTN_VDR_hg38_woTRNA::1::808_chr13
809	14	20343368	20343595	227	20343488	52	45.8571	7	0	2	2	RPPH1, PARP2	-77, -126	upstream, upstream	1_MSTN_VDR_hg38_woTRNA::1::809_chr14
810	14	20454877	20455153	276	20455040	41	31	9	1	2	3	OSGEP, APEX1, TMEM55B	68, -91, 6572	in gene, upstream, downstream	1_MSTN_VDR_hg38_woTRNA::1::810_chr14
811	14	20461407	20461703	296	20461568	42	35.2	10	1	2	4	OSGEP, APEX1, TMEM55B, PNP	-6460, 6437, 44, -7811	upstream, downstream, in gene, upstream	1_MSTN_VDR_hg38_woTRNA::1::811_chr14
812	14	21014769	21015123	354	21015072	29	26.2727	11	0	0	2	NDRG2, MIR6717	55800, 8314	downstream, downstream	1_MSTN_VDR_hg38_woTRNA::1::812_chr14
813	14	21024885	21025102	217	21024992	27	24.4286	7	1	2	4	NDRG2, MIR6717, TPPP2, RNASE13	45880, -1606, -5194, 9793	in gene, upstream, upstream, downstream	1_MSTN_VDR_hg38_woTRNA::1::813_chr14
814	14	21103672	21104084	412	21103872	43	35.3077	13	1	1	2	ZNF219, TMEM253	832, 4935	in gene, downstream	1_MSTN_VDR_hg38_woTRNA::1::814_chr14
815	14	22766733	22766946	213	22766768	30	28.2857	7	1	2	3	LOC105370404, OXA1L, SLC7A7	-262, 246, 53043	upstream, in gene, downstream	1_MSTN_VDR_hg38_woTRNA::1::815_chr14
816	14	22918926	22919167	241	22919040	34	31.7143	7	1	2	3	RBM23, PRMT5-AS1, PRMT5	147, -416, 10545	in gene, upstream, downstream	1_MSTN_VDR_hg38_woTRNA::1::816_chr14
817	14	23320813	23321024	211	23320896	35	33	7	1	1	3	BCL2L2-PABPN1, BCL2L2, PABPN1	14134, 14134, 708	in gene, downstream, in gene	1_MSTN_VDR_hg38_woTRNA::1::817_chr14
818	14	24114673	24115016	343	24114848	42	36.9091	11	1	2	2	NRL, DCAF11	-46, 151	upstream, in gene	1_MSTN_VDR_hg38_woTRNA::1::818_chr14
819	14	24161045	24161277	232	24161184	30	27.2857	7	0	2	3	RNF31, RNA5SP383, IRF9	13734, 2581, -29	downstream, downstream, upstream	1_MSTN_VDR_hg38_woTRNA::1::819_chr14
820	14	24188780	24189091	311	24188912	56	43	10	1	1	3	REC8, IPO4, TM9SF1	17059, 6, 6824	downstream, in gene, downstream	1_MSTN_VDR_hg38_woTRNA::1::820_chr14
821	14	24242385	24242886	501	24242656	39	32.125	16	1	1	3	GMPR2, TINF2, TGM1	10234, 371, 20554	downstream, in gene, downstream	1_MSTN_VDR_hg38_woTRNA::1::821_chr14
822	14	24271400	24271629	229	24271504	30	26.2857	7	1	2	3	TGM1, RABGGTA, LOC102725044	-8294, 123, 276	upstream, in gene, in gene	1_MSTN_VDR_hg38_woTRNA::1::822_chr14
823	14	24442783	24443005	222	24442832	34	30.1429	7	0	2	3	KHNYN, SDR39U1, LOC101927045	19661, 73, -121	downstream, in gene, upstream	1_MSTN_VDR_hg38_woTRNA::1::823_chr14
824	14	30622173	30622419	246	30622208	25	22.5	8	0	1	2	G2E3, SCFD1	63085, -46	downstream, upstream	1_MSTN_VDR_hg38_woTRNA::1::824_chr14
825	14	32509608	32509863	255	32509712	46	38.375	8	0	0	1	AKAP6	180439	in gene	1_MSTN_VDR_hg38_woTRNA::1::825_chr14
826	14	35122100	35122334	234	35122224	35	32.7143	7	1	2	3	LOC101927178, PPP2R3C, KIAA0391	41143, 277, 941	downstream, in gene, in gene	1_MSTN_VDR_hg38_woTRNA::1::826_chr14
827	14	35336686	35337122	436	35336896	37	27.5714	14	0	0	0				1_MSTN_VDR_hg38_woTRNA::1::827_chr14
828	14	35403762	35404909	1147	35403936	63	34.6667	36	1	1	1	NFKBIA	818	in gene	1_MSTN_VDR_hg38_woTRNA::1::828_chr14
829	14	39174905	39175364	459	39175056	40	34	15	1	2	2	TRAPPC6B, PNN	-4626, -127	upstream, upstream	1_MSTN_VDR_hg38_woTRNA::1::829_chr14
830	14	44897168	44897381	213	44897312	31	26	7	1	1	2	C14orf28, LOC101927418	8, 14605	in gene, downstream	1_MSTN_VDR_hg38_woTRNA::1::830_chr14
831	14	45084032	45084362	330	45084160	25	20.6364	11	0	2	3	FAM179B, LOC105370474, PRPF39	121947, -169, 61	downstream, upstream, in gene	1_MSTN_VDR_hg38_woTRNA::1::831_chr14
832	14	45134222	45134648	426	45134400	44	33.0769	13	1	2	2	FKBP3, FANCM	129, -1533	in gene, upstream	1_MSTN_VDR_hg38_woTRNA::1::832_chr14
833	14	49862127	49862599	472	49862400	42	30.4667	15	1	1	3	NEMF, LOC105378179, RN7SL2	-9327, 5743, 449	upstream, in gene, downstream	1_MSTN_VDR_hg38_woTRNA::1::833_chr14
834	14	49862689	49863075	386	49862848	62	43.4167	12	1	1	3	NEMF, LOC105378179, RN7SL2	-9775, 5295, 1	upstream, in gene, in gene	1_MSTN_VDR_hg38_woTRNA::1::834_chr14
835	14	50003373	50003653	280	50003520	29	24.7778	9	1	0	2	LINC01588, LOC100506499	4000, 36364	in gene, downstream	1_MSTN_VDR_hg38_woTRNA::1::835_chr14
836	14	50225486	50225790	304	50225632	27	21.3333	9	0	0	2	SOS2, LOC105370486	6246, 51065	in gene, in gene	1_MSTN_VDR_hg38_woTRNA::1::836_chr14
837	14	52706905	52707291	386	52707008	26	20.3333	12	1	1	1	PSMC6	-155	upstream	1_MSTN_VDR_hg38_woTRNA::1::837_chr14
838	14	54488882	54489154	272	54489024	36	31	9	1	1	1	GMFB	43	in gene	1_MSTN_VDR_hg38_woTRNA::1::838_chr14
839	14	54509724	54509949	225	54509856	31	25.8571	7	1	1	1	CGRRF1	-13	upstream	1_MSTN_VDR_hg38_woTRNA::1::839_chr14
840	14	54565765	54566068	303	54565920	32	27.4444	9	1	1	1	SAMD4A	-1692	upstream	1_MSTN_VDR_hg38_woTRNA::1::840_chr14
841	14	55889184	55889493	309	55889376	31	23.4	10	0	0	1	LOC105370511	11425	downstream	1_MSTN_VDR_hg38_woTRNA::1::841_chr14
842	14	58298201	58298581	380	58298368	43	35.1667	12	2	2	2	PSMA3-AS1, ARID4A	-231, -17	upstream, upstream	1_MSTN_VDR_hg38_woTRNA::1::842_chr14
843	14	58427212	58427765	553	58427584	105	58.7059	17	1	2	2	TIMM9, KIAA0586	30, 199	in gene, in gene	1_MSTN_VDR_hg38_woTRNA::1::843_chr14
844	14	60091788	60092084	296	60091808	34	31	9	1	2	2	LOC105370524, PCNXL4	-28, -19	upstream, upstream	1_MSTN_VDR_hg38_woTRNA::1::844_chr14
845	14	60179626	60179900	274	60179744	39	32.5	8	0	0	0				1_MSTN_VDR_hg38_woTRNA::1::845_chr14
846	14	61525698	61525955	257	61525792	26	19.75	8	0	0	2	PRKCH, LOC105370525	204349, 20774	in gene, downstream	1_MSTN_VDR_hg38_woTRNA::1::846_chr14
847	14	64387833	64388078	245	64388000	37	31.875	8	1	1	1	MTHFD1	-41	upstream	1_MSTN_VDR_hg38_woTRNA::1::847_chr14
848	14	64504690	64505181	491	64504784	42	33.0667	15	1	2	3	ZBTB25, ZBTB1, LOC102723809	429, 834, 35584	in gene, in gene, downstream	1_MSTN_VDR_hg38_woTRNA::1::848_chr14
849	14	64540382	64540648	266	64540512	31	26.7778	9	1	2	4	ZBTB1, LOC102723809, HSPA2, PPP1R36	36562, -144, 44, -9390	downstream, upstream, in gene, upstream	1_MSTN_VDR_hg38_woTRNA::1::849_chr14
850	14	67552091	67552317	226	67552192	28	24	7	0	0	1	PLEKHH1	18993	in gene	1_MSTN_VDR_hg38_woTRNA::1::850_chr14
851	14	68792920	68793617	697	68793344	55	41.7727	22	1	0	2	ZFP36L1, LOC105370548	2899, 34797	in gene, downstream	1_MSTN_VDR_hg38_woTRNA::1::851_chr14
852	14	68794446	68795134	688	68794576	26	22.381	21	1	1	2	ZFP36L1, LOC105370548	1667, 33565	in gene, downstream	1_MSTN_VDR_hg38_woTRNA::1::852_chr14
853	14	68795423	68796003	580	68795552	38	30.5789	19	1	1	2	ZFP36L1, LOC105370548	691, 32589	in gene, downstream	1_MSTN_VDR_hg38_woTRNA::1::853_chr14
854	14	68816010	68816715	705	68816533	39	30.7727	22	1	0	1	LOC105370548	11608	in gene	1_MSTN_VDR_hg38_woTRNA::1::854_chr14
855	14	69397965	69398176	211	69398144	27	24.4286	7	1	2	2	ERH, SLC39A9	160, -235	in gene, upstream	1_MSTN_VDR_hg38_woTRNA::1::855_chr14
856	14	69398291	69398585	294	69398448	50	42.2222	9	1	2	2	ERH, SLC39A9	-144, 69	upstream, in gene	1_MSTN_VDR_hg38_woTRNA::1::856_chr14
857	14	70187253	70187754	501	70187376	21	16.0625	16	1	0	1	SLC8A3	36236	in gene	1_MSTN_VDR_hg38_woTRNA::1::857_chr14
858	14	70359681	70359910	229	70359744	37	32.2857	7	1	1	3	SYNJ2BP-COX16, COX16, SYNJ2BP	57346, -13, 57346	in gene, upstream, downstream	1_MSTN_VDR_hg38_woTRNA::1::858_chr14
859	14	73760136	73760479	343	73760256	37	32.4	10	1	1	2	ELMSAN1, MIR4505	30029, 1509	in gene, downstream	1_MSTN_VDR_hg38_woTRNA::1::859_chr14
860	14	73851732	73852101	369	73851872	31	25.0833	12	1	1	1	PTGR2	41	in gene	1_MSTN_VDR_hg38_woTRNA::1::860_chr14
861	14	75069296	75069541	245	75069472	40	35.75	8	1	2	2	ACYP1, ZC2HC1C	11, 240	in gene, in gene	1_MSTN_VDR_hg38_woTRNA::1::861_chr14
862	14	75176627	75176838	211	75176704	36	31.4286	7	1	1	1	TMED10	-58	upstream	1_MSTN_VDR_hg38_woTRNA::1::862_chr14
863	14	75249597	75249900	303	75249760	33	27.7	10	0	0	1	LOC105370571	-8377	upstream	1_MSTN_VDR_hg38_woTRNA::1::863_chr14
864	14	75254373	75254793	420	75254592	106	68.6923	13	0	1	1	LOC105370571	-3545	upstream	1_MSTN_VDR_hg38_woTRNA::1::864_chr14
865	14	75259086	75259297	211	75259136	44	39.7143	7	1	1	1	LOC105370571	999	in gene	1_MSTN_VDR_hg38_woTRNA::1::865_chr14
866	14	75278488	75278865	377	75278645	55	46.3333	12	1	1	2	LOC105370571, FOS	20508, -133	downstream, upstream	1_MSTN_VDR_hg38_woTRNA::1::866_chr14
867	14	75427649	75428033	384	75427872	37	27	12	1	2	2	LOC101928377, JDP2	-182, 66	upstream, in gene	1_MSTN_VDR_hg38_woTRNA::1::867_chr14
868	14	76079969	76080419	450	76080224	82	52.3571	14	0	1	2	IFT43, LOC105370573	94471, 2064	in gene, in gene	1_MSTN_VDR_hg38_woTRNA::1::868_chr14
869	14	76812816	76813090	274	76812928	48	37.7778	9	1	0	1	ANGEL1	15545	in gene	1_MSTN_VDR_hg38_woTRNA::1::869_chr14
870	14	77028623	77029117	494	77028800	39	31	15	1	1	2	IRF2BPL, LOC105370579	-101, 6140	upstream, downstream	1_MSTN_VDR_hg38_woTRNA::1::870_chr14
871	14	77040318	77040681	363	77040400	30	26.75	12	0	2	2	LOC105370579, LOC283575	-5460, -649	upstream, upstream	1_MSTN_VDR_hg38_woTRNA::1::871_chr14
872	14	77097705	77098177	472	77097920	49	39.9333	15	1	1	1	CIPC	-315	upstream	1_MSTN_VDR_hg38_woTRNA::1::872_chr14
873	14	77457642	77457863	221	77457728	38	34.2857	7	1	2	2	VIPAS39, AHSA1	-88, -147	upstream, upstream	1_MSTN_VDR_hg38_woTRNA::1::873_chr14
874	14	77616551	77616854	303	77616672	26	22.7778	9	1	1	1	SPTLC2	96	in gene	1_MSTN_VDR_hg38_woTRNA::1::874_chr14
875	14	77707794	77708028	234	77707904	24	21.2857	7	1	2	3	ALKBH1, SLIRP, SNW1	128, -167, 53314	in gene, upstream, downstream	1_MSTN_VDR_hg38_woTRNA::1::875_chr14
876	14	81219267	81219705	438	81219424	58	42.9231	13	0	2	2	GTF2A1, LOC101928504	1807, -1451	in gene, upstream	1_MSTN_VDR_hg38_woTRNA::1::876_chr14
877	14	81220777	81221377	600	81221152	47	34.8947	19	1	2	2	GTF2A1, LOC101928504	79, 277	in gene, in gene	1_MSTN_VDR_hg38_woTRNA::1::877_chr14
878	14	88551435	88551664	229	88551520	39	31.8571	7	1	0	1	PTPN21	3259	in gene	1_MSTN_VDR_hg38_woTRNA::1::878_chr14
879	14	90382801	90383169	368	90383056	41	35.8333	12	1	0	0				1_MSTN_VDR_hg38_woTRNA::1::879_chr14
880	14	90396656	90397915	1259	90396976	86	38.4359	39	1	1	1	CALM1	-7	upstream	1_MSTN_VDR_hg38_woTRNA::1::880_chr14
881	14	90587990	90588210	220	90588096	35	30.4286	7	0	0	1	TTC7B	228383	in gene	1_MSTN_VDR_hg38_woTRNA::1::881_chr14
882	14	90696310	90696710	400	90696544	44	34.9231	13	0	1	2	TTC7B, LOC105370622	119935, -814	in gene, upstream	1_MSTN_VDR_hg38_woTRNA::1::882_chr14
883	14	90697674	90697946	272	90697760	23	22.125	8	0	1	2	TTC7B, LOC105370622	118719, 402	in gene, in gene	1_MSTN_VDR_hg38_woTRNA::1::883_chr14
884	14	91510076	91510841	765	91510656	33	27.0417	24	1	1	2	SMEK1, LOC101928957	-102, 67166	upstream, downstream	1_MSTN_VDR_hg38_woTRNA::1::884_chr14
885	14	92121812	92122033	221	92121856	33	28.1429	7	1	2	2	NDUFB1, CPSF2	-47, -98	upstream, upstream	1_MSTN_VDR_hg38_woTRNA::1::885_chr14
886	14	100238682	100238945	263	100238784	39	30.5556	9	1	1	1	YY1	19	in gene	1_MSTN_VDR_hg38_woTRNA::1::886_chr14
887	14	100376305	100376662	357	100376432	37	32.1818	11	1	2	2	WARS, WDR25	-89, 15	upstream, in gene	1_MSTN_VDR_hg38_woTRNA::1::887_chr14
888	14	101628460	101628731	271	101628640	42	36.625	8	1	0	1	LOC105370676	102666	in gene	1_MSTN_VDR_hg38_woTRNA::1::888_chr14
889	14	101947990	101948457	467	101948176	108	70.2	15	1	0	0				1_MSTN_VDR_hg38_woTRNA::1::889_chr14
890	14	102086813	102087224	411	102087008	54	39.4615	13	1	0	1	HSP90AA1	52751	in gene	1_MSTN_VDR_hg38_woTRNA::1::890_chr14
891	14	102516695	102516939	244	102516800	21	16.25	8	1	2	3	ANKRD9, LOC105370679, LOC105370680	-7009, 6688, -616	upstream, downstream, upstream	1_MSTN_VDR_hg38_woTRNA::1::891_chr14
892	14	103161046	103161275	229	103161152	26	21.7143	7	0	1	1	LOC105370685	-3042	upstream	1_MSTN_VDR_hg38_woTRNA::1::892_chr14
893	14	103562646	103563146	500	103562768	31	22.0625	16	1	2	2	BAG5, APOPT1	46, -189	in gene, upstream	1_MSTN_VDR_hg38_woTRNA::1::893_chr14
894	14	104815917	104816298	381	104816096	75	53.6667	12	1	1	1	LINC00638	-5105	upstream	1_MSTN_VDR_hg38_woTRNA::1::894_chr14
895	14	104985724	104985972	248	104985728	23	18.875	8	1	2	2	AHNAK2, C14orf79	-7371, -551	upstream, upstream	1_MSTN_VDR_hg38_woTRNA::1::895_chr14
896	14	105398311	105398664	353	105398464	31	26.7273	11	1	1	2	PACS2, TEX22	97653, -119	downstream, upstream	1_MSTN_VDR_hg38_woTRNA::1::896_chr14
897	14	105490852	105491258	406	105490944	58	47.75	12	1	1	3	LOC105378191, CRIP1, C14orf80	9175, 4024, 1089	downstream, downstream, in gene	1_MSTN_VDR_hg38_woTRNA::1::897_chr14
898	15	23039356	23039870	514	23039632	66	45.1875	16	1	1	1	TUBGCP5	41	in gene	1_MSTN_VDR_hg38_woTRNA::1::898_chr15
899	15	29822179	29822402	223	29822240	23	19.2857	7	1	0	1	TJP1	146559	in gene	1_MSTN_VDR_hg38_woTRNA::1::899_chr15
900	15	31326204	31326598	394	31326496	45	38.2308	13	1	1	1	KLF13	-359	upstream	1_MSTN_VDR_hg38_woTRNA::1::900_chr15
901	15	31353424	31353800	376	31353600	54	39.1667	12	0	0	2	KLF13, LOC105376707	26745, 8728	in gene, downstream	1_MSTN_VDR_hg38_woTRNA::1::901_chr15
902	15	31365783	31366028	245	31365888	22	18.875	8	0	0	1	KLF13	39033	in gene	1_MSTN_VDR_hg38_woTRNA::1::902_chr15
903	15	34101840	34102219	379	34101936	37	29	12	1	2	2	EMC7, PGBD4	-84, -137	upstream, upstream	1_MSTN_VDR_hg38_woTRNA::1::903_chr15
904	15	34224779	34225062	283	34224928	45	37.6667	9	0	1	2	EMC4, SLC12A6	-69, 113136	upstream, downstream	1_MSTN_VDR_hg38_woTRNA::1::904_chr15
905	15	34988173	34988577	404	34988384	74	49.9231	13	1	2	2	ZNF770, LOC105370764	-88, -1306	upstream, upstream	1_MSTN_VDR_hg38_woTRNA::1::905_chr15
906	15	38251890	38252171	281	38251952	27	24.3333	9	1	1	1	SPRED1	-135	upstream	1_MSTN_VDR_hg38_woTRNA::1::906_chr15
907	15	38454042	38454313	271	38454176	44	36.8889	9	1	1	1	FAM98B	49	in gene	1_MSTN_VDR_hg38_woTRNA::1::907_chr15
908	15	40103354	40103615	261	40103488	41	34.375	8	0	0	1	BMF	5396	in gene	1_MSTN_VDR_hg38_woTRNA::1::908_chr15
909	15	40323383	40323609	226	40323488	29	25.4286	7	1	1	3	INAFM2, C15orf52, RNA5SP392	-549, 17479, 8160	upstream, downstream, downstream	1_MSTN_VDR_hg38_woTRNA::1::909_chr15
910	15	40382771	40383162	391	40382976	39	28.8333	12	1	1	1	KNSTRN	255	in gene	1_MSTN_VDR_hg38_woTRNA::1::910_chr15
911	15	40957539	40957764	225	40957600	36	33.4286	7	0	1	2	CHAC1, LOC105370789	4162, -4903	downstream, upstream	1_MSTN_VDR_hg38_woTRNA::1::911_chr15
912	15	41116266	41116734	468	41116464	61	50.5	14	1	1	1	INO80	-110	upstream	1_MSTN_VDR_hg38_woTRNA::1::912_chr15
913	15	41402295	41402764	469	41402464	49	32.4667	15	1	1	1	NDUFAF1	90	in gene	1_MSTN_VDR_hg38_woTRNA::1::913_chr15
914	15	42273193	42273503	310	42273376	36	28.7778	9	1	2	2	TMEM87A, GANC	1150, -282	in gene, upstream	1_MSTN_VDR_hg38_woTRNA::1::914_chr15
915	15	44288431	44288657	226	44288608	43	40	7	1	2	2	LOC105370796, CASC4	-2272, -8	upstream, upstream	1_MSTN_VDR_hg38_woTRNA::1::915_chr15
916	15	44427243	44427511	268	44427328	32	29.125	8	1	1	2	LOC105370797, CTDSPL2	4291, -1	downstream, upstream	1_MSTN_VDR_hg38_woTRNA::1::916_chr15
917	15	45587228	45587480	252	45587296	35	30	8	1	1	1	BLOC1S6	77	in gene	1_MSTN_VDR_hg38_woTRNA::1::917_chr15
918	15	45634707	45634968	261	45634784	30	25.125	8	1	0	1	SQRDL	3636	in gene	1_MSTN_VDR_hg38_woTRNA::1::918_chr15
919	15	49155518	49155885	367	49155712	83	56.25	12	1	2	2	COPS2, GALK2	-55, -47	upstream, upstream	1_MSTN_VDR_hg38_woTRNA::1::919_chr15
920	15	49620864	49621124	260	49621024	45	38.1111	9	1	2	2	FAM227B, DTWD1	-93, 44	upstream, in gene	1_MSTN_VDR_hg38_woTRNA::1::920_chr15
921	15	50354868	50355627	759	50355360	31	25.3333	24	1	4	4	GABPB1, FLJ10038, GABPB1-AS1, MIR4712	48, -481, 1186, -4969	in gene, upstream, in gene, upstream	1_MSTN_VDR_hg38_woTRNA::1::921_chr15
922	15	50765340	50765866	526	50765717	28	23	17	1	1	1	SPPL2A	441	in gene	1_MSTN_VDR_hg38_woTRNA::1::922_chr15
923	15	50767449	50767687	238	50767600	27	24.75	8	0	1	1	SPPL2A	-1442	upstream	1_MSTN_VDR_hg38_woTRNA::1::923_chr15
924	15	51228447	51228792	345	51228608	43	32.1818	11	0	0	2	PIRC66, CYP19A1	191024, 109990	in gene, in gene	1_MSTN_VDR_hg38_woTRNA::1::924_chr15
925	15	52018991	52019297	306	52019136	30	25.7	10	1	0	1	MAPK6	14871	in gene	1_MSTN_VDR_hg38_woTRNA::1::925_chr15
926	15	52678475	52678718	243	52678656	24	22	7	1	1	2	FAM214A, LOC105370821	31161, -774	in gene, upstream	1_MSTN_VDR_hg38_woTRNA::1::926_chr15
927	15	55196841	55197127	286	55196960	34	29.7778	9	1	2	3	RSL24D1, LOC105370830, RAB27A	73, -161, 92868	in gene, upstream, downstream	1_MSTN_VDR_hg38_woTRNA::1::927_chr15
928	15	56887117	56887486	369	56887248	44	39	11	1	1	2	LOC105370833, LOC145783	2393, 31251	in gene, in gene	1_MSTN_VDR_hg38_woTRNA::1::928_chr15
929	15	56918390	56918802	412	56918592	32	27.9231	13	1	2	2	LOC145783, TCF12	-93, 303	upstream, in gene	1_MSTN_VDR_hg38_woTRNA::1::929_chr15
930	15	58933344	58933798	454	58933648	41	30.7333	15	1	1	1	SLTM	665	in gene	1_MSTN_VDR_hg38_woTRNA::1::930_chr15
931	15	59372621	59372874	253	59372800	36	31.875	8	1	1	1	MYO1E	72	in gene	1_MSTN_VDR_hg38_woTRNA::1::931_chr15
932	15	59689206	59689549	343	59689291	25	22.5455	11	1	1	1	BNIP2	238	in gene	1_MSTN_VDR_hg38_woTRNA::1::932_chr15
933	15	62569535	62569862	327	62569600	48	35.2727	11	0	0	1	TLN2	179025	in gene	1_MSTN_VDR_hg38_woTRNA::1::933_chr15
934	15	63048110	63048782	672	63048352	40	30	21	1	0	1	TPM1	5713	in gene	1_MSTN_VDR_hg38_woTRNA::1::934_chr15
935	15	63053460	63053693	233	63053600	25	21.5714	7	0	0	1	TPM1	10961	in gene	1_MSTN_VDR_hg38_woTRNA::1::935_chr15
936	15	63504491	63504773	282	63504608	48	36.1111	9	1	1	1	USP3	97	in gene	1_MSTN_VDR_hg38_woTRNA::1::936_chr15
937	15	63833730	63834155	425	63833888	46	37	13	1	1	1	HERC1	61	in gene	1_MSTN_VDR_hg38_woTRNA::1::937_chr15
938	15	64162899	64163285	386	64163136	42	33.3333	12	1	1	3	SNX22, PPIB, CSNK1G1	11438, 19, 193107	downstream, in gene, downstream	1_MSTN_VDR_hg38_woTRNA::1::938_chr15
939	15	64703118	64703479	361	64703344	32	28.2727	11	1	1	1	OAZ2	-63	upstream	1_MSTN_VDR_hg38_woTRNA::1::939_chr15
940	15	64841254	64841708	454	64841536	28	21.7143	14	2	1	1	PLEKHO2	-347	upstream	1_MSTN_VDR_hg38_woTRNA::1::940_chr15
941	15	65286591	65286843	252	65286720	26	24.25	8	1	2	3	PARP16, LOC105370864, RNU5A-1	164, -289, -9331	in gene, upstream, upstream	1_MSTN_VDR_hg38_woTRNA::1::941_chr15
942	15	65295924	65296195	271	65296016	36	31	9	0	1	4	PARP16, LOC105370864, RNU5A-1, RNU5B-1	-9132, 9007, -35, -8661	upstream, downstream, upstream, upstream	1_MSTN_VDR_hg38_woTRNA::1::942_chr15
943	15	65304473	65304782	309	65304576	47	38.7	10	0	1	2	RNU5A-1, RNU5B-1	8525, -101	downstream, upstream	1_MSTN_VDR_hg38_woTRNA::1::943_chr15
944	15	65517439	65517676	237	65517568	34	30.125	8	1	1	1	DPP8	134	in gene	1_MSTN_VDR_hg38_woTRNA::1::944_chr15
945	15	66356558	66356809	251	66356672	39	33.125	8	1	0	2	TIPIN, SCARNA14	30065, -9330	in gene, upstream	1_MSTN_VDR_hg38_woTRNA::1::945_chr15
946	15	66877798	66878260	462	66878080	22	17.2857	14	0	0	0				1_MSTN_VDR_hg38_woTRNA::1::946_chr15
947	15	67185938	67186177	239	67185984	35	29.625	8	0	0	1	SMAD3	120357	in gene	1_MSTN_VDR_hg38_woTRNA::1::947_chr15
948	15	67839988	67840204	216	67840064	44	35.8571	7	1	3	4	SKOR1, LOC105370870, LOC101929076, RNU6-1	20360, -7467, -1185, -19	downstream, upstream, upstream, upstream	1_MSTN_VDR_hg38_woTRNA::1::948_chr15
949	15	68277483	68278192	709	68277648	64	40.7727	22	1	2	2	LOC105370872, FEM1B	278, -108	in gene, upstream	1_MSTN_VDR_hg38_woTRNA::1::949_chr15
950	15	68795392	68795624	232	68795488	34	29.25	8	0	0	3	ANP32A, MIR4312, ANP32A-IT1	25434, 6437, 11613	in gene, downstream, downstream	1_MSTN_VDR_hg38_woTRNA::1::950_chr15
951	15	69452671	69452981	310	69452832	39	31.6	10	1	1	3	KIF23, RPLP1, LOC105370876	38586, 12, 9944	downstream, in gene, downstream	1_MSTN_VDR_hg38_woTRNA::1::951_chr15
952	15	69462598	69462854	256	69462720	36	31.875	8	0	1	2	RPLP1, LOC105370876	9900, 56	downstream, in gene	1_MSTN_VDR_hg38_woTRNA::1::952_chr15
953	15	70097708	70098295	587	70097952	55	33.4444	18	1	1	1	TLE3	-17	upstream	1_MSTN_VDR_hg38_woTRNA::1::953_chr15
954	15	70099328	70099945	617	70099712	141	75.4	20	1	1	1	TLE3	-1777	upstream	1_MSTN_VDR_hg38_woTRNA::1::954_chr15
955	15	70101546	70101925	379	70101664	44	33.0833	12	0	1	1	TLE3	-3729	upstream	1_MSTN_VDR_hg38_woTRNA::1::955_chr15
956	15	70741067	70741313	246	70741152	20	17.5	8	0	0	1	UACA	22359	in gene	1_MSTN_VDR_hg38_woTRNA::1::956_chr15
957	15	70763345	70763654	309	70763520	32	29.8	10	1	1	1	UACA	-9	upstream	1_MSTN_VDR_hg38_woTRNA::1::957_chr15
958	15	72117910	72118360	450	72118056	40	33.7857	14	1	1	2	MYO9A, SENP8	408, 3798	in gene, in gene	1_MSTN_VDR_hg38_woTRNA::1::958_chr15
959	15	72230553	72230828	275	72230624	26	22.8889	9	1	1	1	PKM	1188	in gene	1_MSTN_VDR_hg38_woTRNA::1::959_chr15
960	15	72231235	72231628	393	72231344	42	35.3333	12	1	1	2	PKM, PARP6	468, 41239	in gene, downstream	1_MSTN_VDR_hg38_woTRNA::1::960_chr15
961	15	72474814	72475243	429	72474992	35	28.0714	14	1	2	2	LOC105370889, ARIH1	-2996, 710	upstream, in gene	1_MSTN_VDR_hg38_woTRNA::1::961_chr15
962	15	72783715	72783983	268	72783840	42	35.25	8	1	1	1	ADPGK	-55	upstream	1_MSTN_VDR_hg38_woTRNA::1::962_chr15
963	15	73633216	73633528	312	73633392	47	37.7	10	1	2	2	NPTN, LOC105370891	20, -3196	in gene, upstream	1_MSTN_VDR_hg38_woTRNA::1::963_chr15
964	15	73951225	73951502	277	73951392	24	20.3333	9	0	0	1	LOXL1	24944	in gene	1_MSTN_VDR_hg38_woTRNA::1::964_chr15
965	15	73992200	73992435	235	73992256	29	25.8571	7	1	2	2	STOML1, PML	2366, -2417	in gene, upstream	1_MSTN_VDR_hg38_woTRNA::1::965_chr15
966	15	74460924	74461303	379	74461120	42	31.5	12	1	2	2	UBL7, UBL7-AS1	68, -145	in gene, upstream	1_MSTN_VDR_hg38_woTRNA::1::966_chr15
967	15	74546198	74546542	344	74546416	36	33.6364	11	0	0	1	ARID3B	5239	in gene	1_MSTN_VDR_hg38_woTRNA::1::967_chr15
968	15	74615514	74615755	241	74615680	41	34.5	8	1	1	2	CLK3, LOC102723750	17204, -601	in gene, upstream	1_MSTN_VDR_hg38_woTRNA::1::968_chr15
969	15	74873094	74873317	223	74873152	24	19	7	1	1	1	SCAMP2	213	in gene	1_MSTN_VDR_hg38_woTRNA::1::969_chr15
970	15	74937599	74938232	633	74937792	60	42.4	20	1	1	1	COX5A	362	in gene	1_MSTN_VDR_hg38_woTRNA::1::970_chr15
971	15	75023432	75023829	397	75023616	53	38	12	1	1	2	SCAMP5, PPCDC	28081, 61	downstream, in gene	1_MSTN_VDR_hg38_woTRNA::1::971_chr15
972	15	75043638	75043929	291	75043744	25	21.7778	9	0	0	1	PPCDC	20189	in gene	1_MSTN_VDR_hg38_woTRNA::1::972_chr15
973	15	75368023	75368865	842	75368608	62	41.2593	27	1	1	2	MAN2C1, SIN3A	506, 87207	in gene, downstream	1_MSTN_VDR_hg38_woTRNA::1::973_chr15
974	15	75625552	75625999	447	75625728	33	27.1429	14	1	1	1	SNUPN	650	in gene	1_MSTN_VDR_hg38_woTRNA::1::974_chr15
975	15	75903663	75904024	361	75903968	35	28.3636	11	1	1	2	UBE2Q2, FBXO22	60682, 109	downstream, in gene	1_MSTN_VDR_hg38_woTRNA::1::975_chr15
976	15	76311457	76311692	235	76311488	45	39.5714	7	1	1	1	ETFA	-19	upstream	1_MSTN_VDR_hg38_woTRNA::1::976_chr15
977	15	78149099	78149474	375	78149264	31	27.5	12	1	1	2	LOC105370945, IDH3A	20226, -98	downstream, upstream	1_MSTN_VDR_hg38_woTRNA::1::977_chr15
978	15	78437787	78438385	598	78438080	109	65.1053	19	1	1	1	IREB2	-96	upstream	1_MSTN_VDR_hg38_woTRNA::1::978_chr15
979	15	78540434	78540665	231	78540512	37	32.2857	7	1	1	2	HYKK, PSMA4	32948, 107	downstream, in gene	1_MSTN_VDR_hg38_woTRNA::1::979_chr15
980	15	78873432	78873654	222	78873504	32	29	7	1	1	2	LOC105370915, MORF4L1	12641, 723	downstream, in gene	1_MSTN_VDR_hg38_woTRNA::1::980_chr15
981	15	80989627	80989923	296	80989760	30	22.6	10	1	1	2	MESDC2, MIR4514	118, 7713	in gene, downstream	1_MSTN_VDR_hg38_woTRNA::1::981_chr15
982	15	82540396	82540675	279	82540512	47	38	9	1	1	2	RPS17, CPEB1	32, 107504	in gene, downstream	1_MSTN_VDR_hg38_woTRNA::1::982_chr15
983	15	83067003	83067449	446	83067328	36	29.1429	14	1	2	2	BTBD1, MIR4515	106, -7	in gene, upstream	1_MSTN_VDR_hg38_woTRNA::1::983_chr15
984	15	84654204	84654528	324	84654352	47	36.7273	11	1	1	2	WDR73, NMB	-9, 4219	upstream, downstream	1_MSTN_VDR_hg38_woTRNA::1::984_chr15
985	15	84980292	84980577	285	84980480	21	19.4444	9	1	1	2	SLC28A1, PDE8A	95903, -33	downstream, upstream	1_MSTN_VDR_hg38_woTRNA::1::985_chr15
986	15	84980847	84981648	801	84981440	40	27.92	25	1	1	2	SLC28A1, PDE8A	96863, 927	downstream, in gene	1_MSTN_VDR_hg38_woTRNA::1::986_chr15
987	15	86079389	86079989	600	86079584	29	22	19	0	1	2	AGBL1, LINC01584	-203, 37133	upstream, downstream	1_MSTN_VDR_hg38_woTRNA::1::987_chr15
988	15	86877265	86877556	291	86877440	27	22	9	0	0	1	AGBL1	797653	in gene	1_MSTN_VDR_hg38_woTRNA::1::988_chr15
989	15	88467504	88467735	231	88467600	33	30.4286	7	1	2	2	MRPL46, MRPS11	-198, 147	upstream, in gene	1_MSTN_VDR_hg38_woTRNA::1::989_chr15
990	15	88621302	88621652	350	88621504	23	20.3636	11	1	0	3	AEN, MIR7-2, MIR3529	16823, 9679, -9580	in gene, downstream, upstream	1_MSTN_VDR_hg38_woTRNA::1::990_chr15
991	15	89893804	89894307	503	89893984	55	40	16	1	1	4	C15orf38-AP3S2, AP3S2, MIR5009, ARPIN	19006, 401, -9954, 19006	in gene, in gene, upstream, downstream	1_MSTN_VDR_hg38_woTRNA::1::991_chr15
992	15	90099877	90100178	301	90100016	42	33.8889	9	0	2	2	IDH2, LOC105370966	2538, -2668	in gene, upstream	1_MSTN_VDR_hg38_woTRNA::1::992_chr15
993	15	90101842	90102427	585	90102288	24	20.6667	18	1	2	2	IDH2, LOC105370966	266, -396	in gene, upstream	1_MSTN_VDR_hg38_woTRNA::1::993_chr15
994	15	90932239	90932684	445	90932576	24	19.9286	14	1	2	3	MAN2A2, UNC45A, HDDC3	30358, 2568, -7	downstream, in gene, upstream	1_MSTN_VDR_hg38_woTRNA::1::994_chr15
995	15	92809068	92809630	562	92809248	52	44.7647	17	1	0	1	FAM174B	3090	in gene	1_MSTN_VDR_hg38_woTRNA::1::995_chr15
996	15	96285470	96286205	735	96285888	40	25.8261	23	0	0	1	NR2F2-AS1	41473	in gene	1_MSTN_VDR_hg38_woTRNA::1::996_chr15
997	15	96345708	96345919	211	96345792	24	21.3333	6	1	0	3	NR2F2, LOC102724872, LOC101927263	19864, 4590, -8558	downstream, in gene, upstream	1_MSTN_VDR_hg38_woTRNA::1::997_chr15
998	15	96436409	96436620	211	96436496	22	20	7	0	1	2	LOC105370999, LOC105371000	1978, -7841	in gene, upstream	1_MSTN_VDR_hg38_woTRNA::1::998_chr15
999	15	97960276	97960664	388	97960480	40	34.75	12	1	1	1	ARRDC4	-223	upstream	1_MSTN_VDR_hg38_woTRNA::1::999_chr15
1000	15	99251177	99251557	380	99251317	55	41.3333	12	1	2	2	TTC23, LRRC28	-91, -45	upstream, upstream	1_MSTN_VDR_hg38_woTRNA::1::1000_chr15
1001	15	101500030	101500355	325	101500128	38	29	11	0	1	1	LOC105371028	1641	in gene	1_MSTN_VDR_hg38_woTRNA::1::1001_chr15
1002	15	101652111	101652698	587	101652432	34	26.2778	18	1	1	2	TM2D3, TARSL2	-41, 72010	upstream, downstream	1_MSTN_VDR_hg38_woTRNA::1::1002_chr15
1003	16	234800	235044	244	234848	31	26.125	8	1	2	3	LUC7L, LOC100129478, ITFG3	-5398, 3764, 302	upstream, downstream, in gene	1_MSTN_VDR_hg38_woTRNA::1::1003_chr16
1004	16	527306	527628	322	527488	30	27.2	10	1	2	4	RAB11FIP3, LINC00235, CAPN15, MIR5587	101896, -81, -268, -7828	downstream, upstream, upstream, upstream	1_MSTN_VDR_hg38_woTRNA::1::1004_chr16
1005	16	690254	690822	568	690416	62	37.5	18	1	2	5	LOC105371184, STUB1, JMJD8, WDR24, FBXL16	-9889, 10305, -5975, 233, 15409	upstream, downstream, upstream, in gene, downstream	1_MSTN_VDR_hg38_woTRNA::1::1005_chr16
1006	16	720992	721395	403	721184	42	34.3077	13	1	2	5	METRN, FAM173A, CCDC78, HAGHL, NARFL	6011, 603, 5697, -5752, 19854	downstream, in gene, downstream, upstream, downstream	1_MSTN_VDR_hg38_woTRNA::1::1006_chr16
1007	16	1309137	1309350	213	1309264	25	23.1429	7	1	1	1	UBE2I	111	in gene	1_MSTN_VDR_hg38_woTRNA::1::1007_chr16
1008	16	1351787	1352240	453	1351968	26	20.2857	14	1	2	3	BAIAP3, TSR3, GNPTG	18363, -96, 69	downstream, upstream, in gene	1_MSTN_VDR_hg38_woTRNA::1::1008_chr16
1009	16	1378985	1379319	334	1379136	74	54.8	10	1	0	1	UNKL	35613	in gene	1_MSTN_VDR_hg38_woTRNA::1::1009_chr16
1010	16	1474935	1475304	369	1475072	32	25.4167	12	1	1	1	CLCN7	12	in gene	1_MSTN_VDR_hg38_woTRNA::1::1010_chr16
1011	16	1770567	1770790	223	1770592	22	18.8571	7	1	3	5	MAPK8IP3, NME3, MRPS34, EME2, SPSB3	64409, 1166, 2547, -2636, 12013	downstream, in gene, downstream, upstream, downstream	1_MSTN_VDR_hg38_woTRNA::1::1011_chr16
1012	16	1773060	1773456	396	1773184	58	45.8333	12	1	3	6	MAPK8IP3, NME3, MRPS34, EME2, SPSB3, NUBP2	67001, -1426, -45, -44, 9421, -9739	downstream, upstream, upstream, upstream, downstream, upstream	1_MSTN_VDR_hg38_woTRNA::1::1012_chr16
1013	16	2003878	2004128	250	2004032	32	27.625	8	1	0	2	SYNGR3, ZNF598	14087, 5789	downstream, in gene	1_MSTN_VDR_hg38_woTRNA::1::1013_chr16
1014	16	2009873	2010121	248	2009952	29	25.125	8	1	1	2	ZNF598, NPW	-131, -9568	upstream, upstream	1_MSTN_VDR_hg38_woTRNA::1::1014_chr16
1015	16	2205171	2205803	632	2205600	45	37.05	20	1	1	4	CASKIN1, MLST8, BRICD5, PGP	-9136, 423, 7940, 9221	upstream, in gene, downstream, downstream	1_MSTN_VDR_hg38_woTRNA::1::1015_chr16
1016	16	2212469	2212730	261	2212608	34	29.5	8	0	2	3	MLST8, BRICD5, PGP	7431, 932, 2213	downstream, in gene, in gene	1_MSTN_VDR_hg38_woTRNA::1::1016_chr16
1017	16	2251480	2251748	268	2251680	28	24.6667	9	1	1	2	ECI1, RNPS1	-79, 16732	upstream, downstream	1_MSTN_VDR_hg38_woTRNA::1::1017_chr16
1018	16	2268182	2268424	242	2268240	45	38.75	8	1	4	5	RNPS1, MIR3677, MIR940, MIR4717, ABCA3	172, -2473, -3507, -6380, 72506	in gene, upstream, upstream, upstream, downstream	1_MSTN_VDR_hg38_woTRNA::1::1018_chr16
1019	16	2520309	2520520	211	2520416	26	20.8571	7	1	1	3	ATP6V0C, AMDHD2, CEMP1	6690, 54, 10992	downstream, in gene, downstream	1_MSTN_VDR_hg38_woTRNA::1::1019_chr16
1020	16	2603134	2603561	427	2603328	38	31.2143	14	1	1	2	PDPK1, LOC652276	65364, -56	downstream, upstream	1_MSTN_VDR_hg38_woTRNA::1::1020_chr16
1021	16	2682223	2682642	419	2682400	58	45.6923	13	1	1	2	ERVK13-1, KCTD5	-8961, -94	upstream, upstream	1_MSTN_VDR_hg38_woTRNA::1::1021_chr16
1022	16	2703394	2703615	221	2703424	26	24.1667	6	0	0	2	KCTD5, PRSS27	20930, 17154	in gene, downstream	1_MSTN_VDR_hg38_woTRNA::1::1022_chr16
1023	16	2719090	2719601	511	2719376	79	47.3125	16	0	1	1	PRSS27	1202	in gene	1_MSTN_VDR_hg38_woTRNA::1::1023_chr16
1024	16	2752598	2753176	578	2752720	39	30.8889	18	1	2	2	SRRM2-AS1, SRRM2	-120, 391	upstream, in gene	1_MSTN_VDR_hg38_woTRNA::1::1024_chr16
1025	16	2868316	2868533	217	2868384	28	25.1429	7	1	1	3	PRSS22, LOC105371054, LOC101929566	-9754, 10530, -148	upstream, downstream, upstream	1_MSTN_VDR_hg38_woTRNA::1::1025_chr16
1026	16	2905198	2905533	335	2905376	36	28.6	10	1	1	2	FLYWCH2, FLYWCH1	22572, -6545	downstream, upstream	1_MSTN_VDR_hg38_woTRNA::1::1026_chr16
1027	16	2911838	2912114	276	2911968	42	35.5556	9	1	1	1	FLYWCH1	47	in gene	1_MSTN_VDR_hg38_woTRNA::1::1027_chr16
1028	16	3020995	3021487	492	3021104	42	30.1333	15	1	3	6	CLDN9, CLDN6, TNFRSF12A, HCFC1R1, THOC6, CCDC64B	8648, -2917, 792, 3192, -2927, 15859	downstream, upstream, in gene, downstream, upstream, downstream	1_MSTN_VDR_hg38_woTRNA::1::1028_chr16
1029	16	3023656	3023935	279	3023744	34	30	8	1	3	7	CLDN9, CLDN6, TNFRSF12A, HCFC1R1, THOC6, CCDC64B, LOC100128770	11288, -5557, 3432, 552, -287, 13219, -8737	downstream, upstream, downstream, in gene, upstream, downstream, upstream	1_MSTN_VDR_hg38_woTRNA::1::1029_chr16
1030	16	3024048	3024366	318	3024192	45	39.4	10	1	3	7	CLDN9, CLDN6, TNFRSF12A, HCFC1R1, THOC6, CCDC64B, LOC100128770	11736, -6005, 3880, 104, 161, 12771, -8289	downstream, upstream, downstream, in gene, in gene, downstream, upstream	1_MSTN_VDR_hg38_woTRNA::1::1030_chr16
1031	16	3106278	3106912	634	3106784	27	22.8	20	1	2	3	ZSCAN10, ZNF205-AS1, ZNF205	-7467, 8814, -5778	upstream, downstream, upstream	1_MSTN_VDR_hg38_woTRNA::1::1031_chr16
1032	16	3263984	3264195	211	3264032	23	21	7	1	2	2	MEFV, LINC00921	-7405, 264	upstream, in gene	1_MSTN_VDR_hg38_woTRNA::1::1032_chr16
1033	16	3283353	3283576	223	3283440	33	30.2857	7	1	1	1	ZNF263	60	in gene	1_MSTN_VDR_hg38_woTRNA::1::1033_chr16
1034	16	3305230	3305649	419	3305536	29	24.6154	13	1	2	3	ZNF263, TIGD7, ZNF75A	22156, -97, 130	downstream, upstream, in gene	1_MSTN_VDR_hg38_woTRNA::1::1034_chr16
1035	16	3457595	3458012	417	3457728	44	38.3077	13	1	0	1	NAA60	14074	in gene	1_MSTN_VDR_hg38_woTRNA::1::1035_chr16
1036	16	3880710	3881065	355	3880832	25	19.9091	11	1	1	1	CREBBP	-712	upstream	1_MSTN_VDR_hg38_woTRNA::1::1036_chr16
1037	16	4253772	4254065	293	4253888	44	37.3333	9	1	2	3	LINC01569, LOC105371063, TFAP4	-99, -626, 19112	upstream, upstream, downstream	1_MSTN_VDR_hg38_woTRNA::1::1037_chr16
1038	16	4271792	4272120	328	4271872	32	26.6	10	1	1	1	TFAP4	1128	in gene	1_MSTN_VDR_hg38_woTRNA::1::1038_chr16
1039	16	4272344	4272605	261	4272448	26	23.125	8	1	1	1	TFAP4	552	in gene	1_MSTN_VDR_hg38_woTRNA::1::1039_chr16
1040	16	4734196	4734421	225	4734304	32	28.5714	7	1	2	2	ANKS3, C16orf71	73, 16	in gene, in gene	1_MSTN_VDR_hg38_woTRNA::1::1040_chr16
1041	16	4734503	4734774	271	4734624	34	29	8	1	2	2	ANKS3, C16orf71	-247, 336	upstream, in gene	1_MSTN_VDR_hg38_woTRNA::1::1041_chr16
1042	16	4767116	4767437	321	4767296	30	26	10	1	1	1	ZNF500	-78	upstream	1_MSTN_VDR_hg38_woTRNA::1::1042_chr16
1043	16	7363474	7363728	254	7363552	28	22.25	8	0	0	1	RBFOX1	2123770	in gene	1_MSTN_VDR_hg38_woTRNA::1::1043_chr16
1044	16	9091439	9091828	389	9091488	30	23	12	1	1	1	C16orf72	-192	upstream	1_MSTN_VDR_hg38_woTRNA::1::1044_chr16
1045	16	11396269	11396543	274	11396384	31	26.875	8	0	0	2	LOC105371082, LOC400499	147338, 127149	in gene, in gene	1_MSTN_VDR_hg38_woTRNA::1::1045_chr16
1046	16	11495297	11495833	536	11495600	33	25.25	16	0	0	1	LOC400499	27933	in gene	1_MSTN_VDR_hg38_woTRNA::1::1046_chr16
1047	16	11741853	11742076	223	11741920	32	26.7143	7	1	1	2	TXNDC11, ZC3H7A	958, 55338	in gene, downstream	1_MSTN_VDR_hg38_woTRNA::1::1047_chr16
1048	16	11742470	11742959	489	11742720	49	41	15	1	1	2	TXNDC11, ZC3H7A	158, 54538	in gene, downstream	1_MSTN_VDR_hg38_woTRNA::1::1048_chr16
1049	16	11915792	11916303	511	11916128	44	34.125	16	1	1	1	GSPT1	534	in gene	1_MSTN_VDR_hg38_woTRNA::1::1049_chr16
1050	16	12803550	12803958	408	12803648	47	37.1538	13	1	1	1	CPPED1	239	in gene	1_MSTN_VDR_hg38_woTRNA::1::1050_chr16
1051	16	14501473	14501882	409	14501600	40	32.75	12	0	0	1	PARN	128675	in gene	1_MSTN_VDR_hg38_woTRNA::1::1051_chr16
1052	16	15643108	15643582	474	15643424	30	24.8571	14	1	3	3	KIAA0430, NDE1, MIR484	-258, 157, 130	upstream, in gene, downstream	1_MSTN_VDR_hg38_woTRNA::1::1052_chr16
1053	16	16022056	16022326	270	16022176	65	53.75	8	0	0	1	ABCC1	72599	in gene	1_MSTN_VDR_hg38_woTRNA::1::1053_chr16
1054	16	17224983	17225295	312	17225088	35	29.4	10	0	0	1	XYLT1	245793	in gene	1_MSTN_VDR_hg38_woTRNA::1::1054_chr16
1055	16	18790158	18790509	351	18790336	38	32.1818	11	1	1	2	RPS15A, ARL6IP1	-2, 11199	upstream, downstream	1_MSTN_VDR_hg38_woTRNA::1::1055_chr16
1056	16	18801505	18801900	395	18801696	36	28.4167	12	1	1	2	ARL6IP1, SMG1	-161, 124713	upstream, downstream	1_MSTN_VDR_hg38_woTRNA::1::1056_chr16
1057	16	18925974	18926639	665	18926304	21	17.1905	21	1	1	1	SMG1	105	in gene	1_MSTN_VDR_hg38_woTRNA::1::1057_chr16
1058	16	19067650	19067948	298	19067776	41	36.7778	9	1	2	3	TMC7, LOC102723385, COQ7	83842, -85, 181	downstream, upstream, in gene	1_MSTN_VDR_hg38_woTRNA::1::1058_chr16
1059	16	19555325	19555603	278	19555440	34	29.3333	9	1	1	2	CCP110, C16orf62	31583, 367	downstream, in gene	1_MSTN_VDR_hg38_woTRNA::1::1059_chr16
1060	16	21520253	21520617	364	21520288	41	32.6667	12	1	0	0				1_MSTN_VDR_hg38_woTRNA::1::1060_chr16
1061	16	21599361	21599751	390	21599520	48	35.0833	12	1	2	2	LOC101927814, METTL9	-135, 2299	upstream, in gene	1_MSTN_VDR_hg38_woTRNA::1::1061_chr16
1062	16	22205978	22206391	413	22206144	54	38.1538	13	1	1	1	EEF2K	-127	upstream	1_MSTN_VDR_hg38_woTRNA::1::1062_chr16
1063	16	23510357	23510591	234	23510496	28	25.2857	7	1	1	1	GGA2	-2	upstream	1_MSTN_VDR_hg38_woTRNA::1::1063_chr16
1064	16	23557223	23557624	401	23557504	39	34.5	12	1	3	3	EARS2, UBFD1, LOC105371140	-129, -37, -3302	upstream, upstream, upstream	1_MSTN_VDR_hg38_woTRNA::1::1064_chr16
1065	16	23596176	23596564	388	23596416	36	28.3333	12	1	1	2	NDUFAB1, PALB2	-75, 44941	upstream, downstream	1_MSTN_VDR_hg38_woTRNA::1::1065_chr16
1066	16	24729220	24729733	513	24729424	33	27.6875	16	1	1	1	TNRC6A	-290	upstream	1_MSTN_VDR_hg38_woTRNA::1::1066_chr16
1067	16	27203639	27203873	234	27203840	39	34.625	8	1	1	1	KDM8	354	in gene	1_MSTN_VDR_hg38_woTRNA::1::1067_chr16
1068	16	28262091	28262318	227	28262176	32	26	7	0	0	1	SBK1	3473	in gene	1_MSTN_VDR_hg38_woTRNA::1::1068_chr16
1069	16	28492032	28492348	316	28492160	38	33.1	10	1	3	4	CLN3, LOC105371165, APOBR, IL27	142, -208, -2489, 34239	in gene, upstream, upstream, downstream	1_MSTN_VDR_hg38_woTRNA::1::1069_chr16
1070	16	28822439	28822765	326	28822608	30	26.9	10	1	1	1	ATXN2L	-440	upstream	1_MSTN_VDR_hg38_woTRNA::1::1070_chr16
1071	16	28824071	28824314	243	28824160	39	32.8571	7	1	1	1	ATXN2L	1112	in gene	1_MSTN_VDR_hg38_woTRNA::1::1071_chr16
1072	16	28846127	28846617	490	28846288	38	33.8	15	1	3	5	ATXN2L, LOC105371163, TUFM, MIR4721, SH2B1	23240, 8649, 223, -2281, -312	downstream, downstream, in gene, upstream, upstream	1_MSTN_VDR_hg38_woTRNA::1::1072_chr16
1073	16	28863362	28864042	680	28863600	35	29.2857	21	1	0	1	SH2B1	17000	in gene	1_MSTN_VDR_hg38_woTRNA::1::1073_chr16
1074	16	28882796	28883020	224	28882912	35	29	7	0	1	3	SH2B1, ATP2A1, ATP2A1-AS1	36312, 4424, -2991	downstream, in gene, upstream	1_MSTN_VDR_hg38_woTRNA::1::1074_chr16
1075	16	29805283	29805889	606	29805600	52	34.5263	19	1	2	4	KIF22, MAZ, LOC105371166, PRRT2	15538, -483, 3933, -5794	downstream, upstream, downstream, upstream	1_MSTN_VDR_hg38_woTRNA::1::1075_chr16
1076	16	30065164	30066002	838	30065792	45	32.5385	26	1	0	2	ALDOA, PPP4C	12702, -10184	in gene, upstream	1_MSTN_VDR_hg38_woTRNA::1::1076_chr16
1077	16	30091890	30092114	224	30091968	32	28.5714	7	1	2	4	PPP4C, TBX6, YPEL3, LOC101928595	15992, -31, 4248, -4462	downstream, upstream, downstream, upstream	1_MSTN_VDR_hg38_woTRNA::1::1077_chr16
1078	16	30374665	30374942	277	30374816	30	25.125	8	0	3	5	TBC1D10B, LOC105371169, MYLPF, SEPT1, ZNF48	-4558, 4702, 14, 8034, -3496	upstream, downstream, in gene, downstream, upstream	1_MSTN_VDR_hg38_woTRNA::1::1078_chr16
1079	16	30400625	30400836	211	30400736	22	20.7143	7	1	1	3	ZNF48, LOC105379472, ZNF771	22424, 6623, -6678	downstream, downstream, upstream	1_MSTN_VDR_hg38_woTRNA::1::1079_chr16
1080	16	30417815	30418235	420	30418000	57	42.3846	13	1	0	2	ZNF771, DCTPP1	10586, 12052	in gene, downstream	1_MSTN_VDR_hg38_woTRNA::1::1080_chr16
1081	16	30526659	30527316	657	30526976	55	41.85	20	1	1	3	ITGAL, ZNF768, ZNF747	54314, -387, 7994	downstream, upstream, downstream	1_MSTN_VDR_hg38_woTRNA::1::1081_chr16
1082	16	30534703	30534946	243	30534848	28	24.375	8	1	1	2	ZNF768, ZNF747	-8259, 122	upstream, in gene	1_MSTN_VDR_hg38_woTRNA::1::1082_chr16
1083	16	30571778	30572021	243	30571904	40	36.7143	7	1	1	2	ZNF688, ZNF785	591, 14517	in gene, downstream	1_MSTN_VDR_hg38_woTRNA::1::1083_chr16
1084	16	30585539	30585759	220	30585696	34	31.6667	6	1	1	1	ZNF785	725	in gene	1_MSTN_VDR_hg38_woTRNA::1::1084_chr16
1085	16	30610206	30610539	333	30610400	25	19.7273	11	1	1	1	ZNF689	375	in gene	1_MSTN_VDR_hg38_woTRNA::1::1085_chr16
1086	16	30650550	30650935	385	30650608	35	31.6667	12	1	2	2	PRR14, FBRS	-109, -7823	upstream, upstream	1_MSTN_VDR_hg38_woTRNA::1::1086_chr16
1087	16	30657924	30658177	253	30658112	45	40.25	8	1	1	2	PRR14, FBRS	7395, -319	downstream, upstream	1_MSTN_VDR_hg38_woTRNA::1::1087_chr16
1088	16	30658422	30659094	672	30658608	42	34.7619	21	1	1	2	PRR14, FBRS	7891, 177	downstream, in gene	1_MSTN_VDR_hg38_woTRNA::1::1088_chr16
1089	16	30697983	30699298	1315	30698208	75	41.2857	42	1	2	2	LOC730183, SRCAP	281, -933	in gene, upstream	1_MSTN_VDR_hg38_woTRNA::1::1089_chr16
1090	16	30814283	30814586	303	30814368	32	27.5556	9	1	0	0				1_MSTN_VDR_hg38_woTRNA::1::1090_chr16
1091	16	30875137	30875365	228	30875296	30	26.5714	7	1	2	3	BCL7C, MIR4519, MIR762HG	19080, 27, -164	in gene, in gene, upstream	1_MSTN_VDR_hg38_woTRNA::1::1091_chr16
1092	16	30894232	30894491	259	30894368	28	23	8	1	3	4	BCL7C, MIR762HG, MIR762, CTF1	8, 18908, 465, -1460	in gene, in gene, downstream, upstream	1_MSTN_VDR_hg38_woTRNA::1::1092_chr16
1093	16	30922501	30922928	427	30922912	42	37.2308	13	1	2	2	FBXL19-AS1, FBXL19	357, -143	in gene, upstream	1_MSTN_VDR_hg38_woTRNA::1::1093_chr16
1094	16	30957271	30957973	702	30957792	57	34.9091	22	1	0	3	FBXL19, SETD1A, ORAI3	34737, 9287, 8708	downstream, in gene, downstream	1_MSTN_VDR_hg38_woTRNA::1::1094_chr16
1095	16	31033086	31033399	313	31033232	36	31.8	10	1	1	2	STX4, LOC101928762	137, -8700	in gene, upstream	1_MSTN_VDR_hg38_woTRNA::1::1095_chr16
1096	16	31073235	31073797	562	31073632	39	29	18	1	2	3	ZNF668, ZNF646, PRSS53	688, -124, 16403	in gene, upstream, downstream	1_MSTN_VDR_hg38_woTRNA::1::1096_chr16
1097	16	31074079	31074622	543	31074400	59	37.8235	17	1	2	3	ZNF668, ZNF646, PRSS53	-80, 644, 15635	upstream, in gene, downstream	1_MSTN_VDR_hg38_woTRNA::1::1097_chr16
1098	16	31105699	31106132	433	31105856	62	41.6923	13	1	1	2	VKORC1, BCKDK	-9519, -2438	upstream, upstream	1_MSTN_VDR_hg38_woTRNA::1::1098_chr16
1099	16	31142276	31142647	371	31142432	37	30.4545	11	1	1	2	PRSS8, PRSS36	-6602, 7662	upstream, in gene	1_MSTN_VDR_hg38_woTRNA::1::1099_chr16
1100	16	31179749	31180378	629	31180192	52	43.2632	19	1	1	1	FUS	488	in gene	1_MSTN_VDR_hg38_woTRNA::1::1100_chr16
1101	16	48536198	48536713	515	48536544	48	34.4375	16	0	0	1	N4BP1	73670	downstream	1_MSTN_VDR_hg38_woTRNA::1::1101_chr16
1102	16	53099636	53099981	345	53099648	35	29.1818	11	0	0	1	CHD9	44650	in gene	1_MSTN_VDR_hg38_woTRNA::1::1102_chr16
1103	16	53130610	53130929	319	53130688	28	23.7	10	1	0	1	CHD9	75690	in gene	1_MSTN_VDR_hg38_woTRNA::1::1103_chr16
1104	16	53502849	53503224	375	53503056	28	22.9091	11	1	1	2	AKTIP, LOC105371268	1355, 16479	in gene, downstream	1_MSTN_VDR_hg38_woTRNA::1::1104_chr16
1105	16	55917718	55917958	240	55917792	20	16.75	8	0	0	1	CES5A	38239	in gene	1_MSTN_VDR_hg38_woTRNA::1::1105_chr16
1106	16	56608434	56608773	339	56608501	26	23	11	1	1	2	MT2A, LOC105371284	-65, 3419	upstream, downstream	1_MSTN_VDR_hg38_woTRNA::1::1106_chr16
1107	16	56625480	56625846	366	56625600	43	34.2727	11	1	2	2	MT1E, MT1M	-73, -7022	upstream, upstream	1_MSTN_VDR_hg38_woTRNA::1::1107_chr16
1108	16	56932017	56932297	280	56932096	39	32.3333	9	1	1	1	HERPUD1	331	in gene	1_MSTN_VDR_hg38_woTRNA::1::1108_chr16
1109	16	57245147	57245478	331	57245216	31	26.9091	11	1	1	2	RSPRY1, ARL2BP	58925, 90	downstream, in gene	1_MSTN_VDR_hg38_woTRNA::1::1109_chr16
1110	16	57447261	57447625	364	57447392	56	42.25	12	1	2	2	CIAPIN1, COQ9	65, -33	in gene, upstream	1_MSTN_VDR_hg38_woTRNA::1::1110_chr16
1111	16	57827257	57827571	314	57827392	41	31.4	10	0	0	1	KIFC3	35661	in gene	1_MSTN_VDR_hg38_woTRNA::1::1111_chr16
1112	16	58129350	58129700	350	58129488	50	37.7273	11	1	2	2	CFAP20, LOC101927556	-96, 8	upstream, in gene	1_MSTN_VDR_hg38_woTRNA::1::1112_chr16
1113	16	66516808	66517037	229	66516896	31	27.7143	7	0	0	1	TK2	33516	in gene	1_MSTN_VDR_hg38_woTRNA::1::1113_chr16
1114	16	66924888	66925127	239	66924992	23	21.75	8	1	2	4	CDH16, RRAD, FAM96B, CES2	-6008, 544, 9431, -9452	upstream, in gene, downstream, upstream	1_MSTN_VDR_hg38_woTRNA::1::1114_chr16
1115	16	66925435	66925904	469	66925568	38	29.6	15	1	2	4	CDH16, RRAD, FAM96B, CES2	-6584, -32, 8855, -8876	upstream, upstream, downstream, upstream	1_MSTN_VDR_hg38_woTRNA::1::1115_chr16
1116	16	66927985	66928645	660	66928320	45	34.9524	21	0	2	4	CDH16, RRAD, FAM96B, CES2	-9336, -2784, 6103, -6124	upstream, upstream, downstream, upstream	1_MSTN_VDR_hg38_woTRNA::1::1116_chr16
1117	16	67109976	67110258	282	67110016	31	26.1111	9	1	1	2	CBFB, C16orf70	80869, 118	downstream, in gene	1_MSTN_VDR_hg38_woTRNA::1::1117_chr16
1118	16	67246274	67246674	400	67246448	29	24.4167	12	1	2	2	FHOD1, SLC9A5	1074, -1103	in gene, upstream	1_MSTN_VDR_hg38_woTRNA::1::1118_chr16
1119	16	67481090	67481317	227	67481259	32	30.7143	7	1	2	3	ATP6V0D1, LOC101927837, AGRP	-73, -61, 2824	upstream, upstream, downstream	1_MSTN_VDR_hg38_woTRNA::1::1119_chr16
1120	16	67833743	67833989	246	67833888	42	36.25	8	1	0	3	TSNAXIP1, CENPT, THAP11	27232, 13570, -8422	downstream, in gene, upstream	1_MSTN_VDR_hg38_woTRNA::1::1120_chr16
1121	16	67846556	67847106	550	67846720	43	31.6667	18	1	2	3	CENPT, THAP11, NUTF2	738, 4410, -196	in gene, downstream, upstream	1_MSTN_VDR_hg38_woTRNA::1::1121_chr16
1122	16	67872882	67873212	330	67873088	57	45.2	10	1	1	2	NUTF2, EDC4	26172, 65	downstream, in gene	1_MSTN_VDR_hg38_woTRNA::1::1122_chr16
1123	16	67993297	67993527	230	67993472	29	25.4286	7	1	0	1	DPEP2	7139	in gene	1_MSTN_VDR_hg38_woTRNA::1::1123_chr16
1124	16	68023146	68023440	294	68023296	38	29.3333	9	1	3	3	LOC100131303, DDX28, DUS2	-7385, 571, 352	upstream, in gene, in gene	1_MSTN_VDR_hg38_woTRNA::1::1124_chr16
1125	16	68237673	68237960	287	68237728	44	36.3333	9	1	3	4	NFATC3, ESRP2, MIR6773, PLA2G15	152362, -1495, -4229, -7615	downstream, upstream, upstream, upstream	1_MSTN_VDR_hg38_woTRNA::1::1125_chr16
1126	16	68245294	68245539	245	68245387	27	25	8	1	1	2	ESRP2, PLA2G15	-9154, 44	upstream, in gene	1_MSTN_VDR_hg38_woTRNA::1::1126_chr16
1127	16	68328553	68328801	248	68328672	27	23.875	8	0	0	1	PRMT7	17698	in gene	1_MSTN_VDR_hg38_woTRNA::1::1127_chr16
1128	16	69339429	69339856	427	69339648	33	27.8462	13	1	2	4	COG8, PDF, NIP7, TMED6	-25, -9053, 136, 12161	upstream, upstream, in gene, downstream	1_MSTN_VDR_hg38_woTRNA::1::1128_chr16
1129	16	69565650	69566061	411	69565888	41	30.7692	13	1	2	2	MIR1538, NFAT5	-20, -78	upstream, upstream	1_MSTN_VDR_hg38_woTRNA::1::1129_chr16
1130	16	70346633	70347009	376	70346800	40	32	12	1	2	2	LOC100506083, DDX19A	-53, -61	upstream, upstream	1_MSTN_VDR_hg38_woTRNA::1::1130_chr16
1131	16	70454196	70454490	294	70454304	23	20.6667	9	1	1	2	RNU6-23P, FUK	-8905, -280	upstream, upstream	1_MSTN_VDR_hg38_woTRNA::1::1131_chr16
1132	16	70694163	70694512	349	70694304	29	23	11	0	0	2	MTSS1L, VAC14	-8253, 106862	upstream, in gene	1_MSTN_VDR_hg38_woTRNA::1::1132_chr16
1133	16	70751137	70751528	391	70751328	35	29.4167	12	0	1	2	VAC14, VAC14-AS1	49838, -3732	in gene, upstream	1_MSTN_VDR_hg38_woTRNA::1::1133_chr16
1134	16	71484444	71484661	217	71484576	24	20.5714	7	0	0	1	ZNF19	4775	in gene	1_MSTN_VDR_hg38_woTRNA::1::1134_chr16
1135	16	71895098	71895501	403	71895328	48	40.3077	13	1	1	1	IST1	920	in gene	1_MSTN_VDR_hg38_woTRNA::1::1135_chr16
1136	16	72961179	72961434	255	72961248	29	22.875	8	0	0	1	ZFHX3	97387	in gene	1_MSTN_VDR_hg38_woTRNA::1::1136_chr16
1137	16	74296612	74296823	211	74296704	30	27.1667	6	1	1	1	PSMD7	-71	upstream	1_MSTN_VDR_hg38_woTRNA::1::1137_chr16
1138	16	74580790	74581247	457	74580992	109	73.8571	14	0	0	1	GLG1	26152	in gene	1_MSTN_VDR_hg38_woTRNA::1::1138_chr16
1139	16	74607197	74607459	262	74607360	28	24.7778	9	1	1	2	GLG1, HSPE1P7	-216, 5889	upstream, downstream	1_MSTN_VDR_hg38_woTRNA::1::1139_chr16
1140	16	74998628	74998990	362	74998816	29	24.9091	11	1	1	1	ZNRF1	-201	upstream	1_MSTN_VDR_hg38_woTRNA::1::1140_chr16
1141	16	75267968	75268186	218	75268016	27	24.1429	7	0	1	2	BCAR1, LOC105371344	37, 12063	in gene, downstream	1_MSTN_VDR_hg38_woTRNA::1::1141_chr16
1142	16	75623175	75623533	358	75623360	43	32.1818	11	1	1	2	ADAT1, KARS	-37, 24327	upstream, downstream	1_MSTN_VDR_hg38_woTRNA::1::1142_chr16
1143	16	80932364	80932575	211	80932448	20	17.3333	6	1	0	0				1_MSTN_VDR_hg38_woTRNA::1::1143_chr16
1144	16	83807833	83808059	226	83807968	33	31	7	1	2	3	LOC102724163, HSBP1, LOC105371370	-3992, 65, -8473	upstream, in gene, upstream	1_MSTN_VDR_hg38_woTRNA::1::1144_chr16
1145	16	84116693	84117154	461	84116832	64	47.0667	15	1	2	3	MBTPS1, LOC729887, HSDL1	111, 651, 28363	in gene, in gene, downstream	1_MSTN_VDR_hg38_woTRNA::1::1145_chr16
1146	16	84145115	84145466	351	84145264	17	14.1818	11	1	2	2	HSDL1, DNAAF1	-69, 4	upstream, in gene	1_MSTN_VDR_hg38_woTRNA::1::1146_chr16
1147	16	84187007	84187218	211	84187168	25	22.8571	7	1	2	3	DNAAF1, TAF1C, ADAD2	41908, -98, -3949	downstream, upstream, upstream	1_MSTN_VDR_hg38_woTRNA::1::1147_chr16
1148	16	85115133	85115366	233	85115200	23	21.5	8	0	1	2	FAM92B, LOC105371381	-2692, 8964	upstream, downstream	1_MSTN_VDR_hg38_woTRNA::1::1148_chr16
1149	16	85153741	85154111	370	85153920	27	23.7273	11	0	0	2	LOC400548, LOC105371382	16770, 15069	downstream, in gene	1_MSTN_VDR_hg38_woTRNA::1::1149_chr16
1150	16	85220318	85220558	240	85220416	40	32.625	8	0	0	1	GSE1	50413	in gene	1_MSTN_VDR_hg38_woTRNA::1::1150_chr16
1151	16	85555089	85555346	257	85555264	22	18.5	8	1	0	1	GSE1	385261	in gene	1_MSTN_VDR_hg38_woTRNA::1::1151_chr16
1152	16	85556442	85556751	309	85556688	19	16.8	10	1	0	1	GSE1	386685	in gene	1_MSTN_VDR_hg38_woTRNA::1::1152_chr16
1153	16	85612909	85613404	495	85613120	39	29.6	15	1	0	1	GSE1	443117	in gene	1_MSTN_VDR_hg38_woTRNA::1::1153_chr16
1154	16	87492972	87493536	564	87493088	41	24.2778	18	1	2	2	ZCCHC14, LOC101928737	-819, -1099	upstream, upstream	1_MSTN_VDR_hg38_woTRNA::1::1154_chr16
1155	16	87950823	87951169	346	87950928	46	37.1818	11	1	1	1	BANP	1756	in gene	1_MSTN_VDR_hg38_woTRNA::1::1155_chr16
1156	16	87951304	87951600	296	87951456	60	47.7778	9	1	1	1	BANP	2284	in gene	1_MSTN_VDR_hg38_woTRNA::1::1156_chr16
1157	16	88570237	88570458	221	88570400	28	25.4286	7	1	2	2	ZC3H18-AS1, ZC3H18	-3294, 21	upstream, in gene	1_MSTN_VDR_hg38_woTRNA::1::1157_chr16
1158	16	88706294	88706548	254	88706368	22	20.5	8	1	2	4	RNF166, CTU2, PIEZO1, MIR4722	53, -115, 78596, 9969	in gene, upstream, downstream, downstream	1_MSTN_VDR_hg38_woTRNA::1::1158_chr16
1159	16	88803516	88803749	233	88803600	21	19.125	8	1	1	3	CDT1, APRT, GALNS	-178, 8334, 53366	upstream, downstream, downstream	1_MSTN_VDR_hg38_woTRNA::1::1159_chr16
1160	16	88811575	88812181	606	88811925	27	22.2632	19	1	1	3	CDT1, APRT, GALNS	8147, 9, 45041	downstream, in gene, downstream	1_MSTN_VDR_hg38_woTRNA::1::1160_chr16
1161	16	88856862	88857324	462	88857168	34	26	15	1	3	4	GALNS, LOC105371408, TRAPPC2L, PABPN1L	-202, -589, 70, 12988	upstream, upstream, in gene, downstream	1_MSTN_VDR_hg38_woTRNA::1::1161_chr16
1162	16	89093632	89093921	289	89093728	29	23	10	1	1	1	ACSF3	-81	upstream	1_MSTN_VDR_hg38_woTRNA::1::1162_chr16
1163	16	89217594	89217805	211	89217728	26	21.2857	7	1	0	1	ZNF778	15690	in gene	1_MSTN_VDR_hg38_woTRNA::1::1163_chr16
1164	16	89240777	89241449	672	89240992	56	37.1429	21	1	0	2	ZNF778, LOC105376780	38954, 8251	downstream, downstream	1_MSTN_VDR_hg38_woTRNA::1::1164_chr16
1165	16	89657478	89657892	414	89657808	30	26.3846	13	1	2	2	CHMP1A, SPATA33	-23, 64	upstream, in gene	1_MSTN_VDR_hg38_woTRNA::1::1165_chr16
1166	16	89720719	89721389	670	89720864	50	32	21	1	2	3	VPS9D1, VPS9D1-AS1, ZNF276	408, 9008, 669	in gene, downstream, in gene	1_MSTN_VDR_hg38_woTRNA::1::1166_chr16
1167	16	89972624	89972849	225	89972768	27	24.1429	7	1	1	2	DEF8, CENPBD1	24071, 64	downstream, in gene	1_MSTN_VDR_hg38_woTRNA::1::1167_chr16
1168	16	90022418	90022703	285	90022576	30	25	9	1	1	3	DBNDD1, GAS8, GAS8-AS1	-2445, 2947, 7325	upstream, in gene, downstream	1_MSTN_VDR_hg38_woTRNA::1::1168_chr16
1169	17	143852	144173	321	143936	19	15.3	10	1	0	2	SCGB1C2, DOC2B	11572, 37694	downstream, in gene	1_MSTN_VDR_hg38_woTRNA::1::1169_chr17
1170	17	332894	333114	220	332928	19	15.7143	7	0	2	3	RPH3AL, LOC100506388, LOC105371425	53326, 1723, -5941	in gene, in gene, upstream	1_MSTN_VDR_hg38_woTRNA::1::1170_chr17
1171	17	1399779	1400362	583	1399968	37	29.3889	18	1	1	1	YWHAE	407	in gene	1_MSTN_VDR_hg38_woTRNA::1::1171_chr17
1172	17	1456072	1456397	325	1456320	48	40.4	10	1	1	2	CRK, MYO1C	-53, 36387	upstream, downstream	1_MSTN_VDR_hg38_woTRNA::1::1172_chr17
1173	17	1516615	1516834	219	1516736	36	31.7143	7	1	2	3	INPP5K, PITPNA-AS1, PITPNA	152, -183, 46080	in gene, upstream, downstream	1_MSTN_VDR_hg38_woTRNA::1::1173_chr17
1174	17	1629053	1629269	216	1629152	33	27.5714	7	1	1	3	SLC43A2, LOC105371484, SCARF1	866, 8792, 16637	in gene, downstream, downstream	1_MSTN_VDR_hg38_woTRNA::1::1174_chr17
1175	17	1669587	1669808	221	1669728	26	23.4286	7	0	0	1	PRPF8	15154	in gene	1_MSTN_VDR_hg38_woTRNA::1::1175_chr17
1176	17	1715158	1715687	529	1715552	43	36.8824	17	1	4	4	TLCD2, MIR22HG, MIR22, WDR81	-5184, 720, -1565, -971	upstream, in gene, upstream, upstream	1_MSTN_VDR_hg38_woTRNA::1::1176_chr17
1177	17	1717041	1717527	486	1717248	74	53	15	0	4	4	TLCD2, MIR22HG, MIR22, WDR81	-6880, -976, -3261, 725	upstream, upstream, upstream, in gene	1_MSTN_VDR_hg38_woTRNA::1::1177_chr17
1178	17	1724544	1724891	347	1724704	29	21.4545	11	1	0	2	MIR22HG, WDR81	-8432, 8181	upstream, in gene	1_MSTN_VDR_hg38_woTRNA::1::1178_chr17
1179	17	2004512	2004773	261	2004640	28	21.6667	9	0	0	1	RTN4RL1	20705	in gene	1_MSTN_VDR_hg38_woTRNA::1::1179_chr17
1180	17	2179660	2179929	269	2179840	42	37.75	8	0	0	2	SMG6, LOC105371487	123973, 5473	in gene, in gene	1_MSTN_VDR_hg38_woTRNA::1::1180_chr17
1181	17	2399751	2399991	240	2399824	44	41	7	1	1	2	MNT, LOC284009	1140, 15612	in gene, downstream	1_MSTN_VDR_hg38_woTRNA::1::1181_chr17
1182	17	2401085	2401440	355	2401264	34	28.8333	12	1	1	2	MNT, LOC284009	-300, 14172	upstream, downstream	1_MSTN_VDR_hg38_woTRNA::1::1182_chr17
1183	17	2401538	2401957	419	2401776	40	33.3846	13	1	1	2	MNT, LOC284009	-812, 13660	upstream, downstream	1_MSTN_VDR_hg38_woTRNA::1::1183_chr17
1184	17	2711718	2711975	257	2711840	45	39.75	8	1	2	4	CLUH, LOC105371591, LOC105371592, LOC105371491	-207, -3348, 3177, 11418	upstream, upstream, in gene, downstream	1_MSTN_VDR_hg38_woTRNA::1::1184_chr17
1185	17	3668313	3668564	251	3668480	37	31.5	8	1	2	5	CTNS, P2RX5-TAX1BP3, TAX1BP3, EMC6, P2RX5	32012, 27924, 199, -243, 27924	downstream, in gene, in gene, upstream, downstream	1_MSTN_VDR_hg38_woTRNA::1::1185_chr17
1186	17	3668930	3669183	253	3669024	28	23.8571	7	1	2	5	CTNS, P2RX5-TAX1BP3, TAX1BP3, EMC6, P2RX5	32556, 27380, -345, 301, 27380	downstream, in gene, upstream, in gene, downstream	1_MSTN_VDR_hg38_woTRNA::1::1186_chr17
1187	17	3723707	3724129	422	3723808	56	36.7143	14	1	1	3	LOC105371494, ITGAE, GSG2	26650, 77435, -95	downstream, in gene, upstream	1_MSTN_VDR_hg38_woTRNA::1::1187_chr17
1188	17	3877283	3877753	470	3877440	78	48.1429	14	0	0	1	CAMKK1	17451	in gene	1_MSTN_VDR_hg38_woTRNA::1::1188_chr17
1189	17	4263859	4264129	270	4264000	57	43.4444	9	1	1	2	ANKFY1, UBE2G1	8, 102674	in gene, downstream	1_MSTN_VDR_hg38_woTRNA::1::1189_chr17
1190	17	4365309	4365693	384	4365472	34	27.6667	12	1	1	1	UBE2G1	1202	in gene	1_MSTN_VDR_hg38_woTRNA::1::1190_chr17
1191	17	4585335	4585716	381	4585504	22	19.1667	12	1	1	1	SMTNL2	1523	in gene	1_MSTN_VDR_hg38_woTRNA::1::1191_chr17
1192	17	4600407	4600815	408	4600608	27	23.6154	13	0	0	1	SMTNL2	16627	in gene	1_MSTN_VDR_hg38_woTRNA::1::1192_chr17
1193	17	4731362	4731600	238	4731488	29	25.4286	7	1	1	4	ARRB2, MED11, CXCL16, ZMYND15	20994, 80, 8440, -8527	downstream, in gene, downstream, upstream	1_MSTN_VDR_hg38_woTRNA::1::1193_chr17
1194	17	4940044	4940555	511	4940320	103	76.3125	16	1	2	5	GP1BA, SLC25A11, RNF167, PFN1, ENO3	8045, -153, 287, 8766, -8862	downstream, upstream, in gene, downstream, upstream	1_MSTN_VDR_hg38_woTRNA::1::1194_chr17
1195	17	4947973	4948227	254	4948096	25	22.125	8	1	2	4	SLC25A11, RNF167, PFN1, ENO3	-7929, 8063, 990, -1086	upstream, downstream, in gene, upstream	1_MSTN_VDR_hg38_woTRNA::1::1195_chr17
1196	17	4948342	4948738	396	4948576	31	26.0769	13	1	2	4	SLC25A11, RNF167, PFN1, ENO3	-8409, 8543, 510, -606	upstream, downstream, in gene, upstream	1_MSTN_VDR_hg38_woTRNA::1::1196_chr17
1197	17	4949061	4949372	311	4949200	25	22.6667	9	1	2	5	SLC25A11, RNF167, PFN1, ENO3, SPAG7	-9033, 9167, -114, 18, 18637	upstream, downstream, upstream, in gene, downstream	1_MSTN_VDR_hg38_woTRNA::1::1197_chr17
1198	17	4967536	4967973	437	4967776	49	42.0714	14	1	3	4	SPAG7, CAMTA2, MIR6864, MIR6865	61, 19897, 1995, 2374	in gene, downstream, downstream, downstream	1_MSTN_VDR_hg38_woTRNA::1::1198_chr17
1199	17	4997612	4997890	278	4997728	31	24.3333	9	1	2	4	CAMTA2, LOC101927979, INCA1, KIF1C	-10055, 10046, 194, -220	upstream, downstream, in gene, upstream	1_MSTN_VDR_hg38_woTRNA::1::1199_chr17
1200	17	5078264	5078636	372	5078480	27	24.25	12	1	1	1	ZFP3	21	in gene	1_MSTN_VDR_hg38_woTRNA::1::1200_chr17
1201	17	5468832	5469340	508	5469152	55	36.8125	16	1	2	3	DHX33, LOC105371506, DERL2	-92, 95, 17360	upstream, in gene, downstream	1_MSTN_VDR_hg38_woTRNA::1::1201_chr17
1202	17	7239491	7239879	388	7239728	51	42.75	12	1	2	4	DVL2, PHF23, GABARAP, CTDNEP1	-5180, -11, 2706, 12212	upstream, upstream, downstream, downstream	1_MSTN_VDR_hg38_woTRNA::1::1202_chr17
1203	17	7242816	7243223	407	7243008	49	39.1538	13	1	2	5	DVL2, PHF23, GABARAP, CTDNEP1, ELP5	-8460, -3291, -574, 8932, -9045	upstream, upstream, upstream, downstream, upstream	1_MSTN_VDR_hg38_woTRNA::1::1203_chr17
1204	17	7252220	7252453	233	7252320	53	45	8	1	2	4	GABARAP, CTDNEP1, ELP5, CLDN7	-9886, -380, 267, 10873	upstream, upstream, in gene, downstream	1_MSTN_VDR_hg38_woTRNA::1::1204_chr17
1205	17	7289544	7289755	211	7289568	24	22	6	0	0	2	SLC2A4, YBX2	7833, 4989	downstream, in gene	1_MSTN_VDR_hg38_woTRNA::1::1205_chr17
1206	17	7351441	7352266	825	7351936	37	29.4231	26	1	2	3	ACAP1, KCTD11, TMEM95	15425, 47, -3198	downstream, in gene, upstream	1_MSTN_VDR_hg38_woTRNA::1::1206_chr17
1207	17	7483525	7483946	421	7483872	44	34.1538	13	0	3	3	ZBTB4, SLC35G6, POLR2A	377, 2470, -507	in gene, downstream, upstream	1_MSTN_VDR_hg38_woTRNA::1::1207_chr17
1208	17	7484034	7485143	1109	7484480	80	52.2941	34	1	2	3	ZBTB4, SLC35G6, POLR2A	-231, 3078, 101	upstream, downstream, in gene	1_MSTN_VDR_hg38_woTRNA::1::1208_chr17
1209	17	7686374	7686818	444	7686624	35	27.7857	14	1	2	2	TP53, WRAP53	926, 553	in gene, in gene	1_MSTN_VDR_hg38_woTRNA::1::1209_chr17
1210	17	7687996	7688457	461	7688320	38	32.0667	15	1	2	2	TP53, WRAP53	-770, 2249	upstream, in gene	1_MSTN_VDR_hg38_woTRNA::1::1210_chr17
1211	17	7834173	7834401	228	7834240	26	20.75	8	0	2	3	DNAH2, LOC105371516, KDM6B	116886, -129, 40	downstream, upstream, in gene	1_MSTN_VDR_hg38_woTRNA::1::1211_chr17
1212	17	7835669	7836572	903	7836405	36	32	28	1	2	3	DNAH2, LOC105371516, KDM6B	119051, -2294, 2205	downstream, upstream, in gene	1_MSTN_VDR_hg38_woTRNA::1::1212_chr17
1213	17	7841868	7842137	269	7841920	35	31.375	8	1	0	3	DNAH2, LOC105371516, KDM6B	124566, -7809, 7720	downstream, upstream, in gene	1_MSTN_VDR_hg38_woTRNA::1::1213_chr17
1214	17	7857243	7857979	736	7857568	95	61	23	1	2	4	KDM6B, TMEM88, NAA38, CYB5D1	23368, 2672, 27715, -178	downstream, downstream, in gene, upstream	1_MSTN_VDR_hg38_woTRNA::1::1214_chr17
1215	17	7889083	7889348	265	7889216	33	28.5556	9	0	1	2	NAA38, CHD3	-3933, 4440	upstream, in gene	1_MSTN_VDR_hg38_woTRNA::1::1215_chr17
1216	17	8151243	8151515	272	8151376	34	29.875	8	1	1	4	LOC105371522, PER1, MIR6883, VAMP2	31630, 5029, -6305, 11599	downstream, in gene, upstream, downstream	1_MSTN_VDR_hg38_woTRNA::1::1216_chr17
1217	17	8154265	8154678	413	8154464	56	45.8462	13	0	1	4	LOC105371522, PER1, MIR6883, VAMP2	34718, 1941, -9393, 8511	downstream, in gene, upstream, downstream	1_MSTN_VDR_hg38_woTRNA::1::1217_chr17
1218	17	8162517	8162846	329	8162544	27	25.1	10	1	2	2	PER1, VAMP2	-6139, 431	upstream, in gene	1_MSTN_VDR_hg38_woTRNA::1::1218_chr17
1219	17	8295466	8295807	341	8295648	33	28.6	10	1	2	4	SLC25A35, RANGRF, LOC105376801, LOC105376800	-248, 7261, 174, -8353	upstream, downstream, in gene, upstream	1_MSTN_VDR_hg38_woTRNA::1::1219_chr17
1220	17	8383011	8383777	766	8383168	55	40.0417	24	1	2	4	LOC105371523, KRBA2, RPL26, RNF222	17599, -6457, 79, 14665	downstream, upstream, in gene, downstream	1_MSTN_VDR_hg38_woTRNA::1::1220_chr17
1221	17	9575765	9576132	367	9575872	22	16.6667	12	1	2	2	STX8, CFAP52	86, -755	in gene, upstream	1_MSTN_VDR_hg38_woTRNA::1::1221_chr17
1222	17	16215385	16215703	318	16215488	27	24.6	10	1	2	2	NCOR1, PIGL	1258, -1707	in gene, upstream	1_MSTN_VDR_hg38_woTRNA::1::1222_chr17
1223	17	16380753	16381371	618	16380960	75	52	19	1	1	1	UBB	167	in gene	1_MSTN_VDR_hg38_woTRNA::1::1223_chr17
1224	17	17281139	17281441	302	17281248	39	32.2	10	1	1	1	COPS3	55	in gene	1_MSTN_VDR_hg38_woTRNA::1::1224_chr17
1225	17	17496486	17496947	461	17496576	29	24.1429	14	1	1	3	MED9, RASD1, PEMT	19590, -181, 95127	downstream, upstream, downstream	1_MSTN_VDR_hg38_woTRNA::1::1225_chr17
1226	17	17591483	17591911	428	17591712	81	56.6429	14	1	1	2	PEMT, EEF1A1P43	-9, 36905	upstream, downstream	1_MSTN_VDR_hg38_woTRNA::1::1226_chr17
1227	17	17836222	17836687	465	17836288	40	35.6	15	1	1	2	SREBF1, TOM1L2	729, 136182	in gene, downstream	1_MSTN_VDR_hg38_woTRNA::1::1227_chr17
1228	17	18087672	18088001	329	18087808	74	55.4545	11	1	1	1	DRG2	-59	upstream	1_MSTN_VDR_hg38_woTRNA::1::1228_chr17
1229	17	18183491	18183731	240	18183648	45	38.8571	7	1	1	2	MYO15A, ALKBH5	74942, 95	downstream, in gene	1_MSTN_VDR_hg38_woTRNA::1::1229_chr17
1230	17	18258332	18258774	442	18258592	29	23.8571	14	1	2	2	FLII, MIEF2	324, -1942	in gene, upstream	1_MSTN_VDR_hg38_woTRNA::1::1230_chr17
1231	17	18781099	18781310	211	18781216	27	23.6667	6	1	1	2	FBXW10, TVP23B	40993, 71	downstream, in gene	1_MSTN_VDR_hg38_woTRNA::1::1231_chr17
1232	17	19977758	19978012	254	19977920	26	22.25	8	1	1	1	AKAP10	-64	upstream	1_MSTN_VDR_hg38_woTRNA::1::1232_chr17
1233	17	21043424	21043759	335	21043568	34	28	11	1	1	1	USP22	-159	upstream	1_MSTN_VDR_hg38_woTRNA::1::1233_chr17
1234	17	21260603	21260904	301	21260704	45	35.2	10	0	1	1	NATD1	-7438	upstream	1_MSTN_VDR_hg38_woTRNA::1::1234_chr17
1235	17	27293908	27294410	502	27294112	29	24.5625	16	1	2	2	MIR4522, WSB1	-116, 32	upstream, in gene	1_MSTN_VDR_hg38_woTRNA::1::1235_chr17
1236	17	27319986	27320258	272	27320128	38	32.3333	9	0	0	1	WSB1	26048	downstream	1_MSTN_VDR_hg38_woTRNA::1::1236_chr17
1237	17	27332497	27332708	211	27332608	30	25.1429	7	1	0	0				1_MSTN_VDR_hg38_woTRNA::1::1237_chr17
1238	17	27332924	27333327	403	27333008	32	26.8462	13	1	0	0				1_MSTN_VDR_hg38_woTRNA::1::1238_chr17
1239	17	28357491	28357769	278	28357600	34	29	9	1	3	5	POLDIP2, TMEM199, MIR4723, SEBOX, VTN	-11, 19, -3054, 7551, 12752	upstream, in gene, upstream, downstream, downstream	1_MSTN_VDR_hg38_woTRNA::1::1239_chr17
1240	17	28645043	28645404	361	28645227	25	22.5455	11	1	1	2	KIAA0100, SDF2	-68, 16962	upstream, downstream	1_MSTN_VDR_hg38_woTRNA::1::1240_chr17
1241	17	28897285	28897579	294	28897387	20	18	9	1	1	3	FLOT2, DHRS13, PHF12	310, 5684, 54218	in gene, downstream, downstream	1_MSTN_VDR_hg38_woTRNA::1::1241_chr17
1242	17	28952252	28952541	289	28952448	49	41.8889	9	1	1	3	PHF12, LOC101927018, SEZ6	-843, 26173, 53992	upstream, downstream, downstream	1_MSTN_VDR_hg38_woTRNA::1::1242_chr17
1243	17	29112040	29112279	239	29112096	25	22.2857	7	0	0	1	MYO18A	68293	in gene	1_MSTN_VDR_hg38_woTRNA::1::1243_chr17
1244	17	29294168	29294513	345	29294368	39	32.2727	11	1	1	1	NUFIP2	-220	upstream	1_MSTN_VDR_hg38_woTRNA::1::1244_chr17
1245	17	29390135	29390406	271	29390272	51	41.6667	9	1	3	3	LOC105371931, MIR4523, TAOK1	2186, -390, -653	in gene, upstream, upstream	1_MSTN_VDR_hg38_woTRNA::1::1245_chr17
1246	17	29589792	29590003	211	29589920	22	19.7143	7	1	2	3	TP53I13, GIT1, ANKRD13B	22740, -328, -3589	downstream, upstream, upstream	1_MSTN_VDR_hg38_woTRNA::1::1246_chr17
1247	17	29622622	29622865	243	29622688	34	28.625	8	1	1	3	ANKRD13B, CORO6, SSH2	29179, 220, 307551	downstream, in gene, downstream	1_MSTN_VDR_hg38_woTRNA::1::1247_chr17
1248	17	29639323	29639798	475	29639440	46	37.6	15	0	0	1	SSH2	290799	in gene	1_MSTN_VDR_hg38_woTRNA::1::1248_chr17
1249	17	30116832	30117080	248	30116992	25	21.75	8	1	4	5	EFCAB5, LOC105371719, NSRP1, MIR423, MIR3184	187136, 1081, 185, -87, 168	downstream, in gene, in gene, upstream, downstream	1_MSTN_VDR_hg38_woTRNA::1::1249_chr17
1250	17	30906163	30906404	241	30906240	39	32.25	8	1	1	1	TEFM	535	in gene	1_MSTN_VDR_hg38_woTRNA::1::1250_chr17
1251	17	32444237	32444725	488	32444592	34	29	15	1	1	1	PSMD11	129	in gene	1_MSTN_VDR_hg38_woTRNA::1::1251_chr17
1252	17	35587173	35587392	219	35587253	32	29.7143	7	0	1	2	PEX12, AP2B1	-8616, 354	upstream, in gene	1_MSTN_VDR_hg38_woTRNA::1::1252_chr17
1253	17	35809373	35809654	281	35809504	34	28	9	1	1	1	TAF15	49	in gene	1_MSTN_VDR_hg38_woTRNA::1::1253_chr17
1254	17	36535376	36535595	219	36535424	31	27	7	1	2	3	MYO19, PIGW, GGNBP2	33, 422, -9464	in gene, in gene, upstream	1_MSTN_VDR_hg38_woTRNA::1::1254_chr17
1255	17	36544601	36545004	403	36544800	39	27.3846	13	1	1	3	MYO19, PIGW, GGNBP2	-9343, 9798, -88	upstream, downstream, upstream	1_MSTN_VDR_hg38_woTRNA::1::1255_chr17
1256	17	38825202	38825591	389	38825392	40	32.0833	12	1	2	3	CWC25, C17orf98, MIR4727	-42, 16108, -446	upstream, in gene, upstream	1_MSTN_VDR_hg38_woTRNA::1::1256_chr17
1257	17	39450901	39451585	684	39451360	52	34.3636	22	1	1	2	MED1, CDK12	-80, -10126	upstream, upstream	1_MSTN_VDR_hg38_woTRNA::1::1257_chr17
1258	17	39461063	39461667	604	39461344	142	81.6842	19	1	1	2	MED1, CDK12	-10064, -142	upstream, upstream	1_MSTN_VDR_hg38_woTRNA::1::1258_chr17
1259	17	39754322	39754776	454	39754464	30	22.7143	14	1	0	2	GRB7, IKZF3	16555, 109724	downstream, downstream	1_MSTN_VDR_hg38_woTRNA::1::1259_chr17
1260	17	39944164	39944423	259	39944272	27	22	8	0	0	1	LRRC3C	16550	in gene	1_MSTN_VDR_hg38_woTRNA::1::1260_chr17
1261	17	40098232	40098538	306	40098368	43	34.5	10	0	1	2	THRA, NR1D1	36175, 2357	downstream, in gene	1_MSTN_VDR_hg38_woTRNA::1::1261_chr17
1262	17	40111349	40111896	547	40111744	41	30.8235	17	0	0	0				1_MSTN_VDR_hg38_woTRNA::1::1262_chr17
1263	17	40123544	40123791	247	40123680	40	33.125	8	0	1	1	MSL1	1692	in gene	1_MSTN_VDR_hg38_woTRNA::1::1263_chr17
1264	17	40140172	40140630	458	40140384	61	45.3571	14	1	1	2	MSL1, CASC3	18396, 130	downstream, in gene	1_MSTN_VDR_hg38_woTRNA::1::1264_chr17
1265	17	40341443	40341671	228	40341547	32	29	7	1	1	2	RARA, RARA-AS1	32376, 1589	in gene, in gene	1_MSTN_VDR_hg38_woTRNA::1::1265_chr17
1266	17	40647948	40648280	332	40648112	23	20.2	10	1	1	2	SMARCE1, KRT222	-261, 17052	upstream, downstream	1_MSTN_VDR_hg38_woTRNA::1::1266_chr17
1267	17	40818866	40819166	300	40818976	25	21.2222	9	1	1	3	LOC105371776, KRT10, TMEM99	17514, 3642, -116	downstream, in gene, upstream	1_MSTN_VDR_hg38_woTRNA::1::1267_chr17
1268	17	41688750	41689730	980	41688896	63	50.6129	31	1	1	1	EIF1	21	in gene	1_MSTN_VDR_hg38_woTRNA::1::1268_chr17
1269	17	41786270	41786657	387	41786528	35	27.6923	13	1	1	1	JUP	184	in gene	1_MSTN_VDR_hg38_woTRNA::1::1269_chr17
1270	17	41966524	41966986	462	41966656	49	34.3333	15	1	2	4	TTC25, LOC105376837, CNP, DNAJC7	36039, -39, -85, 54715	downstream, upstream, upstream, downstream	1_MSTN_VDR_hg38_woTRNA::1::1270_chr17
1271	17	42017454	42017665	211	42017504	36	29.2857	7	1	1	3	DNAJC7, NKIRAS2, ZNF385C	3867, -57, 55126	in gene, upstream, downstream	1_MSTN_VDR_hg38_woTRNA::1::1271_chr17
1272	17	42388568	42389035	467	42388768	75	51.8	15	1	1	1	STAT3	-265	upstream	1_MSTN_VDR_hg38_woTRNA::1::1272_chr17
1273	17	42535936	42536152	216	42536096	26	23.4286	7	1	1	1	NAGLU	163	in gene	1_MSTN_VDR_hg38_woTRNA::1::1273_chr17
1274	17	42561901	42562242	341	42562048	58	40.4545	11	1	2	3	HSD17B1, COASY, MLX	10105, -26, -5012	downstream, upstream, upstream	1_MSTN_VDR_hg38_woTRNA::1::1274_chr17
1275	17	42676673	42676884	211	42676800	30	27.6667	6	1	2	4	TUBG2, PLEKHH3, CCR10, CNTNAP1	17552, 230, 5027, -5814	downstream, in gene, downstream, upstream	1_MSTN_VDR_hg38_woTRNA::1::1275_chr17
1276	17	42677943	42678317	374	42678176	27	21.5833	12	0	2	3	PLEKHH3, CCR10, CNTNAP1	-1146, 3651, -4438	upstream, downstream, upstream	1_MSTN_VDR_hg38_woTRNA::1::1276_chr17
1277	17	42773182	42773594	412	42773440	37	29.6923	13	0	2	2	VPS25, WNK4	4, -6233	in gene, upstream	1_MSTN_VDR_hg38_woTRNA::1::1277_chr17
1278	17	42832995	42833347	352	42833248	41	31.2727	11	1	1	3	BECN1, MIR6781, PSME3	-8956, -9305, 106	upstream, upstream, in gene	1_MSTN_VDR_hg38_woTRNA::1::1278_chr17
1279	17	42998105	42998607	502	42998256	46	35.8125	16	1	1	3	RUNDC1, RPL27, IFI35	17746, -173, -8469	downstream, upstream, upstream	1_MSTN_VDR_hg38_woTRNA::1::1279_chr17
1280	17	43315719	43316080	361	43315920	45	36.8182	11	1	1	1	LOC105371783	-334	upstream	1_MSTN_VDR_hg38_woTRNA::1::1280_chr17
1281	17	43360908	43361587	679	43361376	84	61.7143	21	1	1	2	LOC105371785, LINC00910	-7268, 27522	upstream, downstream	1_MSTN_VDR_hg38_woTRNA::1::1281_chr17
1282	17	43367970	43368222	252	43368144	33	29.4286	7	0	1	3	LOC105371785, LINC00910, LOC105371784	-500, 20754, -9691	upstream, downstream, upstream	1_MSTN_VDR_hg38_woTRNA::1::1282_chr17
1283	17	43483674	43484064	390	43483840	52	42.1538	13	1	1	1	DHX8	-77	upstream	1_MSTN_VDR_hg38_woTRNA::1::1283_chr17
1284	17	43778239	43778596	357	43778384	29	25.8333	12	1	2	2	DUSP3, C17orf105	616, -7	in gene, upstream	1_MSTN_VDR_hg38_woTRNA::1::1284_chr17
1285	17	43778704	43778936	232	43778784	29	25.7143	7	1	2	2	DUSP3, C17orf105	216, 393	in gene, in gene	1_MSTN_VDR_hg38_woTRNA::1::1285_chr17
1286	17	44014880	44015199	319	44015040	59	45.4	10	1	0	3	PYY, NAGS, TMEM101	9220, 10494, 9220	in gene, downstream, in gene	1_MSTN_VDR_hg38_woTRNA::1::1286_chr17
1287	17	44070520	44070870	350	44070720	37	29.8182	11	1	2	3	LSM12, G6PC3, HDAC5	-3101, -10, 52926	upstream, upstream, downstream	1_MSTN_VDR_hg38_woTRNA::1::1287_chr17
1288	17	44123800	44124107	307	44123904	39	30.1	10	1	1	2	HDAC5, LOC105371789	-258, 13094	upstream, downstream	1_MSTN_VDR_hg38_woTRNA::1::1288_chr17
1289	17	44199891	44200210	319	44200064	25	21.9	10	1	2	5	TMUB2, ATXN7L3, LOC101926967, UBTF, MIR6782	13095, -363, 1221, 21562, 7775	downstream, upstream, in gene, downstream, downstream	1_MSTN_VDR_hg38_woTRNA::1::1289_chr17
1290	17	44218594	44218959	365	44218736	35	27.7273	11	1	0	2	LOC101926967, UBTF	19893, 2890	in gene, in gene	1_MSTN_VDR_hg38_woTRNA::1::1290_chr17
1291	17	44219175	44219390	215	44219264	26	23.5	6	1	1	2	LOC101926967, UBTF	20421, 2362	in gene, in gene	1_MSTN_VDR_hg38_woTRNA::1::1291_chr17
1292	17	44220130	44220341	211	44220192	24	20.6667	6	1	1	2	LOC101926967, UBTF	21349, 1434	in gene, in gene	1_MSTN_VDR_hg38_woTRNA::1::1292_chr17
1293	17	44503359	44503760	401	44503520	42	34	13	1	1	1	GPATCH8	82	in gene	1_MSTN_VDR_hg38_woTRNA::1::1293_chr17
1294	17	44899418	44899722	304	44899584	51	43	10	1	2	3	EFTUD2, CCDC103, GFAP	41, -128, 15968	in gene, upstream, downstream	1_MSTN_VDR_hg38_woTRNA::1::1294_chr17
1295	17	45060773	45061014	241	45060992	26	22.5714	7	1	2	2	DCAKD, NMT1	149, -291	in gene, upstream	1_MSTN_VDR_hg38_woTRNA::1::1295_chr17
1296	17	45147680	45148005	325	45147872	51	42.9091	11	1	1	2	ACBD4, HEXIM1	15272, 555	downstream, in gene	1_MSTN_VDR_hg38_woTRNA::1::1296_chr17
1297	17	45148353	45149026	673	45148640	68	49.0952	21	1	1	2	ACBD4, HEXIM1	16040, 1323	downstream, in gene	1_MSTN_VDR_hg38_woTRNA::1::1297_chr17
1298	17	45161415	45161785	370	45161568	60	50.9091	11	1	1	3	HEXIM1, HEXIM2, LOC105371795	14251, 1542, 11075	downstream, in gene, downstream	1_MSTN_VDR_hg38_woTRNA::1::1298_chr17
1299	17	45371980	45372232	252	45372128	35	29.75	8	1	1	1	LOC105371796	-5540	upstream	1_MSTN_VDR_hg38_woTRNA::1::1299_chr17
1300	17	47067349	47067591	242	47067488	29	22.125	8	0	0	1	LOC101927060	32794	in gene	1_MSTN_VDR_hg38_woTRNA::1::1300_chr17
1301	17	47896354	47896664	310	47896480	38	34.7778	9	1	2	3	LOC102724532, SP2, SP2-AS1	-669, 426, 44924	upstream, in gene, downstream	1_MSTN_VDR_hg38_woTRNA::1::1301_chr17
1302	17	49677761	49678183	422	49678112	39	32.5385	13	1	1	1	SPOP	51	in gene	1_MSTN_VDR_hg38_woTRNA::1::1302_chr17
1303	17	49707842	49708356	514	49708085	44	34.875	16	0	1	2	SLC35B1, FAM117A	50, 56071	in gene, downstream	1_MSTN_VDR_hg38_woTRNA::1::1303_chr17
1304	17	50165895	50166211	316	50166016	31	24.7	10	0	2	2	LOC105371818, SGCA	87, 41	in gene, in gene	1_MSTN_VDR_hg38_woTRNA::1::1304_chr17
1305	17	50707754	50708017	263	50707904	44	35.5	8	1	1	1	ANKRD40	5	in gene	1_MSTN_VDR_hg38_woTRNA::1::1305_chr17
1306	17	50866035	50867043	1008	50866304	78	44.8438	32	1	2	2	TOB1, TOB1-AS1	1674, -375	in gene, upstream	1_MSTN_VDR_hg38_woTRNA::1::1306_chr17
1307	17	50931604	50931899	295	50931664	26	23.7778	9	1	0	1	LOC105371826	22749	downstream	1_MSTN_VDR_hg38_woTRNA::1::1307_chr17
1308	17	50944505	50944875	370	50944576	40	31.25	12	1	0	0				1_MSTN_VDR_hg38_woTRNA::1::1308_chr17
1309	17	51120557	51120801	244	51120736	22	18.5	8	1	1	1	SPAG9	129	in gene	1_MSTN_VDR_hg38_woTRNA::1::1309_chr17
1310	17	51153362	51153697	335	51153472	87	64.4545	11	1	2	2	NME1-NME2, NME1	-64, -87	upstream, upstream	1_MSTN_VDR_hg38_woTRNA::1::1310_chr17
1311	17	51260149	51260384	235	51260224	50	42.625	8	1	2	2	MBTD1, UTP18	269, -312	in gene, upstream	1_MSTN_VDR_hg38_woTRNA::1::1311_chr17
1312	17	54968586	54968879	293	54968736	55	43.3333	9	1	2	3	TOM1L1, COX11, STXBP4	68045, 44, 1	downstream, in gene, in gene	1_MSTN_VDR_hg38_woTRNA::1::1312_chr17
1313	17	55783853	55784177	324	55784000	23	20.1	10	0	0	1	PCTP	33021	in gene	1_MSTN_VDR_hg38_woTRNA::1::1313_chr17
1314	17	57084790	57085159	369	57084960	51	36.25	12	1	1	1	AKAP1	-232	upstream	1_MSTN_VDR_hg38_woTRNA::1::1314_chr17
1315	17	57987929	57988224	295	57988096	26	22.1	10	1	2	2	VEZF1, LOC101929185	158, -14	in gene, upstream	1_MSTN_VDR_hg38_woTRNA::1::1315_chr17
1316	17	58007095	58007539	444	58007312	41	36.0714	14	1	1	1	SRSF1	34	in gene	1_MSTN_VDR_hg38_woTRNA::1::1316_chr17
1317	17	58352100	58352562	462	58352448	31	26.3571	14	1	1	3	BZRAP1-AS1, SUPT4H1, RNF43	26998, -210, 65172	in gene, upstream, downstream	1_MSTN_VDR_hg38_woTRNA::1::1317_chr17
1318	17	58659280	58659527	247	58659424	42	34.625	8	1	0	2	TEX14, LOC105371842	32655, 26504	in gene, downstream	1_MSTN_VDR_hg38_woTRNA::1::1318_chr17
1319	17	59106869	59107095	226	59107008	35	29.8571	7	1	1	2	TRIM37, SKA2	-103, 48431	upstream, downstream	1_MSTN_VDR_hg38_woTRNA::1::1319_chr17
1320	17	59209880	59210117	237	59210048	30	25.25	8	1	1	2	PRR11, SMG8	54549, 38	downstream, in gene	1_MSTN_VDR_hg38_woTRNA::1::1320_chr17
1321	17	59619137	59619529	392	59619296	36	30.75	12	1	1	1	CLTC	-393	upstream	1_MSTN_VDR_hg38_woTRNA::1::1321_chr17
1322	17	59619658	59619898	240	59619744	54	48.1429	7	1	1	1	CLTC	55	in gene	1_MSTN_VDR_hg38_woTRNA::1::1322_chr17
1323	17	60392256	60392612	356	60392448	56	42.25	12	1	0	2	USP32, LOC105371850	30022, 24956	in gene, downstream	1_MSTN_VDR_hg38_woTRNA::1::1323_chr17
1324	17	60677245	60677607	362	60677504	52	41.3333	12	1	1	1	BCAS3	-307	upstream	1_MSTN_VDR_hg38_woTRNA::1::1324_chr17
1325	17	63600718	63601110	392	63600896	59	42.3333	12	1	1	2	DCAF7, TACO1	50461, 24	downstream, in gene	1_MSTN_VDR_hg38_woTRNA::1::1325_chr17
1326	17	63827213	63827532	319	63827456	35	32.2	10	1	2	4	DDX42, FTSJ3, PSMC5, SMARCD2	53572, 215, 46, 15535	downstream, in gene, in gene, downstream	1_MSTN_VDR_hg38_woTRNA::1::1326_chr17
1327	17	63842640	63843281	641	63842848	52	40.85	20	1	1	1	SMARCD2	143	in gene	1_MSTN_VDR_hg38_woTRNA::1::1327_chr17
1328	17	64129813	64130061	248	64130048	27	22.75	8	1	1	1	ERN1	94	in gene	1_MSTN_VDR_hg38_woTRNA::1::1328_chr17
1329	17	64497053	64497459	406	64497120	46	33.7692	13	1	1	5	POLG2, DDX5, MIR3064, MIR5047, CEP95	-54, 9804, 3719, 4193, -9642	upstream, downstream, downstream, downstream, upstream	1_MSTN_VDR_hg38_woTRNA::1::1329_chr17
1330	17	64505423	64505770	347	64505568	28	23.1818	11	1	4	5	POLG2, DDX5, MIR3064, MIR5047, CEP95	-8502, 1356, -4729, -4255, -1194	upstream, in gene, upstream, upstream, upstream	1_MSTN_VDR_hg38_woTRNA::1::1330_chr17
1331	17	64506088	64506954	866	64506800	48	36.8148	27	1	4	5	POLG2, DDX5, MIR3064, MIR5047, CEP95	-9734, 124, -5961, -5487, 38	upstream, in gene, upstream, upstream, in gene	1_MSTN_VDR_hg38_woTRNA::1::1331_chr17
1332	17	65056850	65057128	278	65056960	27	23	9	1	1	1	GNA13	-158	upstream	1_MSTN_VDR_hg38_woTRNA::1::1332_chr17
1333	17	65123167	65123619	452	65123296	32	23.2667	15	1	0	0				1_MSTN_VDR_hg38_woTRNA::1::1333_chr17
1334	17	67717732	67718052	320	67717824	55	41.7	10	1	2	2	LOC101928045, NOL11	-49, -9	upstream, upstream	1_MSTN_VDR_hg38_woTRNA::1::1334_chr17
1335	17	68101502	68101839	337	68101632	26	21.0909	11	1	1	1	LINC00674	77	in gene	1_MSTN_VDR_hg38_woTRNA::1::1335_chr17
1336	17	68247717	68248026	309	68247872	37	33.2222	9	1	0	2	AMZ2, ARSG	41875, -9287	in gene, upstream	1_MSTN_VDR_hg38_woTRNA::1::1336_chr17
1337	17	68378800	68379058	258	68378944	29	24.875	8	0	0	1	ARSG	121785	in gene	1_MSTN_VDR_hg38_woTRNA::1::1337_chr17
1338	17	70169233	70169563	330	70169376	37	32.2	10	1	2	2	KCNJ2-AS1, KCNJ2	26, 760	in gene, in gene	1_MSTN_VDR_hg38_woTRNA::1::1338_chr17
1339	17	73310727	73311182	455	73311072	23	20.5	14	1	1	1	CDC42EP4	932	in gene	1_MSTN_VDR_hg38_woTRNA::1::1339_chr17
1340	17	74203400	74203869	469	74203552	39	29.0714	14	1	1	3	RPL38, MGC16275, TTYH2	-104, 9769, -10005	upstream, downstream, upstream	1_MSTN_VDR_hg38_woTRNA::1::1340_chr17
1341	17	74430917	74431154	237	74431072	30	26.1429	7	1	0	1	GPRC5C	6569	in gene	1_MSTN_VDR_hg38_woTRNA::1::1341_chr17
1342	17	74486874	74487138	264	74487040	19	15.7778	9	0	0	1	CD300A	20674	downstream	1_MSTN_VDR_hg38_woTRNA::1::1342_chr17
1343	17	75012479	75012802	323	75012672	26	23.6364	11	1	1	2	CDR2L, ICT1	25040, 8	downstream, in gene	1_MSTN_VDR_hg38_woTRNA::1::1343_chr17
1344	17	75154360	75154585	225	75154496	32	29	7	1	1	1	HN1	187	in gene	1_MSTN_VDR_hg38_woTRNA::1::1344_chr17
1345	17	75205333	75205680	347	75205515	36	30.7273	11	1	1	1	NUP85	65	in gene	1_MSTN_VDR_hg38_woTRNA::1::1345_chr17
1346	17	75261447	75261830	383	75261696	44	33.3333	12	1	2	4	GGA3, MRPS7, MIF4GD, LOC100287042	697, 28, 9596, -9603	in gene, in gene, downstream, upstream	1_MSTN_VDR_hg38_woTRNA::1::1346_chr17
1347	17	75405568	75405906	338	75405696	56	44.7273	11	1	2	2	GRB2, MIR3678	13, -373	in gene, upstream	1_MSTN_VDR_hg38_woTRNA::1::1347_chr17
1348	17	75515760	75515971	211	75515856	35	33.2857	7	1	2	3	CASKIN2, TSEN54, LLGL2	-273, 149, -9224	upstream, in gene, upstream	1_MSTN_VDR_hg38_woTRNA::1::1348_chr17
1349	17	75779584	75779960	376	75779744	55	42.25	12	1	2	3	H3F3B, MIR4738, UNK	191, 4863, -5095	in gene, downstream, upstream	1_MSTN_VDR_hg38_woTRNA::1::1349_chr17
1350	17	75784602	75785311	709	75785152	43	34.6364	22	1	3	3	H3F3B, MIR4738, UNK	-5217, -545, 313	upstream, upstream, in gene	1_MSTN_VDR_hg38_woTRNA::1::1350_chr17
1351	17	75904938	75905228	290	75905120	42	38.7778	9	1	1	3	TRIM65, MRPL38, FBF1	-8117, -20, 35918	upstream, upstream, downstream	1_MSTN_VDR_hg38_woTRNA::1::1351_chr17
1352	17	75979218	75979525	307	75979360	36	30.5	10	1	3	3	ACOX1, TEN1-CDK3, TEN1	74, 143, 143	in gene, in gene, in gene	1_MSTN_VDR_hg38_woTRNA::1::1352_chr17
1353	17	76726412	76726677	265	76726496	32	28.625	8	1	2	5	JMJD6, METTL23, SRSF2, MIR636, MFSD11	303, 623, 11133, 10052, -10069	in gene, in gene, downstream, downstream, upstream	1_MSTN_VDR_hg38_woTRNA::1::1353_chr17
1354	17	76736505	76736716	211	76736576	36	30.7143	7	1	3	5	JMJD6, METTL23, SRSF2, MIR636, MFSD11	-9777, 10703, 1053, -28, 11	upstream, downstream, in gene, upstream, in gene	1_MSTN_VDR_hg38_woTRNA::1::1354_chr17
1355	17	76737287	76737624	337	76737440	50	43.5	10	1	3	4	METTL23, SRSF2, MIR636, MFSD11	11567, 189, -892, 875	downstream, in gene, upstream, in gene	1_MSTN_VDR_hg38_woTRNA::1::1355_chr17
1356	17	77103768	77104036	268	77103872	34	28	9	0	0	3	SEC14L1, SNHG20, LOC105371900	15229, 15229, 16210	in gene, downstream, downstream	1_MSTN_VDR_hg38_woTRNA::1::1356_chr17
1357	17	77958199	77958611	412	77958336	40	34.3077	13	1	0	0				1_MSTN_VDR_hg38_woTRNA::1::1357_chr17
1358	17	78168413	78168723	310	78168608	26	22.6	10	1	1	3	C17orf99, SYNGR2, TK1	22568, 57, 18596	downstream, in gene, downstream	1_MSTN_VDR_hg38_woTRNA::1::1358_chr17
1359	17	78174426	78174830	404	78174784	31	27.6154	13	0	0	3	C17orf99, SYNGR2, TK1	28744, 6233, 12420	downstream, downstream, in gene	1_MSTN_VDR_hg38_woTRNA::1::1359_chr17
1360	17	78314084	78314337	253	78314208	24	21.25	8	1	0	1	LOC105371911	34577	downstream	1_MSTN_VDR_hg38_woTRNA::1::1360_chr17
1361	17	78359888	78360171	283	78360032	27	21	9	1	2	2	SOCS3, LOC101928674	47, -416	in gene, upstream	1_MSTN_VDR_hg38_woTRNA::1::1361_chr17
1362	17	78840856	78841116	260	78840896	32	29.125	8	1	1	1	USP36	2	in gene	1_MSTN_VDR_hg38_woTRNA::1::1362_chr17
1363	17	80101250	80101566	316	80101376	34	27.8889	9	1	2	3	CCDC40, MIR1268B, GAA	64744, 2548, -155	downstream, downstream, upstream	1_MSTN_VDR_hg38_woTRNA::1::1363_chr17
1364	17	80147075	80147425	350	80147264	62	45.4545	11	1	1	1	EIF4A3	-81	upstream	1_MSTN_VDR_hg38_woTRNA::1::1364_chr17
1365	17	80454581	80455001	420	80454784	56	41.7692	13	1	0	0				1_MSTN_VDR_hg38_woTRNA::1::1365_chr17
1366	17	80991628	80992081	453	80991808	33	26.0714	14	1	1	1	CHMP6	-33	upstream	1_MSTN_VDR_hg38_woTRNA::1::1366_chr17
1367	17	81239285	81239542	257	81239360	33	28.875	8	1	2	4	ENTHD2, LOC105371925, C17orf89, SLC38A10	-269, 9877, 49, 56073	upstream, downstream, in gene, downstream	1_MSTN_VDR_hg38_woTRNA::1::1367_chr17
1368	17	81326838	81327072	234	81327008	24	21.5	8	0	0	1	TMEM105	3666	in gene	1_MSTN_VDR_hg38_woTRNA::1::1368_chr17
1369	17	81512450	81512943	493	81512768	60	39.8	15	1	2	3	LOC105371928, ACTG1, FSCN2	20929, 98, -283	downstream, in gene, upstream	1_MSTN_VDR_hg38_woTRNA::1::1369_chr17
1370	17	81537972	81538323	351	81538176	34	26.5455	11	0	0	2	FSCN2, C17orf70	25125, 14227	in gene, downstream	1_MSTN_VDR_hg38_woTRNA::1::1370_chr17
1371	17	81683667	81684015	348	81683856	25	22.2727	11	1	2	4	CCDC137, ARL16, HGS, MIR6786	17125, 68, -76, -9901	downstream, in gene, upstream, upstream	1_MSTN_VDR_hg38_woTRNA::1::1371_chr17
1372	17	81821901	81822167	266	81822032	28	24.75	8	0	0	2	GCGR, FAM195B	17900, 11262	downstream, downstream	1_MSTN_VDR_hg38_woTRNA::1::1372_chr17
1373	17	81834022	81834457	435	81834400	28	23.6923	13	0	2	3	FAM195B, PPP1R27, P4HB	-1106, 650, 26268	upstream, in gene, downstream	1_MSTN_VDR_hg38_woTRNA::1::1373_chr17
1374	17	81834890	81835157	267	81835024	30	28	8	0	2	3	FAM195B, PPP1R27, P4HB	-1730, 26, 25644	upstream, in gene, downstream	1_MSTN_VDR_hg38_woTRNA::1::1374_chr17
1375	17	81860679	81861152	473	81860848	50	40.2667	15	1	1	2	P4HB, ARHGDIA	-180, 10558	upstream, downstream	1_MSTN_VDR_hg38_woTRNA::1::1375_chr17
1376	17	81942164	81942401	237	81942336	22	18.375	8	0	2	3	PYCR1, MYADML2, LOC105371938	-5008, 4897, 318	upstream, in gene, in gene	1_MSTN_VDR_hg38_woTRNA::1::1376_chr17
1377	17	82065742	82066047	305	82065920	73	55.5556	9	1	1	2	GPS1, DUS1L	14569, -99	downstream, upstream	1_MSTN_VDR_hg38_woTRNA::1::1377_chr17
1378	17	82098096	82098386	290	82098176	39	32.4444	9	1	1	2	FASN, CCDC57	113, 115344	in gene, downstream	1_MSTN_VDR_hg38_woTRNA::1::1378_chr17
1379	17	82098530	82098846	316	82098656	39	30.2222	9	1	1	2	FASN, CCDC57	-367, 114864	upstream, downstream	1_MSTN_VDR_hg38_woTRNA::1::1379_chr17
1380	17	82212540	82213116	576	82212912	57	38.5	18	1	1	1	CCDC57	608	in gene	1_MSTN_VDR_hg38_woTRNA::1::1380_chr17
1381	17	82288050	82288445	395	82288224	78	52.4167	12	0	0	1	LOC101929511	4986	downstream	1_MSTN_VDR_hg38_woTRNA::1::1381_chr17
1382	17	82292481	82292701	220	82292576	29	26.8333	6	1	1	1	LOC101929511	634	in gene	1_MSTN_VDR_hg38_woTRNA::1::1382_chr17
1383	17	82385050	82385500	450	82385200	36	25.1429	14	0	1	3	UTS2R, LOC105376790, OGFOD3	10923, -1589, 33437	downstream, upstream, downstream	1_MSTN_VDR_hg38_woTRNA::1::1383_chr17
1384	17	82458294	82458719	425	82458464	37	31.9231	13	1	3	3	C17orf62, LOC105371941, NARF	-7633, -429, 280	upstream, upstream, in gene	1_MSTN_VDR_hg38_woTRNA::1::1384_chr17
1385	18	3261678	3262219	541	3261888	47	33.2353	17	1	2	3	MYL12A, LOC104968399, MYL12B	14406, 471, -225	downstream, in gene, upstream	1_MSTN_VDR_hg38_woTRNA::1::1385_chr18
1386	18	3593870	3594251	381	3593984	40	30	12	0	1	3	DLGAP1, DLGAP1-AS1, DLGAP1-AS2	861326, -130, -9753	in gene, upstream, upstream	1_MSTN_VDR_hg38_woTRNA::1::1386_chr18
1387	18	5237614	5238038	424	5237856	36	31.5385	13	1	2	2	LINC00526, LINC00667	173, -244	in gene, upstream	1_MSTN_VDR_hg38_woTRNA::1::1387_chr18
1388	18	7233796	7234259	463	7233952	29	21.9286	14	0	0	1	LRRC30	2813	downstream	1_MSTN_VDR_hg38_woTRNA::1::1388_chr18
1389	18	8835615	8835862	247	8835712	34	29.375	8	0	0	1	MTCL1	130134	downstream	1_MSTN_VDR_hg38_woTRNA::1::1389_chr18
1390	18	9136480	9136900	420	9136688	39	33.5714	14	1	2	4	NDUFV2, NDUFV2-AS1, ANKRD12, LOC102724383	34058, 32, -65, 34576	downstream, in gene, upstream, downstream	1_MSTN_VDR_hg38_woTRNA::1::1390_chr18
1391	18	11980457	11980865	408	11980704	37	29.1538	13	1	1	1	IMPA2	-724	upstream	1_MSTN_VDR_hg38_woTRNA::1::1391_chr18
1392	18	12420211	12420537	326	12420336	27	20.7	10	1	0	1	SLMO1	12440	in gene	1_MSTN_VDR_hg38_woTRNA::1::1392_chr18
1393	18	12702749	12703091	342	12702880	35	29.7273	11	1	1	2	PSMG2, CEP76	44141, -103	in gene, upstream	1_MSTN_VDR_hg38_woTRNA::1::1393_chr18
1394	18	21450179	21450625	446	21450240	27	23.2857	14	0	1	2	GREB1L, LOC101927521	207998, 814	in gene, in gene	1_MSTN_VDR_hg38_woTRNA::1::1394_chr18
1395	18	21740747	21740988	241	21740864	26	22.5714	7	1	1	1	MIB1	71	in gene	1_MSTN_VDR_hg38_woTRNA::1::1395_chr18
1396	18	24220054	24220265	211	24220128	24	22.1429	7	0	0	1	OSBPL1A	177754	in gene	1_MSTN_VDR_hg38_woTRNA::1::1396_chr18
1397	18	24426366	24426669	303	24426512	30	26.3	10	1	1	1	IMPACT	-133	upstream	1_MSTN_VDR_hg38_woTRNA::1::1397_chr18
1398	18	32092493	32092735	242	32092576	38	35	7	1	1	2	RNF125, RNF138	74353, 721	downstream, in gene	1_MSTN_VDR_hg38_woTRNA::1::1398_chr18
1399	18	34493180	34493547	367	34493376	26	19.5	12	1	1	1	DTNA	86	in gene	1_MSTN_VDR_hg38_woTRNA::1::1399_chr18
1400	18	35290187	35290534	347	35290368	33	29	11	1	1	1	ZSCAN30	-109	upstream	1_MSTN_VDR_hg38_woTRNA::1::1400_chr18
1401	18	35344209	35344461	252	35344384	31	27.875	8	1	1	1	ZNF24	78	in gene	1_MSTN_VDR_hg38_woTRNA::1::1401_chr18
1402	18	35972385	35972750	365	35972608	54	42.1818	11	2	2	2	LOC105372066, C18orf21	-81, -17	upstream, upstream	1_MSTN_VDR_hg38_woTRNA::1::1402_chr18
1403	18	36129313	36129851	538	36129568	37	31.125	16	1	2	2	SLC39A6, ELP2	246, -306	in gene, upstream	1_MSTN_VDR_hg38_woTRNA::1::1403_chr18
1404	18	45324784	45325086	302	45324928	37	31.8889	9	0	0	1	SLC14A2	111971	in gene	1_MSTN_VDR_hg38_woTRNA::1::1404_chr18
1405	18	46152566	46152893	327	46152640	30	24.9	10	0	0	0				1_MSTN_VDR_hg38_woTRNA::1::1405_chr18
1406	18	48782593	48782829	236	48782672	30	25.1429	7	0	0	1	CTIF	243616	in gene	1_MSTN_VDR_hg38_woTRNA::1::1406_chr18
1407	18	49460672	49460883	211	49460784	20	18.8571	7	1	1	1	DYM	-75	upstream	1_MSTN_VDR_hg38_woTRNA::1::1407_chr18
1408	18	50287771	50288116	345	50287888	46	39.9091	11	1	2	2	MBD1, CXXC1	-6114, 434	upstream, in gene	1_MSTN_VDR_hg38_woTRNA::1::1408_chr18
1409	18	50967855	50968341	486	50968032	22	19.5333	15	1	1	1	ELAC1	15	in gene	1_MSTN_VDR_hg38_woTRNA::1::1409_chr18
1410	18	51447196	51447824	628	51447520	49	33.55	20	0	0	1	LOC100287225	55478	in gene	1_MSTN_VDR_hg38_woTRNA::1::1410_chr18
1411	18	55589711	55590095	384	55589888	33	25.1667	12	1	1	2	TCF4, LOC105372126	46105, -11	in gene, upstream	1_MSTN_VDR_hg38_woTRNA::1::1411_chr18
1412	18	58671500	58671715	215	58671648	22	19.1429	7	1	2	4	LOC102724745, LOC101927322, MALT1, LOC105372146	13060, 225, 262, 108586	downstream, in gene, in gene, downstream	1_MSTN_VDR_hg38_woTRNA::1::1412_chr18
1413	18	62450844	62451092	248	62450880	24	21.375	8	0	0	0				1_MSTN_VDR_hg38_woTRNA::1::1413_chr18
1414	18	62522570	62522824	254	62522720	42	36.375	8	1	1	1	ZCCHC2	-690	upstream	1_MSTN_VDR_hg38_woTRNA::1::1414_chr18
1415	18	62714961	62715255	294	62715104	36	33.5556	9	1	1	1	PHLPP1	-335	upstream	1_MSTN_VDR_hg38_woTRNA::1::1415_chr18
1416	18	63238135	63238500	365	63238336	31	25.8333	12	0	0	2	BCL2, LOC105372162	81442, -9479	in gene, upstream	1_MSTN_VDR_hg38_woTRNA::1::1416_chr18
1417	18	63422617	63422828	211	63422704	30	27.5714	7	1	1	1	VPS4B	-185	upstream	1_MSTN_VDR_hg38_woTRNA::1::1417_chr18
1418	18	70205594	70206187	593	70205856	96	69.8947	19	1	2	2	RTTN, LOC105372180	-130, 42	upstream, in gene	1_MSTN_VDR_hg38_woTRNA::1::1418_chr18
1419	18	79988326	79988845	519	79988496	21	18.375	16	1	1	1	TXNL4A	96	in gene	1_MSTN_VDR_hg38_woTRNA::1::1419_chr18
1420	19	488958	489190	232	488960	28	25.25	8	1	1	2	LOC105372232, MADCAM1	18499, -7530	downstream, upstream	1_MSTN_VDR_hg38_woTRNA::1::1420_chr19
1421	19	507300	507568	268	507424	40	34.625	8	2	2	3	LOC105372232, MADCAM1, TPGS1	35, 10934, -73	in gene, downstream, upstream	1_MSTN_VDR_hg38_woTRNA::1::1421_chr19
1422	19	680153	680455	302	680384	25	21.2	10	1	0	2	FSTL3, PRSS57	3995, 15147	in gene, downstream	1_MSTN_VDR_hg38_woTRNA::1::1422_chr19
1423	19	797023	797270	247	797088	51	45.125	8	1	1	2	PTBP1, MIR4745	-304, -7852	upstream, upstream	1_MSTN_VDR_hg38_woTRNA::1::1423_chr19
1424	19	850605	850837	232	850752	15	14.2857	7	0	1	3	PRTN3, ELANE, CFD	9787, -245, -8913	downstream, upstream, upstream	1_MSTN_VDR_hg38_woTRNA::1::1424_chr19
1425	19	893044	893700	656	893440	68	40	21	1	2	3	MED16, RNU6-9, R3HDM4	-222, -44, 19785	upstream, upstream, downstream	1_MSTN_VDR_hg38_woTRNA::1::1425_chr19
1426	19	925481	925697	216	925632	35	30.5714	7	1	1	2	KISS1R, ARID3A	8290, -405	downstream, upstream	1_MSTN_VDR_hg38_woTRNA::1::1426_chr19
1427	19	1021226	1021776	550	1021472	95	68.5882	17	1	3	3	TMEM259, RNU6-2, CNN2	-303, -50, -4803	upstream, upstream, upstream	1_MSTN_VDR_hg38_woTRNA::1::1427_chr19
1428	19	1095403	1095792	389	1095456	34	28.1667	12	1	1	3	HMHA1, POLR2E, GPX4	29533, -64, -8470	downstream, upstream, upstream	1_MSTN_VDR_hg38_woTRNA::1::1428_chr19
1429	19	1194526	1194756	230	1194688	28	22.625	8	1	0	0				1_MSTN_VDR_hg38_woTRNA::1::1429_chr19
1430	19	1244376	1244633	257	1244528	31	28	8	0	2	4	C19orf26, ATP5D, LOC102723811, MIDN	-2765, 2778, 3976, -4025	upstream, in gene, downstream, upstream	1_MSTN_VDR_hg38_woTRNA::1::1430_chr19
1431	19	1248593	1249069	476	1248944	37	32.2	15	1	3	4	C19orf26, ATP5D, LOC102723811, MIDN	-7181, 7194, -440, 391	upstream, downstream, upstream, in gene	1_MSTN_VDR_hg38_woTRNA::1::1431_chr19
1432	19	1249360	1249585	225	1249440	28	24.2857	7	1	2	4	C19orf26, ATP5D, LOC102723811, MIDN	-7677, 7690, -936, 887	upstream, downstream, upstream, in gene	1_MSTN_VDR_hg38_woTRNA::1::1432_chr19
1433	19	1249738	1249982	244	1249824	27	23.2857	7	1	2	4	C19orf26, ATP5D, LOC102723811, MIDN	-8061, 8074, -1320, 1271	upstream, downstream, upstream, in gene	1_MSTN_VDR_hg38_woTRNA::1::1433_chr19
1434	19	1259158	1259543	385	1259232	18	16	12	0	0	4	MIDN, LOC105372236, CIRBP-AS1, CIRBP	10679, 5370, 11028, -10034	downstream, downstream, downstream, upstream	1_MSTN_VDR_hg38_woTRNA::1::1434_chr19
1435	19	1266862	1267115	253	1267040	31	27.5	8	1	2	5	MIDN, LOC105372236, CIRBP-AS1, CIRBP, C19orf24	18487, -2438, 3220, -2226, -8481	downstream, upstream, downstream, upstream, upstream	1_MSTN_VDR_hg38_woTRNA::1::1435_chr19
1436	19	1269632	1269883	251	1269856	29	26.375	8	1	4	4	LOC105372236, CIRBP-AS1, CIRBP, C19orf24	-5254, 404, 590, -5665	upstream, in gene, in gene, upstream	1_MSTN_VDR_hg38_woTRNA::1::1436_chr19
1437	19	1275544	1275785	241	1275632	59	48.75	8	1	2	3	CIRBP-AS1, CIRBP, C19orf24	-5372, 6366, 111	upstream, downstream, in gene	1_MSTN_VDR_hg38_woTRNA::1::1437_chr19
1438	19	1407122	1407541	419	1407408	40	31.1538	13	1	2	2	GAMT, DAZAP1	-5838, -161	upstream, upstream	1_MSTN_VDR_hg38_woTRNA::1::1438_chr19
1439	19	1438232	1438615	383	1438400	45	36	12	1	1	3	DAZAP1, RPS15, APC2	30831, 36, -7868	downstream, in gene, upstream	1_MSTN_VDR_hg38_woTRNA::1::1439_chr19
1440	19	1490518	1490890	372	1490736	26	23.1667	12	1	2	2	PCSK4, REEP6	152, -430	in gene, upstream	1_MSTN_VDR_hg38_woTRNA::1::1440_chr19
1441	19	1855404	1855691	287	1855552	18	14.5556	9	0	1	2	REXO1, KLF16	-7064, 8013	upstream, in gene	1_MSTN_VDR_hg38_woTRNA::1::1441_chr19
1442	19	1875983	1876217	234	1876128	32	27.7143	7	1	0	1	ABHD17A	9391	downstream	1_MSTN_VDR_hg38_woTRNA::1::1442_chr19
1443	19	1940803	1941016	213	1940832	32	27	6	1	2	2	LOC105372238, CSNK1G2	-50, -317	upstream, upstream	1_MSTN_VDR_hg38_woTRNA::1::1443_chr19
1444	19	2051261	2051479	218	2051328	27	25.1429	7	1	1	1	MKNK2	-84	upstream	1_MSTN_VDR_hg38_woTRNA::1::1444_chr19
1445	19	2096277	2096577	300	2096384	54	44.7	10	1	2	3	MOB3A, IZUMO4, AP3D1	118, -214, 55236	in gene, upstream, downstream	1_MSTN_VDR_hg38_woTRNA::1::1445_chr19
1446	19	2163568	2163934	366	2163776	37	28.5455	11	1	1	1	DOT1L	-351	upstream	1_MSTN_VDR_hg38_woTRNA::1::1446_chr19
1447	19	2235995	2236636	641	2236160	44	37.5	20	1	4	5	DOT1L, PLEKHJ1, MIR1227, MIR6789, SF3A2	72033, 1245, -2011, -234, -657	downstream, in gene, upstream, upstream, upstream	1_MSTN_VDR_hg38_woTRNA::1::1447_chr19
1448	19	2269089	2269798	709	2269568	50	34.7273	22	1	2	3	LOC105372240, OAZ1, C19orf35	-147, 82, 12614	upstream, in gene, downstream	1_MSTN_VDR_hg38_woTRNA::1::1448_chr19
1449	19	2427637	2427893	256	2427728	64	53.25	8	1	1	4	TMPRSS9, TIMM13, LMNB2, MIR7108	42493, 188, 29240, 7272	downstream, in gene, downstream, downstream	1_MSTN_VDR_hg38_woTRNA::1::1449_chr19
1450	19	2446340	2446651	311	2446528	40	34	9	0	0	1	LMNB2	10440	in gene	1_MSTN_VDR_hg38_woTRNA::1::1450_chr19
1451	19	2475877	2476273	396	2476096	45	37.75	12	1	1	1	GADD45B	-29	upstream	1_MSTN_VDR_hg38_woTRNA::1::1451_chr19
1452	19	2740120	2740410	290	2740256	49	38	9	1	1	1	SLC39A3	-180	upstream	1_MSTN_VDR_hg38_woTRNA::1::1452_chr19
1453	19	2950474	2950690	216	2950592	43	39.2857	7	1	1	1	ZNF77	-5313	upstream	1_MSTN_VDR_hg38_woTRNA::1::1453_chr19
1454	19	2962195	2962410	215	2962304	26	21.4286	7	0	0	0				1_MSTN_VDR_hg38_woTRNA::1::1454_chr19
1455	19	2977223	2977616	393	2977408	64	44.6667	12	1	1	1	TLE6	-7	upstream	1_MSTN_VDR_hg38_woTRNA::1::1455_chr19
1456	19	3035542	3035794	252	3035680	42	38.375	8	1	0	1	TLE2	11955	in gene	1_MSTN_VDR_hg38_woTRNA::1::1456_chr19
1457	19	3036070	3036476	406	3036160	53	43.5833	12	2	0	1	TLE2	11475	in gene	1_MSTN_VDR_hg38_woTRNA::1::1457_chr19
1458	19	3185437	3185727	290	3185632	37	30.4444	9	1	1	2	S1PR4, NCLN	6894, -245	downstream, upstream	1_MSTN_VDR_hg38_woTRNA::1::1458_chr19
1459	19	3387898	3388109	211	3388032	28	26.1429	7	1	0	1	NFIC	28469	in gene	1_MSTN_VDR_hg38_woTRNA::1::1459_chr19
1460	19	3404310	3404871	561	3404704	34	28.1667	18	1	0	1	NFIC	45141	in gene	1_MSTN_VDR_hg38_woTRNA::1::1460_chr19
1461	19	3626801	3627033	232	3626944	52	45.1429	7	1	1	2	CACTIN, PIP5K1C	-129, 73548	upstream, downstream	1_MSTN_VDR_hg38_woTRNA::1::1461_chr19
1462	19	3951341	3951582	241	3951488	42	35.4286	7	0	0	3	NMRK2, DAPK3, MIR637	18385, 19635, 10024	downstream, downstream, downstream	1_MSTN_VDR_hg38_woTRNA::1::1462_chr19
1463	19	4124010	4124380	370	4124192	74	53.5455	11	1	1	1	MAP2K2	-8	upstream	1_MSTN_VDR_hg38_woTRNA::1::1463_chr19
1464	19	4246601	4247152	551	4246976	70	44.4706	17	1	1	2	EBI3, CCDC94	17674, -138	downstream, upstream	1_MSTN_VDR_hg38_woTRNA::1::1464_chr19
1465	19	4267733	4267975	242	4267824	31	25	8	0	0	1	CCDC94	20710	in gene	1_MSTN_VDR_hg38_woTRNA::1::1465_chr19
1466	19	4342715	4343092	377	4342912	46	36.8333	12	1	2	2	STAP2, MPND	-4035, -615	upstream, upstream	1_MSTN_VDR_hg38_woTRNA::1::1466_chr19
1467	19	4377347	4377790	443	4377504	48	38.3077	13	0	0	1	SH3GL1	23064	in gene	1_MSTN_VDR_hg38_woTRNA::1::1467_chr19
1468	19	4379436	4379697	261	4379552	57	46.375	8	0	0	1	SH3GL1	21016	in gene	1_MSTN_VDR_hg38_woTRNA::1::1468_chr19
1469	19	4400620	4400836	216	4400736	29	24.5714	7	1	2	2	SH3GL1, CHAF1A	-168, -1876	upstream, upstream	1_MSTN_VDR_hg38_woTRNA::1::1469_chr19
1470	19	4402375	4402717	342	4402528	57	43.6	10	1	2	2	SH3GL1, CHAF1A	-1960, -84	upstream, upstream	1_MSTN_VDR_hg38_woTRNA::1::1470_chr19
1471	19	4694258	4694473	215	4694336	37	32.1429	7	0	0	2	DPP9, DPP9-AS1	29507, 15054	in gene, downstream	1_MSTN_VDR_hg38_woTRNA::1::1471_chr19
1472	19	4713457	4713699	242	4713632	37	32	8	0	0	2	DPP9, LOC105372250	10211, -9310	in gene, upstream	1_MSTN_VDR_hg38_woTRNA::1::1472_chr19
1473	19	4791110	4791321	211	4791264	33	29	6	1	1	2	LOC105372251, FEM1A	14770, -452	downstream, upstream	1_MSTN_VDR_hg38_woTRNA::1::1473_chr19
1474	19	4791573	4791926	353	4791712	42	33.7273	11	1	1	2	LOC105372251, FEM1A	15218, -4	downstream, upstream	1_MSTN_VDR_hg38_woTRNA::1::1474_chr19
1475	19	4968603	4969138	535	4968704	29	25.6471	17	1	1	2	UHRF1, KDM4B	65624, -408	downstream, upstream	1_MSTN_VDR_hg38_woTRNA::1::1475_chr19
1476	19	5680669	5680927	258	5680800	38	33.75	8	1	2	3	C19orf70, HSD11B1L, RPL36	100, 35, -9461	in gene, in gene, upstream	1_MSTN_VDR_hg38_woTRNA::1::1476_chr19
1477	19	5690062	5690441	379	5690240	36	30.9167	12	1	2	5	C19orf70, HSD11B1L, RPL36, LONP1, LOC105372254	-9340, 9475, -21, 30212, -1979	upstream, downstream, upstream, downstream, upstream	1_MSTN_VDR_hg38_woTRNA::1::1477_chr19
1478	19	5790715	5790993	278	5790784	39	34.1111	9	1	2	2	PRR22, DUS3L	-6019, 454	upstream, in gene	1_MSTN_VDR_hg38_woTRNA::1::1478_chr19
1479	19	5903603	5903915	312	5903824	43	37.4	10	1	2	3	NDUFA11, VMAC, CAPS	189, -1017, -9824	in gene, upstream, upstream	1_MSTN_VDR_hg38_woTRNA::1::1479_chr19
1480	19	6279992	6280374	382	6280128	32	27.25	12	1	1	1	MLLT1	-180	upstream	1_MSTN_VDR_hg38_woTRNA::1::1480_chr19
1481	19	6361518	6361789	271	6361568	35	29.25	8	1	1	2	ACER1, CLPP	-8124, 116	upstream, in gene	1_MSTN_VDR_hg38_woTRNA::1::1481_chr19
1482	19	7164199	7164415	216	7164256	18	16.3333	6	0	0	1	INSR	129744	in gene	1_MSTN_VDR_hg38_woTRNA::1::1482_chr19
1483	19	7294269	7295081	812	7294352	21	17.7692	26	2	1	1	INSR	-352	upstream	1_MSTN_VDR_hg38_woTRNA::1::1483_chr19
1484	19	7680661	7680882	221	7680768	29	25.8571	7	1	1	3	MCEMP1, TRAPPC5, FCER2	3711, -53, 21542	downstream, upstream, downstream	1_MSTN_VDR_hg38_woTRNA::1::1484_chr19
1485	19	8321142	8321743	601	8321504	75	47.1053	19	1	2	3	NDUFA7, RPS28, KANK3	-108, 4, 21758	upstream, in gene, downstream	1_MSTN_VDR_hg38_woTRNA::1::1485_chr19
1486	19	8513829	8514271	442	8514080	74	56.5385	13	1	1	2	ZNF414, MYO1F	84, 63367	in gene, downstream	1_MSTN_VDR_hg38_woTRNA::1::1486_chr19
1487	19	8832288	8832876	588	8832448	35	27.6842	19	1	1	2	ZNF558, MBD3L1	-144, -10145	upstream, upstream	1_MSTN_VDR_hg38_woTRNA::1::1487_chr19
1488	19	9140263	9140521	258	9140384	36	28.625	8	1	1	1	ZNF317	4	in gene	1_MSTN_VDR_hg38_woTRNA::1::1488_chr19
1489	19	9621290	9621505	215	9621376	36	32.2857	7	1	2	2	ZNF561, ZNF561-AS1	-136, -106	upstream, upstream	1_MSTN_VDR_hg38_woTRNA::1::1489_chr19
1490	19	9768651	9768901	250	9768704	32	27.5	8	1	0	1	ZNF846	17473	in gene	1_MSTN_VDR_hg38_woTRNA::1::1490_chr19
1491	19	10502532	10502975	443	10502752	50	40.7692	13	1	1	2	KEAP1, S1PR5	626, 15240	in gene, downstream	1_MSTN_VDR_hg38_woTRNA::1::1491_chr19
1492	19	10565890	10566147	257	10565984	41	35.25	8	1	1	3	KRI1, CDKN2D, AP1M2	47, 2995, 21331	in gene, downstream, downstream	1_MSTN_VDR_hg38_woTRNA::1::1492_chr19
1493	19	10836225	10836634	409	10836416	51	42.4167	12	1	2	4	DNM2, MIR6793, TMED1, C19orf38	118363, 7443, -109, -237	downstream, downstream, upstream, upstream	1_MSTN_VDR_hg38_woTRNA::1::1493_chr19
1494	19	10871045	10871348	303	10871232	35	29.5556	9	1	1	2	C19orf38, CARM1	34579, -345	downstream, upstream	1_MSTN_VDR_hg38_woTRNA::1::1494_chr19
1495	19	10892327	10892678	351	10892480	54	37.3636	11	0	0	1	CARM1	20903	in gene	1_MSTN_VDR_hg38_woTRNA::1::1495_chr19
1496	19	10928626	10928902	276	10928672	34	27.5556	9	1	2	3	CARM1, YIPF2, C19orf52	57095, 340, -76	downstream, in gene, upstream	1_MSTN_VDR_hg38_woTRNA::1::1496_chr19
1497	19	11344481	11344720	239	11344608	21	17.7143	7	0	3	3	RAB3D, TMEM205, CCDC159	-4940, 1806, -1897	upstream, in gene, upstream	1_MSTN_VDR_hg38_woTRNA::1::1497_chr19
1498	19	11505424	11505884	460	11505600	44	37	14	1	1	3	ZNF653, MIR7974, ECSIT	323, -9978, 23572	in gene, upstream, downstream	1_MSTN_VDR_hg38_woTRNA::1::1498_chr19
1499	19	12162900	12163131	231	12163040	26	24.4286	7	1	3	3	ZNF625-ZNF20, ZNF625, ZNF136	-6309, -6309, -17	upstream, upstream, upstream	1_MSTN_VDR_hg38_woTRNA::1::1499_chr19
1500	19	12669405	12669745	340	12669536	62	47.8182	11	1	2	4	MAN2B1, WDR83, WDR83OS, DHPS	-2759, 2732, 115, 12351	upstream, in gene, in gene, downstream	1_MSTN_VDR_hg38_woTRNA::1::1500_chr19
1501	19	12722362	12722704	342	12722528	35	27.7273	11	1	1	2	TNPO2, C19orf43	1468, 12187	in gene, downstream	1_MSTN_VDR_hg38_woTRNA::1::1501_chr19
1502	19	12791508	12791731	223	12791552	43	39.7143	7	1	1	3	MIR5684, JUNB, PRDX2	4424, 56, 10358	downstream, in gene, downstream	1_MSTN_VDR_hg38_woTRNA::1::1502_chr19
1503	19	12801621	12802022	401	12801888	28	23.6923	13	1	2	3	JUNB, PRDX2, RNASEH2A	10392, 22, -166	downstream, in gene, upstream	1_MSTN_VDR_hg38_woTRNA::1::1503_chr19
1504	19	12938570	12938850	280	12938656	32	26.3333	9	1	4	4	FARSA, CALR, MIR6515, RAD23A	-4912, 56, -1828, -7158	upstream, in gene, upstream, upstream	1_MSTN_VDR_hg38_woTRNA::1::1504_chr19
1505	19	13006787	13007076	289	13006896	31	26.2222	9	0	0	1	NFIX	11140	in gene	1_MSTN_VDR_hg38_woTRNA::1::1505_chr19
1506	19	13036414	13036719	305	13036608	32	26.8	10	0	0	1	NFIX	40852	in gene	1_MSTN_VDR_hg38_woTRNA::1::1506_chr19
1507	19	13150249	13150564	315	13150400	40	35.3	10	1	2	3	NACC1, STX10, IER2	33553, 934, -68	downstream, in gene, upstream	1_MSTN_VDR_hg38_woTRNA::1::1507_chr19
1508	19	13152896	13153495	599	13153088	32	26.4211	19	1	2	2	STX10, IER2	-1754, 2620	upstream, in gene	1_MSTN_VDR_hg38_woTRNA::1::1508_chr19
1509	19	13747800	13748075	275	13747968	34	30.2222	9	1	0	1	CCDC130	16205	in gene	1_MSTN_VDR_hg38_woTRNA::1::1509_chr19
1510	19	13795162	13795480	318	13795280	28	24.7	10	1	1	1	ZSWIM4	-154	upstream	1_MSTN_VDR_hg38_woTRNA::1::1510_chr19
1511	19	13833471	13833885	414	13833552	31	23.3846	13	1	2	5	ZSWIM4, LOC284454, MIR24-2, MIR27A, MIR23A	38118, 2737, 2807, 2965, 3107	downstream, downstream, downstream, downstream, downstream	1_MSTN_VDR_hg38_woTRNA::1::1511_chr19
1512	19	13842933	13843149	216	13842992	28	24.2857	7	1	4	4	LOC284454, MIR24-2, MIR27A, MIR23A	-6703, -6633, -6475, -6333	upstream, upstream, upstream, upstream	1_MSTN_VDR_hg38_woTRNA::1::1512_chr19
1513	19	13847433	13847832	399	13847509	33	28.5833	12	0	0	0				1_MSTN_VDR_hg38_woTRNA::1::1513_chr19
1514	19	13987539	13987807	268	13987680	31	26.125	8	0	0	1	RFX1	19834	in gene	1_MSTN_VDR_hg38_woTRNA::1::1514_chr19
1515	19	14005841	14006134	293	14006096	29	25.6667	9	1	2	2	RFX1, LOC105372285	1418, -804	in gene, upstream	1_MSTN_VDR_hg38_woTRNA::1::1515_chr19
1516	19	14081264	14081527	263	14081440	38	33.75	8	1	0	4	LOC113230, MIR1199, C19orf67, SAMD1	8431, 8079, 4355, 8980	downstream, downstream, downstream, downstream	1_MSTN_VDR_hg38_woTRNA::1::1516_chr19
1517	19	14091185	14091617	432	14091296	23	19.7143	14	1	2	3	C19orf67, SAMD1, PRKACA	-5501, -876, 26451	upstream, upstream, downstream	1_MSTN_VDR_hg38_woTRNA::1::1517_chr19
1518	19	14118301	14118545	244	14118400	32	25.125	8	1	1	3	PRKACA, LOC105372286, ASF1B	-653, 4114, 18228	upstream, in gene, downstream	1_MSTN_VDR_hg38_woTRNA::1::1518_chr19
1519	19	14136780	14137027	247	14136864	33	28.5	8	1	2	2	ASF1B, LOC100507373	-236, -288	upstream, upstream	1_MSTN_VDR_hg38_woTRNA::1::1519_chr19
1520	19	14137247	14137775	528	14137296	22	19.0588	17	1	2	3	ASF1B, LOC100507373, ADGRL1	-668, 144, 68952	upstream, in gene, downstream	1_MSTN_VDR_hg38_woTRNA::1::1520_chr19
1521	19	14140027	14140255	228	14140117	25	23.4286	7	0	1	3	ASF1B, LOC100507373, ADGRL1	-3489, 2965, 66131	upstream, in gene, downstream	1_MSTN_VDR_hg38_woTRNA::1::1521_chr19
1522	19	14381102	14381501	399	14381216	52	37.25	12	0	1	1	ADGRE5	72	in gene	1_MSTN_VDR_hg38_woTRNA::1::1522_chr19
1523	19	15125490	15125705	215	15125616	28	26	7	1	1	1	ILVBL	183	in gene	1_MSTN_VDR_hg38_woTRNA::1::1523_chr19
1524	19	15251883	15252128	245	15251968	35	31.25	8	0	0	1	BRD4	80575	in gene	1_MSTN_VDR_hg38_woTRNA::1::1524_chr19
1525	19	15379173	15379944	771	15379680	39	33.9167	24	1	1	2	AKAP8, AKAP8L	148, 39441	in gene, downstream	1_MSTN_VDR_hg38_woTRNA::1::1525_chr19
1526	19	16111421	16111762	341	16111712	38	33.0909	11	1	1	2	TPM4, RAB8A	44205, 32	downstream, in gene	1_MSTN_VDR_hg38_woTRNA::1::1526_chr19
1527	19	16258513	16258814	301	16258688	23	19.3333	9	0	0	0				1_MSTN_VDR_hg38_woTRNA::1::1527_chr19
1528	19	16283499	16283895	396	16283840	28	23.0833	12	1	0	0				1_MSTN_VDR_hg38_woTRNA::1::1528_chr19
1529	19	16324437	16325198	761	16324672	53	33.7083	24	1	1	1	KLF2	-168	upstream	1_MSTN_VDR_hg38_woTRNA::1::1529_chr19
1530	19	16472063	16472553	490	16472192	33	24	16	1	1	2	EPS15L1, CALR3	-180, 24000	upstream, downstream	1_MSTN_VDR_hg38_woTRNA::1::1530_chr19
1531	19	16496007	16496276	269	16496240	32	29.5	8	1	2	2	CALR3, C19orf44	-48, -71	upstream, upstream	1_MSTN_VDR_hg38_woTRNA::1::1531_chr19
1532	19	16659950	16660192	242	16660016	33	30.875	8	1	2	2	SMIM7, TMEM38A	141, -1111	in gene, upstream	1_MSTN_VDR_hg38_woTRNA::1::1532_chr19
1533	19	16661780	16662008	228	16661888	50	41	7	1	2	2	SMIM7, TMEM38A	-1731, 761	upstream, in gene	1_MSTN_VDR_hg38_woTRNA::1::1533_chr19
1534	19	16671733	16672066	333	16671872	50	36.7273	11	0	0	1	TMEM38A	10745	in gene	1_MSTN_VDR_hg38_woTRNA::1::1534_chr19
1535	19	17075201	17075568	367	17075349	28	26	11	1	2	2	HAUS8, MYO9B	259, -430	in gene, upstream	1_MSTN_VDR_hg38_woTRNA::1::1535_chr19
1536	19	17215320	17215675	355	17215488	44	32.7273	11	1	1	2	MYO9B, USE1	139709, 142	downstream, in gene	1_MSTN_VDR_hg38_woTRNA::1::1536_chr19
1537	19	17225923	17226693	770	17226400	50	31.25	24	1	1	3	USE1, OCEL1, NR2F6	11054, 196, 18942	downstream, in gene, downstream	1_MSTN_VDR_hg38_woTRNA::1::1537_chr19
1538	19	17305324	17305566	242	17305488	31	26.8571	7	1	2	3	ABHD8, MRPL34, DDA1	-2015, 12710, -4040	upstream, in gene, upstream	1_MSTN_VDR_hg38_woTRNA::1::1538_chr19
1539	19	17337159	17337388	229	17337328	32	29.8571	7	1	2	2	ANO8, GTPBP3	-2494, 2346	upstream, in gene	1_MSTN_VDR_hg38_woTRNA::1::1539_chr19
1540	19	17469548	17469759	211	17469680	30	28.3333	6	1	1	2	NXNL1, SLC27A1	-8764, 906	upstream, in gene	1_MSTN_VDR_hg38_woTRNA::1::1540_chr19
1541	19	17511724	17512055	331	17511840	43	37.5	10	1	1	2	SLC27A1, PGLS	43066, 217	downstream, in gene	1_MSTN_VDR_hg38_woTRNA::1::1541_chr19
1542	19	17553343	17553607	264	17553424	24	19.5556	9	0	1	2	FAM129C, COLGALT1	30123, -2278	in gene, upstream	1_MSTN_VDR_hg38_woTRNA::1::1542_chr19
1543	19	17932751	17933081	330	17932768	39	34.6	10	1	1	1	CCDC124	-247	upstream	1_MSTN_VDR_hg38_woTRNA::1::1543_chr19
1544	19	18007095	18007307	212	18007232	33	28.7143	7	1	0	2	KCNN1, ARRDC2	55930, 6100	downstream, in gene	1_MSTN_VDR_hg38_woTRNA::1::1544_chr19
1545	19	18013698	18013940	242	18013856	25	23	7	0	0	1	ARRDC2	12724	in gene	1_MSTN_VDR_hg38_woTRNA::1::1545_chr19
1546	19	18274861	18275141	280	18274944	36	31.4444	9	0	2	3	KIAA1683, JUND, MIR3188	-435, 6712, -7133	upstream, downstream, upstream	1_MSTN_VDR_hg38_woTRNA::1::1546_chr19
1547	19	18280087	18280653	566	18280256	33	26.9444	18	1	3	3	KIAA1683, JUND, MIR3188	-5747, 1400, -1821	upstream, in gene, upstream	1_MSTN_VDR_hg38_woTRNA::1::1547_chr19
1548	19	18281151	18281423	272	18281184	26	22.1111	9	1	3	3	KIAA1683, JUND, MIR3188	-6675, 472, -893	upstream, in gene, upstream	1_MSTN_VDR_hg38_woTRNA::1::1548_chr19
1549	19	18281656	18281910	254	18281728	41	33.375	8	1	3	3	KIAA1683, JUND, MIR3188	-7219, -72, -349	upstream, upstream, upstream	1_MSTN_VDR_hg38_woTRNA::1::1549_chr19
1550	19	18282080	18282330	250	18282144	36	30.875	8	1	2	3	KIAA1683, JUND, MIR3188	-7635, -488, 67	upstream, upstream, in gene	1_MSTN_VDR_hg38_woTRNA::1::1550_chr19
1551	19	18292148	18292413	265	18292192	26	22.5	8	1	0	1	MIR3188	10115	downstream	1_MSTN_VDR_hg38_woTRNA::1::1551_chr19
1552	19	18415355	18415747	392	18415488	21	17.3077	13	0	1	1	SSBP4	-3173	upstream	1_MSTN_VDR_hg38_woTRNA::1::1552_chr19
1553	19	18502564	18503135	571	18502784	119	68.6471	17	0	0	1	ELL	19345	in gene	1_MSTN_VDR_hg38_woTRNA::1::1553_chr19
1554	19	18522235	18522466	231	18522240	33	29.375	8	1	1	2	ELL, FKBP8	-111, 21837	upstream, downstream	1_MSTN_VDR_hg38_woTRNA::1::1554_chr19
1555	19	18571437	18571689	252	18571584	36	33	8	1	0	2	KXD1, UBA52	13822, 7818	downstream, in gene	1_MSTN_VDR_hg38_woTRNA::1::1555_chr19
1556	19	19191987	19192787	800	19192224	69	45.56	25	2	3	4	MEF2BNB-MEF2B, MEF2BNB, RFXANK, NR2C2AP	367, 367, 25, 11211	in gene, in gene, in gene, downstream	1_MSTN_VDR_hg38_woTRNA::1::1556_chr19
1557	19	19320526	19320879	353	19320736	62	49.4545	11	1	2	2	SUGP1, MAU2	-224, -81	upstream, upstream	1_MSTN_VDR_hg38_woTRNA::1::1557_chr19
1558	19	19663555	19663991	436	19663888	37	29.7692	13	1	1	2	ATP13A1, ZNF101	3935, -4265	in gene, upstream	1_MSTN_VDR_hg38_woTRNA::1::1558_chr19
1559	19	32405227	32405620	393	32405568	30	23.6667	12	1	2	2	LOC400684, DPY19L3	-29, -181	upstream, upstream	1_MSTN_VDR_hg38_woTRNA::1::1559_chr19
1560	19	33302321	33302647	326	33302528	31	24.9	10	1	2	3	CEBPA, CEBPA-AS1, LOC105372369	36, -329, 20675	in gene, upstream, downstream	1_MSTN_VDR_hg38_woTRNA::1::1560_chr19
1561	19	34677085	34677311	226	34677184	42	39	7	1	2	2	SCGB2B2, ZNF302	-1453, -455	upstream, upstream	1_MSTN_VDR_hg38_woTRNA::1::1561_chr19
1562	19	34677541	34677838	297	34677616	38	32.8889	9	1	2	2	SCGB2B2, ZNF302	-1885, -23	upstream, upstream	1_MSTN_VDR_hg38_woTRNA::1::1562_chr19
1563	19	35139317	35139697	380	35139536	41	37.25	12	0	3	3	LGI4, FXYD1, FXYD7	-85, 747, -3714	upstream, in gene, upstream	1_MSTN_VDR_hg38_woTRNA::1::1563_chr19
1564	19	35745032	35745356	324	35745248	38	33.9	10	1	4	6	KMT2B, IGFLR1, U2AF1L4, PSENEN, LIN37, HSPB6	27253, -2798, 194, -329, -3113, 11781	downstream, upstream, in gene, upstream, upstream, downstream	1_MSTN_VDR_hg38_woTRNA::1::1564_chr19
1565	19	35748422	35748636	214	35748448	35	32.1667	6	1	3	7	KMT2B, IGFLR1, U2AF1L4, PSENEN, LIN37, HSPB6, PROSER3	30453, -5998, -3006, 2871, 87, 8581, -9695	downstream, upstream, upstream, downstream, in gene, downstream, upstream	1_MSTN_VDR_hg38_woTRNA::1::1565_chr19
1566	19	36054477	36054710	233	36054528	40	35.2857	7	1	2	3	LOC101927572, THAP8, WDR62	40029, 234, -353	downstream, in gene, upstream	1_MSTN_VDR_hg38_woTRNA::1::1566_chr19
1567	19	36666672	36667054	382	36666784	24	19.6667	12	1	2	2	ZNF461, LOC105372391	347, -333	in gene, upstream	1_MSTN_VDR_hg38_woTRNA::1::1567_chr19
1568	19	36772776	36772987	211	36772832	29	24.8333	6	1	1	1	LOC728485	-286	upstream	1_MSTN_VDR_hg38_woTRNA::1::1568_chr19
1569	19	36850612	36850867	255	36850768	37	32.375	8	1	2	2	ZNF790, ZNF345	19, 410	in gene, in gene	1_MSTN_VDR_hg38_woTRNA::1::1569_chr19
1570	19	36915959	36916305	346	36916096	38	31.4545	11	1	2	2	ZNF829, ZNF568	291, -233	in gene, upstream	1_MSTN_VDR_hg38_woTRNA::1::1570_chr19
1571	19	37172638	37172950	312	37172800	27	22.7	10	0	1	2	ZNF585A, ZNF585B	-59, 37749	upstream, downstream	1_MSTN_VDR_hg38_woTRNA::1::1571_chr19
1572	19	38315727	38316018	291	38315840	27	22.7778	9	1	2	2	YIF1B, KCNK6	136, -3974	in gene, upstream	1_MSTN_VDR_hg38_woTRNA::1::1572_chr19
1573	19	38434709	38434959	250	38434880	34	31.25	8	0	1	2	RASGRP4, RYR1	-8575, 1180	upstream, in gene	1_MSTN_VDR_hg38_woTRNA::1::1573_chr19
1574	19	38713300	38713511	211	38713392	35	30.8571	7	0	0	1	ACTN4	65776	in gene	1_MSTN_VDR_hg38_woTRNA::1::1574_chr19
1575	19	38849272	38850094	822	38849568	48	39	26	1	1	1	HNRNPL	2771	in gene	1_MSTN_VDR_hg38_woTRNA::1::1575_chr19
1576	19	38851825	38852061	236	38851968	31	27.2857	7	1	1	1	HNRNPL	371	in gene	1_MSTN_VDR_hg38_woTRNA::1::1576_chr19
1577	19	38862620	38862900	280	38862720	21	18.4444	9	0	0	1	RINL	15559	downstream	1_MSTN_VDR_hg38_woTRNA::1::1577_chr19
1578	19	38930308	38930605	297	38930400	29	26.5556	9	1	2	2	SARS2, MRPS12	496, -308	in gene, upstream	1_MSTN_VDR_hg38_woTRNA::1::1578_chr19
1579	19	39445414	39445732	318	39445568	59	46.1	10	1	1	3	RPS16, LOC723805, SUPT5H	-9548, 6304, 22	upstream, downstream, in gene	1_MSTN_VDR_hg38_woTRNA::1::1579_chr19
1580	19	39833187	39833777	590	39833536	82	50.7778	18	1	2	3	DYRK1B, MIR6719, FBL	697, -3734, 12878	in gene, upstream, downstream	1_MSTN_VDR_hg38_woTRNA::1::1580_chr19
1581	19	39833881	39834135	254	39834080	47	40.875	8	1	2	3	DYRK1B, MIR6719, FBL	153, -4278, 12334	in gene, upstream, downstream	1_MSTN_VDR_hg38_woTRNA::1::1581_chr19
1582	19	40266165	40266398	233	40266272	39	33	7	0	0	1	AKT2	19259	in gene	1_MSTN_VDR_hg38_woTRNA::1::1582_chr19
1583	19	40421312	40421721	409	40421408	51	36.9231	13	1	1	2	PRX, SERTAD1	-6690, 4617	upstream, downstream	1_MSTN_VDR_hg38_woTRNA::1::1583_chr19
1584	19	40425357	40425660	303	40425504	32	28.3333	9	1	1	1	SERTAD1	521	in gene	1_MSTN_VDR_hg38_woTRNA::1::1584_chr19
1585	19	40443114	40443498	384	40443296	51	39.1667	12	1	2	3	SERTAD3, LOC105372489, BLVRB	1079, 112, 22522	in gene, in gene, downstream	1_MSTN_VDR_hg38_woTRNA::1::1585_chr19
1586	19	40444396	40444655	259	40444544	35	31.125	8	1	2	3	SERTAD3, LOC105372489, BLVRB	-169, 1360, 21274	upstream, in gene, downstream	1_MSTN_VDR_hg38_woTRNA::1::1586_chr19
1587	19	40662904	40663249	345	40663008	39	33	11	1	0	1	NUMBL	28667	downstream	1_MSTN_VDR_hg38_woTRNA::1::1587_chr19
1588	19	40716745	40717059	314	40716864	26	22	10	1	2	2	ADCK4, ITPKC	96, -116	in gene, upstream	1_MSTN_VDR_hg38_woTRNA::1::1588_chr19
1589	19	40798723	40799040	317	40798848	52	39.4	10	1	1	4	MIA-RAB4B, RAB4B-EGLN2, RAB4B, EGLN2	23311, 20629, 20629, -295	downstream, in gene, downstream, upstream	1_MSTN_VDR_hg38_woTRNA::1::1589_chr19
1590	19	41262310	41262580	270	41262400	31	27.25	8	0	2	3	AXL, LOC105372402, HNRNPUL1	43201, 1882, -76	downstream, in gene, upstream	1_MSTN_VDR_hg38_woTRNA::1::1590_chr19
1591	19	41264179	41264615	436	41264368	45	34.9286	14	1	2	3	AXL, LOC105372402, HNRNPUL1	45169, -86, 1892	downstream, upstream, in gene	1_MSTN_VDR_hg38_woTRNA::1::1591_chr19
1592	19	41310135	41310655	520	41310336	73	47.0625	16	1	2	3	HNRNPUL1, LOC105372401, CCDC97	47860, -201, 147	downstream, upstream, in gene	1_MSTN_VDR_hg38_woTRNA::1::1592_chr19
1593	19	41859633	41860465	832	41860224	89	55	26	1	1	3	DMRTC2, RPS19, MIR6797	15481, 306, -9403	downstream, in gene, upstream	1_MSTN_VDR_hg38_woTRNA::1::1593_chr19
1594	19	42242910	42243133	223	42242976	38	34.1429	7	1	1	2	GSK3A, ERF	-392, 12188	upstream, downstream	1_MSTN_VDR_hg38_woTRNA::1::1594_chr19
1595	19	43596289	43596633	344	43596416	62	51.4	10	1	2	2	IRGQ, ZNF576	-187, 24	upstream, in gene	1_MSTN_VDR_hg38_woTRNA::1::1595_chr19
1596	19	44113231	44113511	280	44113312	33	27.7778	9	1	2	3	ZNF224, LOC100379224, ZNF225	18983, -129, 1236	downstream, upstream, in gene	1_MSTN_VDR_hg38_woTRNA::1::1596_chr19
1597	19	44212321	44212680	359	44212491	32	26	11	1	0	1	ZNF227	4944	in gene	1_MSTN_VDR_hg38_woTRNA::1::1597_chr19
1598	19	44742016	44742230	214	44742144	38	33.2857	7	0	3	3	LOC105372416, LOC105372417, BCL3	-2507, -471, -5901	upstream, upstream, upstream	1_MSTN_VDR_hg38_woTRNA::1::1598_chr19
1599	19	44747286	44747630	344	44747424	39	31.5455	11	0	1	3	LOC105372416, LOC105372417, BCL3	-7787, 4809, -621	upstream, in gene, upstream	1_MSTN_VDR_hg38_woTRNA::1::1599_chr19
1600	19	44954966	44955585	619	44955072	59	42.55	20	1	2	5	APOC4-APOC2, APOC4, APOC2, LOC105372418, CLPTM1	12834, 12834, 9090, -4102, 487	downstream, downstream, downstream, upstream, in gene	1_MSTN_VDR_hg38_woTRNA::1::1600_chr19
1601	19	45079041	45079403	362	45079200	68	51	11	1	1	4	CLASRP, ZNF296, GEMIN7, LOC105372419	40160, -2770, 3461, 11075	downstream, upstream, in gene, downstream	1_MSTN_VDR_hg38_woTRNA::1::1601_chr19
1602	19	45178085	45178586	501	45178176	33	28.6	15	1	2	2	TRAPPC6A, BLOC1S3	67, -569	in gene, upstream	1_MSTN_VDR_hg38_woTRNA::1::1602_chr19
1603	19	45406296	45406588	292	45406432	50	42.2222	9	1	2	3	PPP1R13L, CD3EAP, ERCC1	-83, 223, 72388	upstream, in gene, downstream	1_MSTN_VDR_hg38_woTRNA::1::1603_chr19
1604	19	45450659	45451002	343	45450816	34	29.3	10	1	0	1	ERCC1	28004	in gene	1_MSTN_VDR_hg38_woTRNA::1::1604_chr19
1605	19	45467742	45468182	440	45468000	37	29.9286	14	1	1	2	ERCC1, FOSB	10820, 5	in gene, in gene	1_MSTN_VDR_hg38_woTRNA::1::1605_chr19
1606	19	45492705	45493162	457	45492912	46	35.4286	14	0	1	2	RTN2, PPM1N	4143, -5063	in gene, upstream	1_MSTN_VDR_hg38_woTRNA::1::1606_chr19
1607	19	45506996	45507254	258	45507136	28	25.5	8	1	1	3	RTN2, PPM1N, VASP	-10081, 9161, -294	upstream, downstream, upstream	1_MSTN_VDR_hg38_woTRNA::1::1607_chr19
1608	19	45769357	45769611	254	45769472	49	40.875	8	1	1	3	BHMG1, SIX5, DMPK	45580, -233, 13085	downstream, upstream, downstream	1_MSTN_VDR_hg38_woTRNA::1::1608_chr19
1609	19	45770348	45770667	319	45770528	37	32	10	1	1	3	BHMG1, SIX5, DMPK	46636, -1289, 12029	downstream, upstream, in gene	1_MSTN_VDR_hg38_woTRNA::1::1609_chr19
1610	19	45781596	45782009	413	45781760	34	27.3077	13	0	1	2	DMPK, DMWD	797, 11042	in gene, downstream	1_MSTN_VDR_hg38_woTRNA::1::1610_chr19
1611	19	45886574	45886823	249	45886704	30	26.375	8	1	1	2	IRF2BP1, MYPOP	-534, 15992	upstream, downstream	1_MSTN_VDR_hg38_woTRNA::1::1611_chr19
1612	19	47112381	47113317	936	47113088	45	33.4667	30	2	1	1	ZC3H4	664	in gene	1_MSTN_VDR_hg38_woTRNA::1::1612_chr19
1613	19	47226106	47226513	407	47226304	61	43.2308	13	1	2	3	BBC3, MIR3190, MIR3191	6692, -638, 715	in gene, upstream, downstream	1_MSTN_VDR_hg38_woTRNA::1::1613_chr19
1614	19	47227517	47227733	216	47227616	30	26.8571	7	0	2	3	BBC3, MIR3190, MIR3191	5380, 674, -597	in gene, downstream, upstream	1_MSTN_VDR_hg38_woTRNA::1::1614_chr19
1615	19	47256230	47256642	412	47256528	33	28	13	1	1	1	CCDC9	54	in gene	1_MSTN_VDR_hg38_woTRNA::1::1615_chr19
1616	19	47515335	47515571	236	47515376	44	39.4286	7	1	1	2	NAPA, ZNF541	-118, 57862	upstream, downstream	1_MSTN_VDR_hg38_woTRNA::1::1616_chr19
1617	19	47745300	47745746	446	47745600	35	28.7857	14	1	1	2	EHD2, GLTSCR2	32256, 64	downstream, in gene	1_MSTN_VDR_hg38_woTRNA::1::1617_chr19
1618	19	48619075	48619354	279	48619264	43	38.75	8	1	3	3	FAM83E, RPL18, SPHK2	-4423, 154, -27	upstream, in gene, upstream	1_MSTN_VDR_hg38_woTRNA::1::1618_chr19
1619	19	48634343	48634897	554	48634528	70	44.2941	17	0	0	3	SPHK2, DBP, CA11	15237, 3022, 11666	downstream, in gene, downstream	1_MSTN_VDR_hg38_woTRNA::1::1619_chr19
1620	19	48637810	48638041	231	48637824	43	36.1429	7	1	1	3	SPHK2, DBP, CA11	18533, -274, 8370	downstream, upstream, downstream	1_MSTN_VDR_hg38_woTRNA::1::1620_chr19
1621	19	48646364	48646683	319	48646544	23	20.3	10	0	1	2	DBP, CA11	-8994, -350	upstream, upstream	1_MSTN_VDR_hg38_woTRNA::1::1621_chr19
1622	19	48772600	48772857	257	48772800	22	20	8	0	0	0				1_MSTN_VDR_hg38_woTRNA::1::1622_chr19
1623	19	48810840	48811157	317	48811008	40	31.3	10	1	1	3	BCAT2, LOC105372432, HSD17B14	55, 3927, 25695	in gene, downstream, downstream	1_MSTN_VDR_hg38_woTRNA::1::1623_chr19
1624	19	48872282	48872580	298	48872416	43	38	10	1	2	3	PLEKHA4, PPP1R15A, TULP2	-3789, 24, 27768	upstream, in gene, downstream	1_MSTN_VDR_hg38_woTRNA::1::1624_chr19
1625	19	48954812	48955050	238	48954816	31	27.875	8	1	1	2	DHDH, BAX	21177, -44	downstream, upstream	1_MSTN_VDR_hg38_woTRNA::1::1625_chr19
1626	19	48978734	48978945	211	48978880	28	23.4286	7	0	0	1	GYS1	14473	in gene	1_MSTN_VDR_hg38_woTRNA::1::1626_chr19
1627	19	48989862	48990201	339	48990048	58	44.3	10	0	1	2	GYS1, RUVBL2	3305, -3305	in gene, upstream	1_MSTN_VDR_hg38_woTRNA::1::1627_chr19
1628	19	48993199	48993412	213	48993280	32	30.7143	7	1	2	2	GYS1, RUVBL2	73, -73	in gene, upstream	1_MSTN_VDR_hg38_woTRNA::1::1628_chr19
1629	19	49118930	49119342	412	49119072	35	29.1538	13	1	2	3	LIN7B, C19orf73, PPFIA3	4711, 68, -317	downstream, in gene, upstream	1_MSTN_VDR_hg38_woTRNA::1::1629_chr19
1630	19	49155683	49155948	265	49155776	43	37.75	8	0	2	3	PPFIA3, HRC, TRPM4	36387, -347, -1983	downstream, upstream, upstream	1_MSTN_VDR_hg38_woTRNA::1::1630_chr19
1631	19	49474061	49474311	250	49474176	26	21.625	8	0	1	2	ALDH16A1, FLT3LG	20960, 4	downstream, in gene	1_MSTN_VDR_hg38_woTRNA::1::1631_chr19
1632	19	49580400	49580804	404	49580640	75	53.2308	13	1	2	2	NOSIP, PRRG2	-39, 23	upstream, in gene	1_MSTN_VDR_hg38_woTRNA::1::1632_chr19
1633	19	49813352	49813863	511	49813664	50	37.75	16	1	1	4	AP2A1, FUZ, LOC105372435, MED25	46741, 3712, 4832, -4615	downstream, in gene, downstream, upstream	1_MSTN_VDR_hg38_woTRNA::1::1633_chr19
1634	19	49850728	49851021	293	49850880	41	36.3333	9	1	3	4	PTOV1-AS1, PTOV1, MIR4749, PTOV1-AS2	796, 2036, -3711, 8409	in gene, in gene, upstream, downstream	1_MSTN_VDR_hg38_woTRNA::1::1634_chr19
1635	19	49876497	49878042	1545	49877056	53	43.5417	48	1	2	3	PNKP, AKT1S1, TBC1D17	-9491, 1300, -369	upstream, in gene, upstream	1_MSTN_VDR_hg38_woTRNA::1::1635_chr19
1636	19	50376193	50376415	222	50376320	35	31	6	1	2	3	NAPSA, NR1H2, POLD1	-6989, -103, -7970	upstream, upstream, upstream	1_MSTN_VDR_hg38_woTRNA::1::1636_chr19
1637	19	50384069	50384485	416	50384256	29	24.6923	13	1	1	2	NR1H2, POLD1	7833, -34	downstream, upstream	1_MSTN_VDR_hg38_woTRNA::1::1637_chr19
1638	19	50511180	50511630	450	50511520	45	37	14	1	2	5	EMC10, JOSD2, LOC105372438, ASPDH, LRRC4B	35063, -165, 102, 3170, 56699	downstream, upstream, in gene, downstream, downstream	1_MSTN_VDR_hg38_woTRNA::1::1638_chr19
1639	19	52189818	52190270	452	52190176	35	31.1429	14	1	1	1	PPP2R1A	374	in gene	1_MSTN_VDR_hg38_woTRNA::1::1639_chr19
1640	19	52527138	52527606	468	52527568	22	18.0714	14	1	1	1	ZNF808	-84	upstream	1_MSTN_VDR_hg38_woTRNA::1::1640_chr19
1641	19	53425014	53425225	211	53425152	14	13.2857	7	0	1	1	ZNF761	-6822	upstream	1_MSTN_VDR_hg38_woTRNA::1::1641_chr19
1642	19	53520677	53521040	363	53520832	46	35.9091	11	1	0	1	ZNF331	16952	in gene	1_MSTN_VDR_hg38_woTRNA::1::1642_chr19
1643	19	54115452	54115805	353	54115616	43	37.4545	11	1	2	4	NDUFA3, TFPT, LOC105372458, PRPF31	12764, 59, 7214, 240	downstream, in gene, downstream, in gene	1_MSTN_VDR_hg38_woTRNA::1::1643_chr19
1644	19	54200738	54201172	434	54200992	61	46.5385	13	1	1	3	TSEN34, RPS9, LOC105372459	11475, 435, -9798	downstream, in gene, upstream	1_MSTN_VDR_hg38_woTRNA::1::1644_chr19
1645	19	55258982	55259615	633	55259216	77	50.6316	19	1	1	2	PPP6R1, HSPBP1	-546, 21167	upstream, downstream	1_MSTN_VDR_hg38_woTRNA::1::1645_chr19
1646	19	55476322	55476668	346	55476480	25	23.4	10	1	1	2	ZNF628, NAT14	148, -8710	in gene, upstream	1_MSTN_VDR_hg38_woTRNA::1::1646_chr19
1647	19	55580816	55581090	274	55580960	44	34	9	0	1	1	ZNF579	-61	upstream	1_MSTN_VDR_hg38_woTRNA::1::1647_chr19
1648	19	55599200	55599762	562	55599392	55	42.4444	18	1	3	3	FIZ1, ZNF524, LOC105376905	304, -363, -6361	in gene, upstream, upstream	1_MSTN_VDR_hg38_woTRNA::1::1648_chr19
1649	19	55600391	55600634	243	55600480	25	21.8571	7	1	3	3	FIZ1, ZNF524, LOC105376905	-784, 725, -5273	upstream, in gene, upstream	1_MSTN_VDR_hg38_woTRNA::1::1649_chr19
1650	19	55605308	55605691	383	55605312	30	23.5833	12	1	2	4	FIZ1, ZNF524, LOC105376905, ZNF865	-5616, 5557, -441, -8281	upstream, downstream, upstream, upstream	1_MSTN_VDR_hg38_woTRNA::1::1650_chr19
1651	19	55634776	55635208	432	55634976	46	34.8571	14	0	1	2	ZNF580, ZNF581	73, -8644	in gene, upstream	1_MSTN_VDR_hg38_woTRNA::1::1651_chr19
1652	19	55640931	55641168	237	55640976	24	21.5714	7	1	2	3	ZNF580, ZNF581, CCDC106	6073, -2644, -6592	in gene, upstream, upstream	1_MSTN_VDR_hg38_woTRNA::1::1652_chr19
1653	19	55643451	55643766	315	55643568	32	25.2	10	1	2	3	ZNF580, ZNF581, CCDC106	8665, -52, -4000	downstream, upstream, upstream	1_MSTN_VDR_hg38_woTRNA::1::1653_chr19
1654	19	55675047	55675340	293	55675168	39	32.1111	9	1	1	2	U2AF2, EPN1	21118, -27	downstream, upstream	1_MSTN_VDR_hg38_woTRNA::1::1654_chr19
1655	19	56121340	56121601	261	56121488	32	29.2222	9	1	1	1	ZNF787	-115	upstream	1_MSTN_VDR_hg38_woTRNA::1::1655_chr19
1656	19	56393460	56393837	377	56393589	39	31.75	12	1	2	2	ZNF582, ZNF582-AS1	-4, -87	upstream, upstream	1_MSTN_VDR_hg38_woTRNA::1::1656_chr19
1657	19	57280495	57280710	215	57280640	34	29.7143	7	1	2	2	LOC105372476, ZNF460	-157, 1232	upstream, in gene	1_MSTN_VDR_hg38_woTRNA::1::1657_chr19
1658	19	57527264	57527499	235	57527360	29	24.25	8	1	1	2	ZNF773, ZNF549	27506, 279	downstream, in gene	1_MSTN_VDR_hg38_woTRNA::1::1658_chr19
1659	19	58326845	58327514	669	58327136	86	56.5714	21	1	3	3	LOC105372480, ZSCAN22, MIR6806	141, 117, -7552	in gene, in gene, upstream	1_MSTN_VDR_hg38_woTRNA::1::1659_chr19
1660	19	58362695	58362996	301	58362848	40	34.4444	9	1	2	5	A1BG, A1BG-AS1, ZNF497, LOC105372483, ZNF837	-9349, 10878, 0, 1259, 18174	upstream, downstream, in gene, in gene, downstream	1_MSTN_VDR_hg38_woTRNA::1::1660_chr19
1661	19	58380548	58381121	573	58380736	65	45.2222	18	1	2	4	ZNF837, LOC105372484, MIR4754, RPS5	286, 3150, 6122, -6533	in gene, downstream, downstream, upstream	1_MSTN_VDR_hg38_woTRNA::1::1661_chr19
1662	19	58387122	58387437	315	58387296	39	32.3	10	1	3	5	ZNF837, LOC105372484, MIR4754, RPS5, RNF225	-6274, 9710, -438, 27, -8361	upstream, downstream, upstream, in gene, upstream	1_MSTN_VDR_hg38_woTRNA::1::1662_chr19
1663	19	58499430	58499704	274	58499568	41	36.5	8	1	1	3	ZNF446, SLC27A5, LOC105372485	25025, 12497, -129	downstream, in gene, upstream	1_MSTN_VDR_hg38_woTRNA::1::1663_chr19
1664	19	58519447	58520232	785	58519840	70	41.96	25	1	2	4	SLC27A5, LOC105372485, ZBTB45, LOC105372486	-7775, 20143, 983, 5576	upstream, downstream, in gene, downstream	1_MSTN_VDR_hg38_woTRNA::1::1664_chr19
1665	2	677087	677784	697	677376	108	64.2273	22	1	2	2	TMEM18, LOC105373354	63, -11	in gene, upstream	1_MSTN_VDR_hg38_woTRNA::1::1665_chr2
1666	2	3574945	3575511	566	3575200	95	56.1765	17	1	1	1	RPS7	-63	upstream	1_MSTN_VDR_hg38_woTRNA::1::1666_chr2
1667	2	8681951	8682236	285	8682080	42	32.4444	9	1	2	3	ID2-AS1, LOC105373412, ID2	-217, 2838, 97	upstream, downstream, in gene	1_MSTN_VDR_hg38_woTRNA::1::1667_chr2
1668	2	9555532	9556206	674	9555776	47	37	21	1	1	2	ADAM17, LOC101929643	12, -9865	in gene, upstream	1_MSTN_VDR_hg38_woTRNA::1::1668_chr2
1669	2	10689795	10690117	322	10689920	37	28.8	10	1	1	1	NOL10	67	in gene	1_MSTN_VDR_hg38_woTRNA::1::1669_chr2
1670	2	11155524	11155745	221	11155584	31	26.7143	7	1	1	2	C2orf50, PQLC3	22531, 212	downstream, in gene	1_MSTN_VDR_hg38_woTRNA::1::1670_chr2
1671	2	11659121	11659363	242	11659200	39	31.5	8	0	0	1	NTSR2	11003	in gene	1_MSTN_VDR_hg38_woTRNA::1::1671_chr2
1672	2	12456463	12456772	309	12456608	22	18.3	10	0	0	2	LOC100506457, LOC105373431	449492, 6671	in gene, in gene	1_MSTN_VDR_hg38_woTRNA::1::1672_chr2
1673	2	12717038	12717550	512	12717504	22	18.25	16	1	1	1	TRIB2	632	in gene	1_MSTN_VDR_hg38_woTRNA::1::1673_chr2
1674	2	15591726	15592031	305	15591872	26	22.7778	9	1	1	1	DDX1	251	in gene	1_MSTN_VDR_hg38_woTRNA::1::1674_chr2
1675	2	19901471	19902188	717	19901856	61	41.3043	23	1	2	3	TTC32, LOC105373462, WDR35	130, -35, 88267	in gene, upstream, downstream	1_MSTN_VDR_hg38_woTRNA::1::1675_chr2
1676	2	20350875	20351104	229	20350976	49	40.25	8	1	1	1	PUM2	1253	in gene	1_MSTN_VDR_hg38_woTRNA::1::1676_chr2
1677	2	20447028	20447349	321	20447136	54	41.9	10	1	1	1	RHOB	65	in gene	1_MSTN_VDR_hg38_woTRNA::1::1677_chr2
1678	2	20538624	20539047	423	20538720	38	32.5714	14	0	1	1	LOC102724948	1417	in gene	1_MSTN_VDR_hg38_woTRNA::1::1678_chr2
1679	2	20618044	20618255	211	20618160	26	24.1429	7	0	0	1	HS1BP3	32944	in gene	1_MSTN_VDR_hg38_woTRNA::1::1679_chr2
1680	2	20651019	20651311	292	20651200	41	34.1111	9	1	1	1	HS1BP3	-96	upstream	1_MSTN_VDR_hg38_woTRNA::1::1680_chr2
1681	2	23564201	23564550	349	23564320	25	23.7273	11	0	0	1	KLHL29	178893	in gene	1_MSTN_VDR_hg38_woTRNA::1::1681_chr2
1682	2	23927005	23927453	448	23927168	36	29.3571	14	1	2	2	ATAD2B, UBXN2A	-54, -103	upstream, upstream	1_MSTN_VDR_hg38_woTRNA::1::1682_chr2
1683	2	24076277	24076490	213	24076400	50	43.5714	7	1	2	4	FKBP1B, SF3B6, FAM228B, TP53I3	26694, 44, -474, 8815	downstream, in gene, upstream, downstream	1_MSTN_VDR_hg38_woTRNA::1::1683_chr2
1684	2	24084181	24084768	587	24084288	34	23.7895	19	1	1	3	SF3B6, FAM228B, TP53I3	-7844, 7414, 927	upstream, in gene, in gene	1_MSTN_VDR_hg38_woTRNA::1::1684_chr2
1685	2	24360085	24360580	495	24360405	20	17.4375	16	1	1	1	ITSN2	123	in gene	1_MSTN_VDR_hg38_woTRNA::1::1685_chr2
1686	2	24971628	24972365	737	24972160	52	41.7826	23	1	2	2	DNAJC27, DNAJC27-AS1	-66, 48	upstream, in gene	1_MSTN_VDR_hg38_woTRNA::1::1686_chr2
1687	2	25277912	25278343	431	25278144	44	32.2143	14	0	0	1	DNMT3A	64446	in gene	1_MSTN_VDR_hg38_woTRNA::1::1687_chr2
1688	2	26244689	26244902	213	26244800	51	45.2857	7	1	2	2	HADHA, HADHB	-74, 52	upstream, in gene	1_MSTN_VDR_hg38_woTRNA::1::1688_chr2
1689	2	26972387	26972598	211	26972544	24	21	6	0	2	3	LOC105374337, MAPRE3, LOC100129724	-7472, 2173, 42195	upstream, in gene, downstream	1_MSTN_VDR_hg38_woTRNA::1::1689_chr2
1690	2	27086363	27086666	303	27086528	37	29.6	10	1	1	2	EMILIN1, KHK	7961, -215	downstream, upstream	1_MSTN_VDR_hg38_woTRNA::1::1690_chr2
1691	2	27183448	27183820	372	27183616	25	19.75	12	0	0	0				1_MSTN_VDR_hg38_woTRNA::1::1691_chr2
1692	2	27409551	27409874	323	27409696	45	36.6	10	1	1	1	PPM1G	-13	upstream	1_MSTN_VDR_hg38_woTRNA::1::1692_chr2
1693	2	27428665	27428947	282	27428784	28	23.6667	9	1	1	1	NRBP1	178	in gene	1_MSTN_VDR_hg38_woTRNA::1::1693_chr2
1694	2	27628954	27629180	226	27629003	21	19.8571	7	0	2	3	ZNF512, CCDC121, GPN1	46034, 28, 355	downstream, in gene, in gene	1_MSTN_VDR_hg38_woTRNA::1::1694_chr2
1695	2	27663594	27663921	327	27663744	89	66.6	10	1	2	2	SUPT7L, SLC4A1AP	229, 273	in gene, in gene	1_MSTN_VDR_hg38_woTRNA::1::1695_chr2
1696	2	28119714	28120009	295	28119856	23	17.6667	9	0	0	1	BRE	229241	in gene	1_MSTN_VDR_hg38_woTRNA::1::1696_chr2
1697	2	28392325	28392753	428	28392544	37	31.1538	13	1	2	3	LOC105374383, FLJ31356, FOSL2	15189, 2128, -215	downstream, in gene, upstream	1_MSTN_VDR_hg38_woTRNA::1::1697_chr2
1698	2	28392840	28393108	268	28392992	30	26.25	8	1	2	3	LOC105374383, FLJ31356, FOSL2	15637, 1680, 233	downstream, in gene, in gene	1_MSTN_VDR_hg38_woTRNA::1::1698_chr2
1699	2	28395553	28395778	225	28395648	30	25.4286	7	0	1	3	LOC105374383, FLJ31356, FOSL2	18293, -976, 2889	downstream, upstream, in gene	1_MSTN_VDR_hg38_woTRNA::1::1699_chr2
1700	2	28751522	28752051	529	28751680	32	27.3125	16	1	2	2	LOC100505774, PPP1CB	51, -68	in gene, upstream	1_MSTN_VDR_hg38_woTRNA::1::1700_chr2
1701	2	28894266	28894508	242	28894432	29	25	8	1	1	1	WDR43	-211	upstream	1_MSTN_VDR_hg38_woTRNA::1::1701_chr2
1702	2	29012300	29012599	299	29012480	29	24.1111	9	0	0	1	FAM179A	31182	in gene	1_MSTN_VDR_hg38_woTRNA::1::1702_chr2
1703	2	30146824	30147054	230	30146976	38	34.5714	7	1	2	2	LOC101929418, YPEL5	-322, 92	upstream, in gene	1_MSTN_VDR_hg38_woTRNA::1::1703_chr2
1704	2	32010859	32011231	372	32011040	34	27.0909	11	1	1	2	MEMO1, DPY30	12, 28800	in gene, downstream	1_MSTN_VDR_hg38_woTRNA::1::1704_chr2
1705	2	33476554	33476770	216	33476672	33	29.4286	7	0	0	1	RASGRP3	40323	in gene	1_MSTN_VDR_hg38_woTRNA::1::1705_chr2
1706	2	37196169	37196380	211	37196352	28	21.8333	6	1	1	3	SULT6B1, CEBPZOS, CEBPZ	-7805, -140, 35245	upstream, upstream, downstream	1_MSTN_VDR_hg38_woTRNA::1::1706_chr2
1707	2	37590022	37590504	482	37590336	50	32.6667	15	0	0	1	LOC105374464	135212	in gene	1_MSTN_VDR_hg38_woTRNA::1::1707_chr2
1708	2	37672323	37672571	248	37672416	28	24.4286	7	1	1	1	CDC42EP3	119	in gene	1_MSTN_VDR_hg38_woTRNA::1::1708_chr2
1709	2	37925305	37925749	444	37925456	32	27.7143	14	1	0	1	RMDN2	4611	in gene	1_MSTN_VDR_hg38_woTRNA::1::1709_chr2
1710	2	38377034	38377550	516	38377344	31	23.75	16	1	1	1	ATL2	795	in gene	1_MSTN_VDR_hg38_woTRNA::1::1710_chr2
1711	2	38475465	38475902	437	38475648	71	47.4615	13	0	0	1	LOC101929596	40092	in gene	1_MSTN_VDR_hg38_woTRNA::1::1711_chr2
1712	2	38497272	38497598	326	38497408	56	43.4	10	0	0	1	LOC101929596	18332	in gene	1_MSTN_VDR_hg38_woTRNA::1::1712_chr2
1713	2	38603326	38603546	220	38603488	33	28.8571	7	1	1	1	HNRNPLL	-452	upstream	1_MSTN_VDR_hg38_woTRNA::1::1713_chr2
1714	2	38720664	38720897	233	38720736	29	25.25	8	0	0	2	GALM, LOC105374469	54826, 12814	in gene, in gene	1_MSTN_VDR_hg38_woTRNA::1::1714_chr2
1715	2	38751073	38751546	473	38751328	54	41	14	1	1	1	SRSF7	166	in gene	1_MSTN_VDR_hg38_woTRNA::1::1715_chr2
1716	2	39124219	39124596	377	39124480	32	25.6667	12	1	1	1	SOS1	264	in gene	1_MSTN_VDR_hg38_woTRNA::1::1716_chr2
1717	2	39357204	39357677	473	39357536	42	28.6667	15	0	0	1	MAP4K3	79776	in gene	1_MSTN_VDR_hg38_woTRNA::1::1717_chr2
1718	2	43225202	43225690	488	43225504	34	25.9333	15	1	2	3	ZFP36L2, LINC01126, THADA	1102, -1707, 370552	in gene, upstream, downstream	1_MSTN_VDR_hg38_woTRNA::1::1718_chr2
1719	2	43226351	43227484	1133	43226592	62	39.7429	35	1	2	3	ZFP36L2, LINC01126, THADA	14, -619, 369464	in gene, upstream, downstream	1_MSTN_VDR_hg38_woTRNA::1::1719_chr2
1720	2	43995925	43996203	278	43996160	44	36.2222	9	1	1	1	LRPPRC	-155	upstream	1_MSTN_VDR_hg38_woTRNA::1::1720_chr2
1721	2	44361477	44361822	345	44361632	45	37	10	1	2	2	PREPL, CAMKMT	230, -272	in gene, upstream	1_MSTN_VDR_hg38_woTRNA::1::1721_chr2
1722	2	45650812	45651033	221	45650912	28	24.8571	7	1	2	2	LOC102724965, PRKCE	74, -403	in gene, upstream	1_MSTN_VDR_hg38_woTRNA::1::1722_chr2
1723	2	45938920	45939148	228	45939072	27	22.1429	7	0	0	1	PRKCE	287757	in gene	1_MSTN_VDR_hg38_woTRNA::1::1723_chr2
1724	2	46296894	46297105	211	46297008	23	20	7	1	1	3	LOC101926974, LOC105374583, EPAS1	50571, 41130, -394	downstream, in gene, upstream	1_MSTN_VDR_hg38_woTRNA::1::1724_chr2
1725	2	46698715	46699006	291	46698880	28	23.6667	9	1	1	1	SOCS5	-80	upstream	1_MSTN_VDR_hg38_woTRNA::1::1725_chr2
1726	2	47030743	47031088	345	47030912	43	33.4545	11	0	0	1	TTC7A	114783	in gene	1_MSTN_VDR_hg38_woTRNA::1::1726_chr2
1727	2	47034197	47034599	402	47034432	40	34.5385	13	0	0	1	TTC7A	118303	in gene	1_MSTN_VDR_hg38_woTRNA::1::1727_chr2
1728	2	47175295	47175578	283	47175376	25	20.3333	9	1	1	1	CALM2	1225	in gene	1_MSTN_VDR_hg38_woTRNA::1::1728_chr2
1729	2	47176317	47177055	738	47176608	59	39.8696	23	1	1	1	CALM2	-7	upstream	1_MSTN_VDR_hg38_woTRNA::1::1729_chr2
1730	2	47225317	47225745	428	47225536	78	55	13	0	0	2	LOC101927043, LOC105374588	119538, 7406	in gene, downstream	1_MSTN_VDR_hg38_woTRNA::1::1730_chr2
1731	2	54115422	54115803	381	54115600	32	28.25	12	1	1	2	LOC105374615, ACYP2	9297, 327	downstream, in gene	1_MSTN_VDR_hg38_woTRNA::1::1731_chr2
1732	2	55269129	55269457	328	55269280	39	32.6	10	1	1	1	MTIF2	23	in gene	1_MSTN_VDR_hg38_woTRNA::1::1732_chr2
1733	2	55617560	55617984	424	55617728	101	68.2143	14	1	1	1	SMEK2	-3	upstream	1_MSTN_VDR_hg38_woTRNA::1::1733_chr2
1734	2	61176967	61177307	340	61177088	46	36	10	1	1	1	AHSA2	-332	upstream	1_MSTN_VDR_hg38_woTRNA::1::1734_chr2
1735	2	61538047	61538586	539	61538512	34	27.2353	17	1	1	1	XPO1	10	in gene	1_MSTN_VDR_hg38_woTRNA::1::1735_chr2
1736	2	61888632	61888975	343	61888800	57	43.4545	11	1	2	2	CCT4, COMMD1	-129, 72	upstream, in gene	1_MSTN_VDR_hg38_woTRNA::1::1736_chr2
1737	2	62505697	62505938	241	62505792	23	20.7143	7	1	1	1	TMEM17	677	in gene	1_MSTN_VDR_hg38_woTRNA::1::1737_chr2
1738	2	63588758	63589005	247	63588832	43	35.875	8	1	1	2	WDPCP, MDH1	251993, 223	in gene, in gene	1_MSTN_VDR_hg38_woTRNA::1::1738_chr2
1739	2	64404211	64404536	325	64404384	21	18.3	10	0	0	1	LOC105374771	32787	in gene	1_MSTN_VDR_hg38_woTRNA::1::1739_chr2
1740	2	64653465	64653866	401	64653760	26	20.9231	13	1	0	2	SERTAD2, LOC105374775	97331, 9325	in gene, downstream	1_MSTN_VDR_hg38_woTRNA::1::1740_chr2
1741	2	64654336	64654615	279	64654432	37	31.3333	9	1	0	2	SERTAD2, LOC105374775	96659, 9997	in gene, downstream	1_MSTN_VDR_hg38_woTRNA::1::1741_chr2
1742	2	64751034	64751246	212	64751104	37	34.5714	7	1	1	1	SERTAD2	-13	upstream	1_MSTN_VDR_hg38_woTRNA::1::1742_chr2
1743	2	64751408	64751655	247	64751488	41	32.875	8	1	1	2	SERTAD2, LOC105374777	-397, 16698	upstream, downstream	1_MSTN_VDR_hg38_woTRNA::1::1743_chr2
1744	2	65436177	65436811	634	65436320	39	32.65	20	1	3	4	SPRED2, LOC102724258, LOC440867, LOC105374780	-3683, -1474, -382, 20204	upstream, upstream, upstream, downstream	1_MSTN_VDR_hg38_woTRNA::1::1744_chr2
1745	2	66435058	66435279	221	66435120	29	24	7	1	2	4	MEIS1-AS3, MEIS1, MEIS1-AS2, LOC105374784	-1650, -5, 5210, 13860	upstream, upstream, downstream, downstream	1_MSTN_VDR_hg38_woTRNA::1::1745_chr2
1746	2	68157506	68157888	382	68157600	49	40.8333	12	1	2	2	WDR92, PNO1	-40, -273	upstream, upstream	1_MSTN_VDR_hg38_woTRNA::1::1746_chr2
1747	2	68319779	68320023	244	68319904	18	15.8571	7	1	1	2	LOC102724389, CNRIP1	72686, 147	in gene, in gene	1_MSTN_VDR_hg38_woTRNA::1::1747_chr2
1748	2	69177354	69177593	239	69177408	28	24.1429	7	0	0	2	ANTXR1, RNA5SP96	164264, 4595	in gene, downstream	1_MSTN_VDR_hg38_woTRNA::1::1748_chr2
1749	2	69643455	69643915	460	69643840	42	32.2	15	1	2	2	AAK1, ANXA4	5, -260	in gene, upstream	1_MSTN_VDR_hg38_woTRNA::1::1749_chr2
1750	2	69893708	69894251	543	69893888	71	41.9412	17	0	1	1	SNRNP27	-55	upstream	1_MSTN_VDR_hg38_woTRNA::1::1750_chr2
1751	2	70086559	70087442	883	70087232	59	40.9286	28	1	2	2	PCBP1-AS1, PCBP1	-217, -221	upstream, upstream	1_MSTN_VDR_hg38_woTRNA::1::1751_chr2
1752	2	70141970	70143003	1033	70142864	64	41.3125	32	1	0	1	C2orf42	48155	downstream	1_MSTN_VDR_hg38_woTRNA::1::1752_chr2
1753	2	70190583	70190952	369	70190752	45	36.5833	12	1	1	1	C2orf42	267	in gene	1_MSTN_VDR_hg38_woTRNA::1::1753_chr2
1754	2	71130423	71130638	215	71130560	37	33.7143	7	1	2	2	MCEE, MPHOSPH10	-272, 246	upstream, in gene	1_MSTN_VDR_hg38_woTRNA::1::1754_chr2
1755	2	71331694	71331910	216	71331712	21	18.4286	7	1	1	1	ZNF638	-43	upstream	1_MSTN_VDR_hg38_woTRNA::1::1755_chr2
1756	2	71716991	71717277	286	71717104	45	37.1111	9	0	0	0				1_MSTN_VDR_hg38_woTRNA::1::1756_chr2
1757	2	73071347	73071869	522	73071664	38	31.1875	16	1	1	2	SFXN5, RAB11FIP5	172, 41354	in gene, downstream	1_MSTN_VDR_hg38_woTRNA::1::1757_chr2
1758	2	73233073	73233337	264	73233152	26	22.875	8	1	2	3	SMYD5, PRADC1, CCT7	18914, 76, -273	downstream, in gene, upstream	1_MSTN_VDR_hg38_woTRNA::1::1758_chr2
1759	2	73234186	73234535	349	73234336	54	44.4545	11	1	2	3	SMYD5, PRADC1, CCT7	20098, -1108, 911	downstream, upstream, in gene	1_MSTN_VDR_hg38_woTRNA::1::1759_chr2
1760	2	73737227	73737573	346	73737456	36	28.0909	11	1	0	1	TPRKB	2648	in gene	1_MSTN_VDR_hg38_woTRNA::1::1760_chr2
1761	2	74178663	74179043	380	74178848	28	22	12	1	1	1	MOB1A	38	in gene	1_MSTN_VDR_hg38_woTRNA::1::1761_chr2
1762	2	74454763	74455166	403	74454944	91	65.8333	12	1	3	4	INO80B-WBP1, INO80B, WBP1, MOGS	-79, -79, -3456, 10466	upstream, upstream, upstream, downstream	1_MSTN_VDR_hg38_woTRNA::1::1762_chr2
1763	2	74482840	74483297	457	74483013	30	27.6	15	1	2	2	CCDC142, TTC31	217, -19	in gene, upstream	1_MSTN_VDR_hg38_woTRNA::1::1763_chr2
1764	2	74507239	74507462	223	74507280	36	33.4286	7	1	3	4	LBX2, LBX2-AS1, PCGF1, TLX2	-3964, 4663, 414, -7189	upstream, downstream, in gene, upstream	1_MSTN_VDR_hg38_woTRNA::1::1764_chr2
1765	2	74529485	74529844	359	74529760	39	33.2727	11	1	3	4	DQX1, AUP1, HTRA2, LOXL3	-3479, 137, 355, 26127	upstream, in gene, in gene, downstream	1_MSTN_VDR_hg38_woTRNA::1::1765_chr2
1766	2	74958648	74958859	211	74958752	26	24	7	1	1	1	POLE4	104	in gene	1_MSTN_VDR_hg38_woTRNA::1::1766_chr2
1767	2	75710707	75710991	284	75710880	36	32.2222	9	1	2	2	GCFC2, LOC105374813	106, -80	in gene, upstream	1_MSTN_VDR_hg38_woTRNA::1::1767_chr2
1768	2	84459029	84459381	352	84459328	26	20.1818	11	1	2	2	SUCLG1, DNAH6	134, -212	in gene, upstream	1_MSTN_VDR_hg38_woTRNA::1::1768_chr2
1769	2	84905411	84905836	425	84905488	21	19.1538	13	1	2	3	LOC105374837, LOC105374836, TMSB10	16513, 1620, -151	downstream, in gene, upstream	1_MSTN_VDR_hg38_woTRNA::1::1769_chr2
1770	2	85285465	85285734	269	85285680	16	14.3333	9	0	0	1	TCF7L1	152220	in gene	1_MSTN_VDR_hg38_woTRNA::1::1770_chr2
1771	2	85327897	85328279	382	85328128	40	33.8333	12	1	1	1	TGOLN2	168	in gene	1_MSTN_VDR_hg38_woTRNA::1::1771_chr2
1772	2	85418411	85418690	279	85418528	35	28.5556	9	1	2	3	CAPG, LOC105374841, SH2D6	-61, 4536, -204	upstream, downstream, upstream	1_MSTN_VDR_hg38_woTRNA::1::1772_chr2
1773	2	85538832	85539340	508	85539152	53	40.5625	16	1	2	3	PARTICLE, MAT2A, GGCX	-266, 174, 22382	upstream, in gene, downstream	1_MSTN_VDR_hg38_woTRNA::1::1773_chr2
1774	2	85539649	85539968	319	85539808	39	33.2	10	1	2	3	PARTICLE, MAT2A, GGCX	-922, 830, 21726	upstream, in gene, downstream	1_MSTN_VDR_hg38_woTRNA::1::1774_chr2
1775	2	85602436	85602821	385	85602592	43	34.25	12	1	2	5	VAMP5, RNF181, TMEM150A, USP39, C2orf68	18184, 7324, 107, -250, 9464	downstream, downstream, in gene, upstream, downstream	1_MSTN_VDR_hg38_woTRNA::1::1775_chr2
1776	2	85611705	85612172	467	85611968	26	22.1333	15	1	1	3	TMEM150A, USP39, C2orf68	-9269, 9126, 88	upstream, in gene, in gene	1_MSTN_VDR_hg38_woTRNA::1::1776_chr2
1777	2	85729102	85729329	227	85729184	34	28.8571	7	0	0	0				1_MSTN_VDR_hg38_woTRNA::1::1777_chr2
1778	2	85772358	85772702	344	85772384	41	34.9	10	1	0	1	ATOH8	18598	in gene	1_MSTN_VDR_hg38_woTRNA::1::1778_chr2
1779	2	85889081	85889331	250	85889216	44	38.5	8	1	2	2	ST3GAL5, ST3GAL5-AS1	-182, -64	upstream, upstream	1_MSTN_VDR_hg38_woTRNA::1::1779_chr2
1780	2	86623563	86623897	334	86623744	28	23.7	10	1	1	3	RNF103-CHMP3, LOC105374845, RNF103	97378, 61676, 133	in gene, downstream, in gene	1_MSTN_VDR_hg38_woTRNA::1::1780_chr2
1781	2	96266214	96266478	264	96266320	36	32.625	8	1	2	3	TMEM127, CIAO1, SNRNP200	-307, 174, 39249	upstream, in gene, downstream	1_MSTN_VDR_hg38_woTRNA::1::1781_chr2
1782	2	96842615	96842932	317	96842752	35	31.4	10	0	1	3	CNNM3, ANKRD23, ANKRD39	27800, 1269, 15267	downstream, in gene, downstream	1_MSTN_VDR_hg38_woTRNA::1::1782_chr2
1783	2	96843954	96844165	211	96844016	34	31	7	0	1	3	CNNM3, ANKRD23, ANKRD39	29064, 5, 14003	downstream, in gene, downstream	1_MSTN_VDR_hg38_woTRNA::1::1783_chr2
1784	2	96869092	96869319	227	96869232	23	20.2857	7	1	2	3	SEMA4C, LOC105373982, FAM178B	1711, 50, 117369	in gene, in gene, downstream	1_MSTN_VDR_hg38_woTRNA::1::1784_chr2
1785	2	99180987	99181314	327	99181120	44	34.8182	11	1	2	2	MITD1, MRPL30	-59, 41	upstream, in gene	1_MSTN_VDR_hg38_woTRNA::1::1785_chr2
1786	2	99336250	99336645	395	99336416	42	34.3846	13	1	2	2	TXNDC9, EIF5B	-19, -955	upstream, upstream	1_MSTN_VDR_hg38_woTRNA::1::1786_chr2
1787	2	99710774	99711061	287	99710848	39	32.7778	9	0	0	2	AFF3, LOC105373504	431735, 13236	in gene, downstream	1_MSTN_VDR_hg38_woTRNA::1::1787_chr2
1788	2	100562781	100563181	400	100563168	32	28.2308	13	1	1	1	PDCL3	212	in gene	1_MSTN_VDR_hg38_woTRNA::1::1788_chr2
1789	2	101120679	101120893	214	101120832	28	25.8333	6	0	0	1	TBC1D8	74494	in gene	1_MSTN_VDR_hg38_woTRNA::1::1789_chr2
1790	2	101697349	101697575	226	101697440	22	17.8571	7	1	1	1	MAP4K4	-263	upstream	1_MSTN_VDR_hg38_woTRNA::1::1790_chr2
1791	2	102070162	102070536	374	102070320	24	20.5833	12	0	1	2	LOC105373515, IL1R1	6514, 682	downstream, in gene	1_MSTN_VDR_hg38_woTRNA::1::1791_chr2
1792	2	106193667	106193893	226	106193696	18	15.5714	7	1	1	1	UXS1	643	in gene	1_MSTN_VDR_hg38_woTRNA::1::1792_chr2
1793	2	109449517	109449734	217	109449632	44	38.2857	7	0	0	1	SH3RF3	320134	in gene	1_MSTN_VDR_hg38_woTRNA::1::1793_chr2
1794	2	109495181	109495443	262	109495360	32	28.375	8	0	0	1	SH3RF3	365862	in gene	1_MSTN_VDR_hg38_woTRNA::1::1794_chr2
1795	2	112275351	112275832	481	112275472	52	44.0667	15	1	1	1	ZC3H6	-87	upstream	1_MSTN_VDR_hg38_woTRNA::1::1795_chr2
1796	2	112645488	112646138	650	112645904	44	32.3	20	1	2	2	FLJ42351, SLC20A1	-1724, 47	upstream, in gene	1_MSTN_VDR_hg38_woTRNA::1::1796_chr2
1797	2	113889654	113890079	425	113889984	44	35.0769	13	1	3	3	LOC101060091, LOC105369142, ACTR3	1008, -41, 50	in gene, upstream, in gene	1_MSTN_VDR_hg38_woTRNA::1::1797_chr2
1798	2	118847542	118848079	537	118847872	23	19.5294	17	1	1	1	EN1	311	in gene	1_MSTN_VDR_hg38_woTRNA::1::1798_chr2
1799	2	119240463	119240844	381	119240704	40	30.75	12	0	0	2	STEAP3, STEAP3-AS1	17973, 8367	in gene, downstream	1_MSTN_VDR_hg38_woTRNA::1::1799_chr2
1800	2	119759528	119760029	501	119759712	60	41.5333	15	1	2	2	LOC101927764, PTPN4	740, 81	in gene, in gene	1_MSTN_VDR_hg38_woTRNA::1::1800_chr2
1801	2	120223125	120223387	262	120223248	34	30	8	1	0	0				1_MSTN_VDR_hg38_woTRNA::1::1801_chr2
1802	2	120541587	120541893	306	120541760	37	30.5	10	0	0	1	LOC105373585	11614	downstream	1_MSTN_VDR_hg38_woTRNA::1::1802_chr2
1803	2	121530718	121531144	426	121530848	38	32.8571	14	1	1	2	CLASP1, RNU4ATAC	118628, -32	in gene, upstream	1_MSTN_VDR_hg38_woTRNA::1::1803_chr2
1804	2	121649383	121649764	381	121649632	39	32.8333	12	1	2	3	CLASP1, LOC105373990, NIFK-AS1	-156, 39230, -22	upstream, downstream, upstream	1_MSTN_VDR_hg38_woTRNA::1::1804_chr2
1805	2	127064962	127065182	220	127065088	40	34.6667	6	0	0	1	BIN1	42312	in gene	1_MSTN_VDR_hg38_woTRNA::1::1805_chr2
1806	2	127387309	127387648	339	127387488	32	25.2727	11	1	0	1	LOC100506922	9360	in gene	1_MSTN_VDR_hg38_woTRNA::1::1806_chr2
1807	2	128798828	128799126	298	128799008	27	22.3333	9	0	0	0				1_MSTN_VDR_hg38_woTRNA::1::1807_chr2
1808	2	135985483	135985829	346	135985664	61	44.2727	11	1	2	2	DARS, DARS-AS1	20, 488	in gene, in gene	1_MSTN_VDR_hg38_woTRNA::1::1808_chr2
1809	2	151734291	151734509	218	151734400	37	31.8571	7	0	1	1	NEB	87	in gene	1_MSTN_VDR_hg38_woTRNA::1::1809_chr2
1810	2	151828216	151828444	228	151828384	35	31.4286	7	1	1	2	ARL5A, CACNB4	111, 271604	in gene, downstream	1_MSTN_VDR_hg38_woTRNA::1::1810_chr2
1811	2	152175689	152176135	446	152175936	47	36.6429	14	1	2	3	STAM2, LOC105373689, LOC105373688	56, 65, 4782	in gene, in gene, downstream	1_MSTN_VDR_hg38_woTRNA::1::1811_chr2
1812	2	152335084	152335476	392	152335216	34	27.9167	12	1	1	1	FMNL2	46	in gene	1_MSTN_VDR_hg38_woTRNA::1::1812_chr2
1813	2	156335630	156335866	236	156335712	30	24.4286	7	0	1	1	NR4A2	-1029	upstream	1_MSTN_VDR_hg38_woTRNA::1::1813_chr2
1814	2	156435955	156436274	319	156436043	29	24.7	10	1	1	2	LOC105373706, GPD2	28393, 753	downstream, in gene	1_MSTN_VDR_hg38_woTRNA::1::1814_chr2
1815	2	159712297	159712735	438	159712384	59	43.5385	13	1	2	2	BAZ2B, MARCH7	55, -73	in gene, upstream	1_MSTN_VDR_hg38_woTRNA::1::1815_chr2
1816	2	161160338	161160594	256	161160448	32	27.75	8	1	1	2	LOC105373719, TANK	-176, 23521	upstream, in gene	1_MSTN_VDR_hg38_woTRNA::1::1816_chr2
1817	2	167749118	167749353	235	167749264	34	30	8	0	0	1	B3GALT1	456203	in gene	1_MSTN_VDR_hg38_woTRNA::1::1817_chr2
1818	2	169514008	169514225	217	169514128	40	35	7	0	0	2	BBS5, KLHL41	34632, 4426	downstream, in gene	1_MSTN_VDR_hg38_woTRNA::1::1818_chr2
1819	2	169824510	169825078	568	169824512	23	18.9444	18	0	2	2	METTL5, UBR3	419, -2958	in gene, upstream	1_MSTN_VDR_hg38_woTRNA::1::1819_chr2
1820	2	169827134	169827557	423	169827296	38	28.4286	14	1	2	2	METTL5, UBR3	-2365, -174	upstream, upstream	1_MSTN_VDR_hg38_woTRNA::1::1820_chr2
1821	2	170928999	170929257	258	170929040	42	35.875	8	1	1	1	GORASP2	602	in gene	1_MSTN_VDR_hg38_woTRNA::1::1821_chr2
1822	2	173964258	173964508	250	173964384	24	21	7	1	1	1	SP3	1318	in gene	1_MSTN_VDR_hg38_woTRNA::1::1822_chr2
1823	2	173965293	173965760	467	173965648	29	26.0667	15	1	1	1	SP3	54	in gene	1_MSTN_VDR_hg38_woTRNA::1::1823_chr2
1824	2	175167952	175168356	404	175168128	55	38.1538	13	1	3	4	ATF2, LOC105373751, MIR933, ATP5G3	78, 1661, -419, 13634	in gene, in gene, upstream, downstream	1_MSTN_VDR_hg38_woTRNA::1::1824_chr2
1825	2	177263462	177263943	481	177263568	36	29.2	15	1	2	2	NFE2L2, MIR3128	1563, -7558	in gene, upstream	1_MSTN_VDR_hg38_woTRNA::1::1825_chr2
1826	2	177264943	177265250	307	177265088	35	29.1	10	1	1	2	NFE2L2, MIR3128	43, -9078	in gene, upstream	1_MSTN_VDR_hg38_woTRNA::1::1826_chr2
1827	2	178450531	178450840	309	178450688	28	24	9	1	2	2	PRKRA, DFNB59	543, 96	in gene, in gene	1_MSTN_VDR_hg38_woTRNA::1::1827_chr2
1828	2	178687059	178687334	275	178687211	16	14.2222	9	0	0	1	TTN	143543	in gene	1_MSTN_VDR_hg38_woTRNA::1::1828_chr2
1829	2	178806368	178806729	361	178806592	29	25.1667	12	0	0	1	TTN	24162	in gene	1_MSTN_VDR_hg38_woTRNA::1::1829_chr2
1830	2	178806935	178807374	439	178807072	32	27.5714	14	0	0	1	TTN	23682	in gene	1_MSTN_VDR_hg38_woTRNA::1::1830_chr2
1831	2	189674395	189674733	338	189674592	34	28.2727	11	1	2	3	ASNSD1, LOC105373793, ANKAR	13193, 234, 300	downstream, in gene, in gene	1_MSTN_VDR_hg38_woTRNA::1::1831_chr2
1832	2	189763055	189763347	292	189763168	24	20.4444	9	0	2	4	ANKAR, OSGEPL1, OSGEPL1-AS1, ORMDL1	88876, 30, 388, 21203	downstream, in gene, in gene, downstream	1_MSTN_VDR_hg38_woTRNA::1::1832_chr2
1833	2	191014183	191014403	220	191014304	49	42.7143	7	1	2	2	STAT1, LOC105373806	-54, -6270	upstream, upstream	1_MSTN_VDR_hg38_woTRNA::1::1833_chr2
1834	2	191020228	191020610	382	191020384	49	37	12	1	2	3	STAT1, LOC105373806, STAT4	-6134, -190, 225788	upstream, upstream, downstream	1_MSTN_VDR_hg38_woTRNA::1::1834_chr2
1835	2	191678123	191678362	239	191678208	41	34.2857	7	1	2	3	LOC105373809, LOC105373808, NABP1	31664, -302, 136	downstream, upstream, in gene	1_MSTN_VDR_hg38_woTRNA::1::1835_chr2
1836	2	196799628	196799974	346	196799744	36	26.1818	11	1	1	2	GTF3C3, C2orf66	24, 10532	in gene, downstream	1_MSTN_VDR_hg38_woTRNA::1::1836_chr2
1837	2	197499913	197500419	506	197499968	64	46.3125	16	1	3	3	HSPD1, HSPE1-MOB4, HSPE1	306, -29, -29	in gene, upstream, upstream	1_MSTN_VDR_hg38_woTRNA::1::1837_chr2
1838	2	197515643	197516019	376	197515840	41	33.5833	12	1	1	2	HSPE1-MOB4, MOB4	15843, 269	in gene, in gene	1_MSTN_VDR_hg38_woTRNA::1::1838_chr2
1839	2	199955399	199955821	422	199955584	85	60.3846	13	1	2	2	TYW5, C2orf47	152, 267	in gene, in gene	1_MSTN_VDR_hg38_woTRNA::1::1839_chr2
1840	2	200376811	200377071	260	200376992	47	41.25	8	0	0	1	SPATS2L	71111	in gene	1_MSTN_VDR_hg38_woTRNA::1::1840_chr2
1841	2	200811431	200811951	520	200811792	51	41.3125	16	1	2	2	LOC101927795, BZW1	378, 248	in gene, in gene	1_MSTN_VDR_hg38_woTRNA::1::1841_chr2
1842	2	200864360	200864922	562	200864608	40	30.8235	17	1	1	2	CLK1, PPIL3	136, 24725	in gene, downstream	1_MSTN_VDR_hg38_woTRNA::1::1842_chr2
1843	2	200889006	200889450	444	200889184	44	33.4286	14	0	2	2	PPIL3, NIF3L1	149, -143	in gene, upstream	1_MSTN_VDR_hg38_woTRNA::1::1843_chr2
1844	2	200963573	200963785	212	200963648	40	29	7	1	2	3	ORC2, LOC105373835, FAM126B	55, 158, 108023	in gene, in gene, downstream	1_MSTN_VDR_hg38_woTRNA::1::1844_chr2
1845	2	201071594	201072070	476	201071792	63	48.4667	15	1	2	2	FAM126B, NDUFB3	-121, 53	upstream, in gene	1_MSTN_VDR_hg38_woTRNA::1::1845_chr2
1846	2	201118059	201118310	251	201118144	26	23	8	1	2	2	LOC105373836, CFLAR	-2727, 1990	upstream, in gene	1_MSTN_VDR_hg38_woTRNA::1::1846_chr2
1847	2	202265434	202265880	446	202265616	33	26.3571	14	1	1	1	NOP58	-176	upstream	1_MSTN_VDR_hg38_woTRNA::1::1847_chr2
1848	2	206765442	206765699	257	206765504	44	36.25	8	1	2	2	MDH1B, FASTKD2	45, 116	in gene, in gene	1_MSTN_VDR_hg38_woTRNA::1::1848_chr2
1849	2	207166216	207166666	450	207166352	44	37.8571	14	1	1	2	KLF7, MIR7845	7499, -48	in gene, upstream	1_MSTN_VDR_hg38_woTRNA::1::1849_chr2
1850	2	207769750	207770002	252	207769792	34	28.25	8	1	1	1	FZD5	-373	upstream	1_MSTN_VDR_hg38_woTRNA::1::1850_chr2
1851	2	208025462	208025734	272	208025600	41	33.6667	9	1	0	1	PLEKHM3	14772	in gene	1_MSTN_VDR_hg38_woTRNA::1::1851_chr2
1852	2	210288504	210288751	247	210288576	28	22.625	8	0	0	1	MYL1	26595	downstream	1_MSTN_VDR_hg38_woTRNA::1::1852_chr2
1853	2	216682345	216682556	211	216682368	27	20.8333	6	0	0	1	IGFBP5	13181	in gene	1_MSTN_VDR_hg38_woTRNA::1::1853_chr2
1854	2	218286659	218286953	294	218286752	32	28.4444	9	0	1	3	PNKD, TMBIM1, MIR6513	16360, 5805, -6564	in gene, in gene, upstream	1_MSTN_VDR_hg38_woTRNA::1::1854_chr2
1855	2	218399580	218399861	281	218399712	28	24.5556	9	1	2	3	SLC11A1, CTDSP1, MIR26B	17946, 1374, -2934	downstream, in gene, upstream	1_MSTN_VDR_hg38_woTRNA::1::1855_chr2
1856	2	218908952	218909228	276	218909056	43	35.5556	9	1	0	1	LINC01494	21581	in gene	1_MSTN_VDR_hg38_woTRNA::1::1856_chr2
1857	2	219176785	219177067	282	219176992	27	24.5556	9	1	3	3	SLC23A3, CNPPD1, FAM134A	-6897, 1172, -1225	upstream, in gene, upstream	1_MSTN_VDR_hg38_woTRNA::1::1857_chr2
1858	2	219253032	219253446	414	219253216	43	35.5385	13	1	1	3	GLB1L, STK16, TUBA4A	-7787, 7747, 1392	upstream, downstream, in gene	1_MSTN_VDR_hg38_woTRNA::1::1858_chr2
1859	2	219253758	219254187	429	219253888	35	30.7857	14	1	1	3	GLB1L, STK16, TUBA4A	-8459, 8419, 720	upstream, downstream, in gene	1_MSTN_VDR_hg38_woTRNA::1::1859_chr2
1860	2	219279307	219279675	368	219279392	41	34.7273	11	1	1	2	DNAJB2, PTPRN	74, 30181	in gene, downstream	1_MSTN_VDR_hg38_woTRNA::1::1860_chr2
1861	2	219387642	219387886	244	219387792	27	23.625	8	1	1	2	DNPEP, LOC105373884	12225, -562	in gene, upstream	1_MSTN_VDR_hg38_woTRNA::1::1861_chr2
1862	2	219418198	219418585	387	219418357	29	26.9167	12	1	1	1	DES	-20	upstream	1_MSTN_VDR_hg38_woTRNA::1::1862_chr2
1863	2	219497943	219498281	338	219498208	23	20.9091	11	1	1	4	SPEG, LOC105373885, LOC100996693, GMPPA	64016, 18839, 3908, -657	downstream, in gene, in gene, upstream	1_MSTN_VDR_hg38_woTRNA::1::1863_chr2
1864	2	219498577	219498977	400	219498880	31	25.8462	13	1	1	4	SPEG, LOC105373885, LOC100996693, GMPPA	64688, 18167, 4580, 15	downstream, in gene, downstream, in gene	1_MSTN_VDR_hg38_woTRNA::1::1864_chr2
1865	2	219597851	219598077	226	219597952	29	26.4286	7	1	1	1	STK11IP	81	in gene	1_MSTN_VDR_hg38_woTRNA::1::1865_chr2
1866	2	219642599	219642856	257	219642688	22	18	8	0	0	1	SLC4A3	15118	downstream	1_MSTN_VDR_hg38_woTRNA::1::1866_chr2
1867	2	223957264	223957613	349	223957440	85	61.8182	11	1	0	1	MRPL44	6550	in gene	1_MSTN_VDR_hg38_woTRNA::1::1867_chr2
1868	2	224585395	224585688	293	224585504	52	40	9	1	1	1	CUL3	-107	upstream	1_MSTN_VDR_hg38_woTRNA::1::1868_chr2
1869	2	229922002	229922402	400	229922144	38	32.8462	13	1	2	2	TRIP12, FBXO36	1090, -347	in gene, upstream	1_MSTN_VDR_hg38_woTRNA::1::1869_chr2
1870	2	230416416	230416921	505	230416640	95	55.4375	16	0	1	1	SP100	484	in gene	1_MSTN_VDR_hg38_woTRNA::1::1870_chr2
1871	2	230668726	230668963	237	230668768	37	32.5	8	0	0	0				1_MSTN_VDR_hg38_woTRNA::1::1871_chr2
1872	2	230669116	230669330	214	230669248	32	28.1429	7	0	0	0				1_MSTN_VDR_hg38_woTRNA::1::1872_chr2
1873	2	231056637	231056848	211	231056672	38	33.5714	7	1	1	2	C2orf72, PSMD1	19106, -192	downstream, upstream	1_MSTN_VDR_hg38_woTRNA::1::1873_chr2
1874	2	231604747	231605075	328	231604928	41	30.9	10	1	1	1	LOC105373928	-6854	upstream	1_MSTN_VDR_hg38_woTRNA::1::1874_chr2
1875	2	231708019	231708898	879	231708203	54	35.8929	28	1	2	2	PTMA, MIR1244-1	-322, -5111	upstream, upstream	1_MSTN_VDR_hg38_woTRNA::1::1875_chr2
1876	2	231710210	231710561	351	231710400	30	25.1818	11	1	2	2	PTMA, MIR1244-1	1875, -2914	in gene, upstream	1_MSTN_VDR_hg38_woTRNA::1::1876_chr2
1877	2	231781096	231781344	248	231781216	32	27.25	8	1	2	2	PDE6D, COPS7B	111, -455	in gene, upstream	1_MSTN_VDR_hg38_woTRNA::1::1877_chr2
1878	2	231786224	231786604	380	231786496	46	34.5	12	1	1	2	PDE6D, COPS7B	-5169, 4825	upstream, in gene	1_MSTN_VDR_hg38_woTRNA::1::1878_chr2
1879	2	232526213	232526479	266	232526304	26	21	8	0	1	2	PRSS56, CHRND	5841, 144	downstream, in gene	1_MSTN_VDR_hg38_woTRNA::1::1879_chr2
1880	2	232550292	232550957	665	232550752	55	39.7143	21	1	3	4	CHRNG, TIGD1, EIF4E2, MIR5001	11025, -162, 695, -179	downstream, upstream, in gene, upstream	1_MSTN_VDR_hg38_woTRNA::1::1880_chr2
1881	2	233461059	233461282	223	233461216	33	29.2857	7	1	0	1	DGKD	106709	in gene	1_MSTN_VDR_hg38_woTRNA::1::1881_chr2
1882	2	236730512	236730755	243	236730656	28	23.125	8	0	0	1	LOC105373948	12861	downstream	1_MSTN_VDR_hg38_woTRNA::1::1882_chr2
1883	2	237085622	237085862	240	237085696	33	28.5	8	1	1	1	COPS8	255	in gene	1_MSTN_VDR_hg38_woTRNA::1::1883_chr2
1884	2	237278687	237278898	211	237278800	16	14.5714	7	0	0	0				1_MSTN_VDR_hg38_woTRNA::1::1884_chr2
1885	2	237639604	237639849	245	237639648	31	26.5	8	0	0	1	LRRFIP1	12067	in gene	1_MSTN_VDR_hg38_woTRNA::1::1885_chr2
1886	2	237966764	237967051	287	237966944	49	38.6667	9	1	2	2	UBE2F-SCLY, UBE2F	-1, -1	upstream, upstream	1_MSTN_VDR_hg38_woTRNA::1::1886_chr2
1887	2	238286702	238286940	238	238286816	35	30.2857	7	0	0	1	PER2	3286	in gene	1_MSTN_VDR_hg38_woTRNA::1::1887_chr2
1888	2	238288967	238289251	284	238289184	23	19.4444	9	1	1	2	PER2, LOC105373961	918, 11087	in gene, downstream	1_MSTN_VDR_hg38_woTRNA::1::1888_chr2
1889	2	238323158	238323467	309	238323312	28	21.9	10	0	0	1	TRAF3IP1	2768	in gene	1_MSTN_VDR_hg38_woTRNA::1::1889_chr2
1890	2	238458652	238458863	211	238458688	22	19.2857	7	0	0	1	ASB1	31947	downstream	1_MSTN_VDR_hg38_woTRNA::1::1890_chr2
1891	2	239401424	239401638	214	239401568	49	41.5714	7	1	2	2	HDAC4, LOC101928111	79, -152	in gene, upstream	1_MSTN_VDR_hg38_woTRNA::1::1891_chr2
1892	2	240236673	240236884	211	240236768	27	24.1667	6	0	0	0				1_MSTN_VDR_hg38_woTRNA::1::1892_chr2
1893	2	240435152	240435404	252	240435328	18	15.5	8	1	1	1	GPC1	-370	upstream	1_MSTN_VDR_hg38_woTRNA::1::1893_chr2
1894	2	240560392	240561039	647	240560912	34	28.45	20	1	2	3	ANKMY1, DUSP28, RNPEPL1	156, 858, -7629	in gene, in gene, upstream	1_MSTN_VDR_hg38_woTRNA::1::1894_chr2
1895	2	241102228	241102530	302	241102400	32	27.9	10	1	2	4	SNED1, MTERF4, PASK, LOC105373972	104803, -41, 47964, -6401	downstream, upstream, downstream, upstream	1_MSTN_VDR_hg38_woTRNA::1::1895_chr2
1896	2	241315290	241315810	520	241315456	44	34.3529	17	1	2	2	HDLBP, SEPT2	244, 269	in gene, in gene	1_MSTN_VDR_hg38_woTRNA::1::1896_chr2
1897	2	241637372	241637672	300	241637536	38	31	10	1	2	2	THAP4, ATG4B	-11, -76	upstream, upstream	1_MSTN_VDR_hg38_woTRNA::1::1897_chr2
1898	20	290624	290867	243	290704	28	24.5	8	1	2	2	C20orf96, ZCCHC3	74, -6859	in gene, upstream	1_MSTN_VDR_hg38_woTRNA::1::1898_chr20
1899	20	408239	408478	239	408384	23	19.4286	7	1	1	1	RBCK1	319	in gene	1_MSTN_VDR_hg38_woTRNA::1::1899_chr20
1900	20	543712	544071	359	543808	36	29.0833	12	1	1	1	CSNK2A1	30	in gene	1_MSTN_VDR_hg38_woTRNA::1::1900_chr20
1901	20	1118327	1118713	386	1118496	69	50.5833	12	1	1	2	LOC105372493, PSMF1	1, 5233	in gene, in gene	1_MSTN_VDR_hg38_woTRNA::1::1901_chr20
1902	20	1466665	1467128	463	1466912	84	55.3571	14	1	1	2	NSFL1C, SIRPB2	808, 24675	in gene, downstream	1_MSTN_VDR_hg38_woTRNA::1::1902_chr20
1903	20	2102095	2103084	989	2102672	46	39.2903	31	1	1	1	STK35	2873	in gene	1_MSTN_VDR_hg38_woTRNA::1::1903_chr20
1904	20	3159753	3160334	581	3159952	39	29.9444	18	1	2	4	UBOX5-AS1, UBOX5, FASTKD5, LZTS3	53041, -42, -66, 13640	downstream, upstream, upstream, downstream	1_MSTN_VDR_hg38_woTRNA::1::1904_chr20
1905	20	3470812	3471172	360	3471008	28	23.0833	12	1	1	1	ATRN	-10	upstream	1_MSTN_VDR_hg38_woTRNA::1::1905_chr20
1906	20	3786761	3787062	301	3786912	44	32.5556	9	1	3	3	SPEF1, CENPB, CDC25B	-5446, -222, 140	upstream, upstream, in gene	1_MSTN_VDR_hg38_woTRNA::1::1906_chr20
1907	20	3811717	3812186	469	3811840	38	32.1429	14	0	0	3	CDC25B, LOC101929125, AP5S1	25068, 3346, -8684	downstream, in gene, upstream	1_MSTN_VDR_hg38_woTRNA::1::1907_chr20
1908	20	3820096	3820422	326	3820352	48	39.4545	11	1	1	2	LOC101929125, AP5S1	11858, -172	downstream, upstream	1_MSTN_VDR_hg38_woTRNA::1::1908_chr20
1909	20	3820589	3820930	341	3820672	40	32.1818	11	1	1	2	LOC101929125, AP5S1	12178, 148	downstream, in gene	1_MSTN_VDR_hg38_woTRNA::1::1909_chr20
1910	20	3888688	3889297	609	3889056	36	27.2632	19	1	1	1	PANK2	217	in gene	1_MSTN_VDR_hg38_woTRNA::1::1910_chr20
1911	20	5610932	5611255	323	5611072	28	23.3	10	1	1	1	GPCPD1	-46	upstream	1_MSTN_VDR_hg38_woTRNA::1::1911_chr20
1912	20	5950314	5950612	298	5950496	28	23	9	1	2	2	TRMT6, MCM8	62, -156	in gene, upstream	1_MSTN_VDR_hg38_woTRNA::1::1912_chr20
1913	20	10434105	10434553	448	10434304	40	34.5714	14	1	2	2	MKKS, SLX4IP	-65, -243	upstream, upstream	1_MSTN_VDR_hg38_woTRNA::1::1913_chr20
1914	20	10434921	10435169	248	10435072	41	34.5	8	0	2	2	MKKS, SLX4IP	-833, 525	upstream, in gene	1_MSTN_VDR_hg38_woTRNA::1::1914_chr20
1915	20	18137666	18137959	293	18137856	38	29.5556	9	1	2	2	PET117, CSRP2BP	1, -4368	in gene, upstream	1_MSTN_VDR_hg38_woTRNA::1::1915_chr20
1916	20	18467148	18467374	226	18467168	33	29.7143	7	1	3	3	DZANK1, POLR3F, MIR3192	17, -221, -3447	in gene, upstream, upstream	1_MSTN_VDR_hg38_woTRNA::1::1916_chr20
1917	20	18507547	18507791	244	18507680	37	33.25	8	1	1	1	SEC23B	136	in gene	1_MSTN_VDR_hg38_woTRNA::1::1917_chr20
1918	20	19757563	19757785	222	19757728	32	29	7	1	1	1	RIN2	118	in gene	1_MSTN_VDR_hg38_woTRNA::1::1918_chr20
1919	20	20017301	20017519	218	20017376	32	27.2857	7	1	2	2	NAA20, LOC105372553	86, -5131	in gene, upstream	1_MSTN_VDR_hg38_woTRNA::1::1919_chr20
1920	20	21303462	21303715	253	21303520	27	21	8	1	1	1	XRN2	216	in gene	1_MSTN_VDR_hg38_woTRNA::1::1920_chr20
1921	20	23333999	23334210	211	23334144	16	13.5714	7	0	1	2	LOC105372572, LOC105372571	17266, 1719	in gene, in gene	1_MSTN_VDR_hg38_woTRNA::1::1921_chr20
1922	20	23350326	23350781	455	23350432	37	30.2143	14	1	3	4	LOC105372572, LOC105372570, NXT1, LINC01431	978, -1556, -304, 7695	in gene, upstream, upstream, downstream	1_MSTN_VDR_hg38_woTRNA::1::1922_chr20
1923	20	23361741	23362111	370	23361920	43	38.7273	11	1	2	3	NXT1, LINC01431, GZF1	11184, -3793, 281	downstream, upstream, in gene	1_MSTN_VDR_hg38_woTRNA::1::1923_chr20
1924	20	23637822	23638059	237	23637928	25	22.875	8	1	1	1	CST3	120	in gene	1_MSTN_VDR_hg38_woTRNA::1::1924_chr20
1925	20	25011793	25012051	258	25011904	42	33.375	8	0	0	1	ACSS1	46278	in gene	1_MSTN_VDR_hg38_woTRNA::1::1925_chr20
1926	20	25039849	25040157	308	25039968	36	32.2222	9	0	0	1	ACSS1	18214	in gene	1_MSTN_VDR_hg38_woTRNA::1::1926_chr20
1927	20	25046034	25046338	304	25046144	44	36.5	10	0	0	1	ACSS1	12038	in gene	1_MSTN_VDR_hg38_woTRNA::1::1927_chr20
1928	20	25195735	25195981	246	25195872	23	20.75	8	2	2	2	LOC101926889, ENTPD6	1020, 202	in gene, in gene	1_MSTN_VDR_hg38_woTRNA::1::1928_chr20
1929	20	25623884	25624291	407	25624096	36	30.0769	13	1	2	2	NANP, ZNF337-AS1	-84, 51	upstream, in gene	1_MSTN_VDR_hg38_woTRNA::1::1929_chr20
1930	20	31573047	31573317	270	31573152	40	34.4444	9	1	1	2	HM13, HM13-AS1	58742, 111	downstream, in gene	1_MSTN_VDR_hg38_woTRNA::1::1930_chr20
1931	20	31722805	31723041	236	31722976	32	25.375	8	1	1	2	BCL2L1, LOC105372589	988, 45542	in gene, downstream	1_MSTN_VDR_hg38_woTRNA::1::1931_chr20
1932	20	31723748	31723995	247	31723840	46	40.8571	7	1	1	3	BCL2L1, LOC105372589, TPX2	124, 46406, -9979	in gene, downstream, upstream	1_MSTN_VDR_hg38_woTRNA::1::1932_chr20
1933	20	31738709	31739224	515	31738912	64	42.1875	16	1	0	1	TPX2	5093	in gene	1_MSTN_VDR_hg38_woTRNA::1::1933_chr20
1934	20	31822446	31822956	510	31822624	59	41.5625	16	1	0	1	MYLK2	3312	in gene	1_MSTN_VDR_hg38_woTRNA::1::1934_chr20
1935	20	32203580	32203805	225	32203680	31	26.1429	7	0	1	2	PLAGL2, POFUT1	4063, -4142	in gene, upstream	1_MSTN_VDR_hg38_woTRNA::1::1935_chr20
1936	20	32357944	32358427	483	32358096	60	43.9333	15	1	1	2	ASXL1, LOC105372590	-248, 35430	upstream, downstream	1_MSTN_VDR_hg38_woTRNA::1::1936_chr20
1937	20	33401353	33401817	464	33401552	54	41.5714	14	1	1	2	CDK5RAP1, SNTA1	350, 42340	in gene, downstream	1_MSTN_VDR_hg38_woTRNA::1::1937_chr20
1938	20	34677112	34677358	246	34677232	23	21.625	8	1	1	1	PIGU	53	in gene	1_MSTN_VDR_hg38_woTRNA::1::1938_chr20
1939	20	35147171	35147495	324	35147312	30	23.3	10	1	1	1	EDEM2	46	in gene	1_MSTN_VDR_hg38_woTRNA::1::1939_chr20
1940	20	35497683	35498029	346	35497712	22	18.8182	11	0	1	2	CEP250, LOC102725201	42573, -6507	in gene, upstream	1_MSTN_VDR_hg38_woTRNA::1::1940_chr20
1941	20	35741569	35741895	326	35741680	27	25.1	10	1	1	1	RBM39	656	in gene	1_MSTN_VDR_hg38_woTRNA::1::1941_chr20
1942	20	35741999	35742783	784	35742400	145	79.9167	24	1	1	1	RBM39	-64	upstream	1_MSTN_VDR_hg38_woTRNA::1::1942_chr20
1943	20	35954333	35954696	363	35954496	42	35.3333	12	1	2	3	PHF20, SCAND1, CNBD2	182495, 863, -66	downstream, in gene, upstream	1_MSTN_VDR_hg38_woTRNA::1::1943_chr20
1944	20	36050709	36051150	441	36051008	47	35.2143	14	1	1	1	LINC00657	-48	upstream	1_MSTN_VDR_hg38_woTRNA::1::1944_chr20
1945	20	36236264	36236520	256	36236384	51	42.5	8	1	2	3	EPB41L1, LOC105372602, AAR2	171493, 77, -33	downstream, in gene, upstream	1_MSTN_VDR_hg38_woTRNA::1::1945_chr20
1946	20	36482023	36482314	291	36482144	39	31.7778	9	0	0	1	DLGAP4	175821	in gene	1_MSTN_VDR_hg38_woTRNA::1::1946_chr20
1947	20	37178537	37178986	449	37178912	27	22.7857	14	1	2	2	MROH8, RPN2	676, -139	in gene, upstream	1_MSTN_VDR_hg38_woTRNA::1::1947_chr20
1948	20	37359513	37360235	722	37359968	135	61.3913	23	0	0	1	SRC	15283	in gene	1_MSTN_VDR_hg38_woTRNA::1::1948_chr20
1949	20	37526877	37527168	291	37526976	28	23	10	0	1	3	LOC105376973, BLCAP, NNAT	-9719, 955, 5771	upstream, in gene, downstream	1_MSTN_VDR_hg38_woTRNA::1::1949_chr20
1950	20	37527851	37528127	276	37528000	54	43.75	8	1	1	2	BLCAP, NNAT	-69, 6795	upstream, downstream	1_MSTN_VDR_hg38_woTRNA::1::1950_chr20
1951	20	38109338	38109591	253	38109440	31	26	8	0	1	1	LOC105372611	1	in gene	1_MSTN_VDR_hg38_woTRNA::1::1951_chr20
1952	20	40689071	40689414	343	40689184	37	30.7273	11	1	1	2	MAFB, LOC101927098	56, 28132	in gene, downstream	1_MSTN_VDR_hg38_woTRNA::1::1952_chr20
1953	20	41693158	41693643	485	41693472	61	42.2667	15	1	0	0				1_MSTN_VDR_hg38_woTRNA::1::1953_chr20
1954	20	43457809	43458361	552	43457904	43	35.4118	17	1	1	1	SRSF6	40	in gene	1_MSTN_VDR_hg38_woTRNA::1::1954_chr20
1955	20	44210537	44210963	426	44210784	36	30.3846	13	1	2	3	OSER1, OSER1-AS1, LOC105372628	122, -176, 9472	in gene, upstream, downstream	1_MSTN_VDR_hg38_woTRNA::1::1955_chr20
1956	20	44311099	44311351	252	44311168	29	24	8	1	1	1	FITM2	81	in gene	1_MSTN_VDR_hg38_woTRNA::1::1956_chr20
1957	20	44609963	44610205	242	44610016	42	34.5714	7	0	0	2	PKIG, ADA	78235, 42217	in gene, downstream	1_MSTN_VDR_hg38_woTRNA::1::1957_chr20
1958	20	45358972	45359239	267	45359072	44	37.2222	9	0	2	2	SYS1, SYS1-DBNDD2	-2865, -4097	upstream, upstream	1_MSTN_VDR_hg38_woTRNA::1::1958_chr20
1959	20	45362953	45363235	282	45363040	47	40.8889	9	1	2	2	SYS1, SYS1-DBNDD2	1103, -129	in gene, upstream	1_MSTN_VDR_hg38_woTRNA::1::1959_chr20
1960	20	45826286	45826532	246	45826496	37	32.25	8	0	1	3	UBE2C, TNNC2, SNX21	13920, 6827, -7126	downstream, in gene, upstream	1_MSTN_VDR_hg38_woTRNA::1::1960_chr20
1961	20	45827064	45827447	383	45827264	47	37.4167	12	0	1	2	TNNC2, SNX21	6059, -6358	in gene, upstream	1_MSTN_VDR_hg38_woTRNA::1::1961_chr20
1962	20	45934456	45935244	788	45935040	52	38.68	25	1	1	1	PCIF1	366	in gene	1_MSTN_VDR_hg38_woTRNA::1::1962_chr20
1963	20	45971634	45972399	765	45972032	59	48.2083	24	1	1	1	ZNF335	162	in gene	1_MSTN_VDR_hg38_woTRNA::1::1963_chr20
1964	20	46089547	46089937	390	46089920	33	26.5	12	1	1	1	NCOA5	32	in gene	1_MSTN_VDR_hg38_woTRNA::1::1964_chr20
1965	20	46364208	46364470	262	46364304	35	32.125	8	1	1	2	SLC35C2, ELMO2	154, 42747	in gene, downstream	1_MSTN_VDR_hg38_woTRNA::1::1965_chr20
1966	20	49188178	49188581	403	49188288	28	25.3077	13	1	1	1	STAU1	82	in gene	1_MSTN_VDR_hg38_woTRNA::1::1966_chr20
1967	20	49936215	49936858	643	49936256	33	26.4	20	1	1	2	LOC105372653, RNF114	20434, -121	downstream, upstream	1_MSTN_VDR_hg38_woTRNA::1::1967_chr20
1968	20	49982655	49982886	231	49982773	21	18.375	8	1	1	1	SNAI1	-203	upstream	1_MSTN_VDR_hg38_woTRNA::1::1968_chr20
1969	20	50190686	50191019	333	50190848	27	23.7273	11	1	2	2	CEBPB-AS1, CEBPB	1221, 265	in gene, in gene	1_MSTN_VDR_hg38_woTRNA::1::1969_chr20
1970	20	50192100	50192311	211	50192192	22	20.1667	6	1	2	2	CEBPB-AS1, CEBPB	-123, 1609	upstream, in gene	1_MSTN_VDR_hg38_woTRNA::1::1970_chr20
1971	20	50278772	50279131	359	50278912	32	27.8182	11	0	0	1	LINC01272	11429	in gene	1_MSTN_VDR_hg38_woTRNA::1::1971_chr20
1972	20	50292486	50293179	693	50292720	90	50.9524	21	0	1	1	LINC01270	0	in gene	1_MSTN_VDR_hg38_woTRNA::1::1972_chr20
1973	20	50398894	50399176	282	50398976	38	34.2222	9	0	0	1	LOC105372658	20367	downstream	1_MSTN_VDR_hg38_woTRNA::1::1973_chr20
1974	20	50403831	50404096	265	50403968	35	30.4444	9	0	0	1	LOC105372658	25359	downstream	1_MSTN_VDR_hg38_woTRNA::1::1974_chr20
1975	20	50510050	50510317	267	50510208	35	31.625	8	1	1	1	PTPN1	-113	upstream	1_MSTN_VDR_hg38_woTRNA::1::1975_chr20
1976	20	50931439	50931984	545	50931616	58	40.8235	17	1	2	3	ADNP, ADNP-AS1, DPM1	-626, 632, 26945	upstream, in gene, downstream	1_MSTN_VDR_hg38_woTRNA::1::1976_chr20
1977	20	54207871	54208115	244	54207952	30	26.875	8	1	1	1	PFDN4	-11	upstream	1_MSTN_VDR_hg38_woTRNA::1::1977_chr20
1978	20	54476277	54476609	332	54476432	34	23.3636	11	1	1	1	DOK5	960	in gene	1_MSTN_VDR_hg38_woTRNA::1::1978_chr20
1979	20	56392267	56392564	297	56392400	37	33	9	1	2	2	AURKA, CSTF1	-105, 29	upstream, in gene	1_MSTN_VDR_hg38_woTRNA::1::1979_chr20
1980	20	57709931	57710144	213	57710016	38	32.1429	7	1	2	2	PMEPA1, LOC105372691	1520, -522	in gene, upstream	1_MSTN_VDR_hg38_woTRNA::1::1980_chr20
1981	20	58309133	58309380	247	58309264	18	16	8	1	2	2	LOC105369158, RAB22A	-3546, -451	upstream, upstream	1_MSTN_VDR_hg38_woTRNA::1::1981_chr20
1982	20	58650862	58651378	516	58651136	80	49.1875	16	1	2	2	STX16-NPEPL1, STX16	-117, -117	upstream, upstream	1_MSTN_VDR_hg38_woTRNA::1::1982_chr20
1983	20	62182672	62182883	211	62182816	25	23	7	1	1	2	SS18L1, MTG2	39096, -209	downstream, upstream	1_MSTN_VDR_hg38_woTRNA::1::1983_chr20
1984	20	62276462	62276804	342	62276608	26	21.8182	11	0	0	1	OSBPL2	38123	in gene	1_MSTN_VDR_hg38_woTRNA::1::1984_chr20
1985	20	62302526	62302913	387	62302688	51	39	13	1	1	4	OSBPL2, ADRM1, LOC105372707, LAMA5	64203, 632, 5326, 64632	downstream, in gene, downstream, downstream	1_MSTN_VDR_hg38_woTRNA::1::1985_chr20
1986	20	62550702	62551178	476	62550976	26	20.7333	15	2	3	3	C20orf166-AS1, MIR1-1HG, MIR1-1	585, 523, -3330	in gene, in gene, upstream	1_MSTN_VDR_hg38_woTRNA::1::1986_chr20
1987	20	62558487	62559107	620	62558848	55	34.8	20	0	2	4	C20orf166-AS1, MIR1-1HG, MIR1-1, MIR133A2	-7287, 8395, 4542, -6064	upstream, in gene, downstream, upstream	1_MSTN_VDR_hg38_woTRNA::1::1987_chr20
1988	20	62567576	62567897	321	62567744	28	21.5	10	0	0	2	MIR1-1HG, MIR133A2	17291, 2832	in gene, downstream	1_MSTN_VDR_hg38_woTRNA::1::1988_chr20
1989	20	62652189	62652406	217	62652256	27	25.2857	7	0	0	2	SLCO4A1, LOC101928465	9811, 4096	in gene, in gene	1_MSTN_VDR_hg38_woTRNA::1::1989_chr20
1990	20	63626466	63626696	230	63626608	24	20.4286	7	1	2	2	GMEB2, LOC100505771	420, -635	in gene, upstream	1_MSTN_VDR_hg38_woTRNA::1::1990_chr20
1991	20	63627107	63627387	280	63627248	33	27.125	8	1	2	2	GMEB2, LOC100505771	-220, 5	upstream, in gene	1_MSTN_VDR_hg38_woTRNA::1::1991_chr20
1992	20	63658158	63658552	394	63658272	66	51.3333	12	1	3	4	STMN3, LOC105372726, RTEL1-TNFRSF6B, RTEL1	-4662, 5120, 462, 462	upstream, downstream, in gene, in gene	1_MSTN_VDR_hg38_woTRNA::1::1992_chr20
1993	20	63865247	63865495	248	63865248	26	22.5	8	1	1	2	ABHD16B, TPD52L2	4035, 20	downstream, in gene	1_MSTN_VDR_hg38_woTRNA::1::1993_chr20
1994	20	63956429	63956746	317	63956592	43	36.3	10	1	0	3	UCKL1, UCKL1-AS1, ZNF512B	2843, 3208, 13278	in gene, in gene, downstream	1_MSTN_VDR_hg38_woTRNA::1::1994_chr20
1995	20	64039165	64039436	271	64039232	20	17	9	1	1	4	PRPF6, LINC00176, TCEA2, SOX18	58163, 4888, -3118, 10394	downstream, in gene, upstream, downstream	1_MSTN_VDR_hg38_woTRNA::1::1995_chr20
1996	21	6369397	6370089	692	6369664	100	86.4091	22	0	0	2	LOC105379493, LOC105379494	51243, 6873	downstream, downstream	1_MSTN_VDR_hg38_woTRNA::1::1996_chr21
1997	21	6370901	6371452	551	6371072	114	96.2353	17	0	0	1	LOC105379494	5465	downstream	1_MSTN_VDR_hg38_woTRNA::1::1997_chr21
1998	21	6371845	6372229	384	6372064	120	93.75	12	0	0	1	LOC105379494	4473	downstream	1_MSTN_VDR_hg38_woTRNA::1::1998_chr21
[truncated: 1,072 more rows]

## Sheet: Fig 4A ChIP by motif
Sample	Interval	Chromosome	Start	End	Length	Peak.Summit	Peak.Val	Avg.Val	MACS2_summit	MACS2_pvalue...log10.	BinCount	FASTA_header	IntervalSequence	Offset	Sequence	Motif.Type	DenovoConsensus	Motif.Name	More.info	Database	Strand	MotifScore	CGIslandCount	PromoterCount	GeneCount	Gene.List	Dist.to.Start	Position
1_MSTN_VDR_hg38	27	1	15596640	15597269	629	15597008	76	42.95	15597028	80.5453	20	1_MSTN_VDR_hg38::1::27	TAGTAGACCGTTCTGAGTTCTGTGAGCTGTCCTAGCAGATGATCAAACCCAGAGAGGAGGGAATGGTGGGAACTTCTAATTTATAGCGAGTCTGCAAGAAGTACAGGTGACAACCTGGGACTGGCACCCAGTGTCTGAAGTGGGGGCAGTCTTAAGGGACTAAGCCTGTAACCTGGGGAATCTGATGCTATTTCCAGGTAGATAGTGTCAGGATTGAGATAAATCATAGGACACTGCTAAAGTTTGGATGTTTATTCCCTACAAATCTCATGCTGAGCGTTTATCCCCTAATGGCAGGGTGTGGGTCATGCGGGTAGATCCCTCATGAATAACCAATGCCTTGTTGCGGGGAAGGGGTCAGTGAGTTCTCACTCTTTTCCCTCCCACAAGAGCTGATTG…	-37	AGGGGTCAGTGAGTTCTCAC	knownMotif	NA	VDR(NR),DR3	GM10855-VDR-ChIP-Seq(GSE22484)	Homer	+	12.862	0	1	1	CHCHD2P6	-7520	upstream
1_MSTN_VDR_hg38	46	1	25819950	25820390	440	25820064	47	33.0714	25820073	26.7577	14	1_MSTN_VDR_hg38::1::46	AGTGAGGGCGGTTGAGGCTGGGCGGCCCAAGGTGGAAGGAGGGGCCGTGAGGTGAGAGAGTCCGGGAGCCCGAGCTTGAGGTGAGAAAGGTTCTAGGGAGGCGCGGAGGCGGGAGCGCGACCTTCCAGCCCGTTAGTAGACTGGGTCTACGTGCCGGGCGCTGTGCGGAGCCCGCAGCTCCTGTTCCCGCGCGAGTTCTCGCGGGAGCCGCAGCTGTCCGTCTCACTTGGCCCGGGGGAAACTGAGTCCCCGAAGGGTAGTTGCTCGTCGGAGTTCCCCAGCAAACAGTGACCAAGCCAGACCTCAGGCTTCTAGTTTCGGCTTCGCTGCTTGACGGGCCGGGCTGCCCCGCCGCGCATTCTGAGACCTGGCCGCGGCTCGGAGGCTTCCGCGCACTCG…	-77	TGAGGTGAGAGAGTCCGGGA	knownMotif	NA	VDR(NR),DR3	GM10855-VDR-ChIP-Seq(GSE22484)	Homer	+	8.67028	1	1	3	SEPN1, MTFR1L, LOC646471	19888, 158, 3542	downstream, in gene, in gene
1_MSTN_VDR_hg38	87	1	38990807	38991218	411	38991024	30	25.6923	38991010	18.7404	13	1_MSTN_VDR_hg38::1::87	CCTCCAATACTCGCTTCTGTTTAAGTGCAGACTTCCCAGGGCTCAGCGGAATGCCCTTGATGACCTTTAACAATCACCCTTTTATCATGGGGACAAGAGCGGCCTAGAAGGAGGTTTTTGGAGTCACCAGACCCCCATGGCCCCTCACCAGGCCCCTTCAAGCTCTCCCCTCCCCCACGCCCGCGCAGCGCAGGTGCGAAAACCTTAGGGGCCACCCGGGCGCGACAGCCCCAAAGCGGGGGGGATGGGACCCTGGGAGGGGCGGGGGTGGGGGTGGGGGCCTTCCCGGTGTTGCTTGGTGACCACGCTCTCCGCCCAGACCGTTCCATTTCTTCAGCAGGGGGCGCCCCGGGCCGGGCCGGCACTGACCAGCCTCGCAGAGCCACCCTCTTCCGGCCT…	-60	ACCAGACCCCCATGGCCCCT	knownMotif	NA	VDR(NR),DR3	GM10855-VDR-ChIP-Seq(GSE22484)	Homer	-	8.48905	1	1	1	AKIRIN1	-220	upstream
1_MSTN_VDR_hg38	111	1	46687685	46688032	347	46687808	25	20.8182	46687869	13.3867	11	1_MSTN_VDR_hg38::1::111	TGGATCCCTGCACAAAGTTTATGTGAAACTGCACATTTTATTCACAACAATATGAAAATCAGTAAGCCGTGCACAGTCGGCCAGCATCAGTGACTTAGTAGGTCAGTTTCCTTACATGTAAAATGAGGAGGTGAACTCAATGACCTCTTAAGTTGGGGAGCTGATCTGACCTGATCTGTTTCCTGACATACGCAAAAGGTTCCCCTTAATATATAGACAGCAGGATAAATATGAAAGCCAAGTTCAGGCTTAAAGAAATGATAAAAGATTTTTGGTTACTATCATTTTCATGGCTCCCACCCCTAATAACTTAAAAAAGAAAAGACCCAAAAGGCCCTCGGAAATACG	-38	AGGTGAACTCAATGACCTCT	knownMotif	NA	VDR(NR),DR3	GM10855-VDR-ChIP-Seq(GSE22484)	Homer	-	15.1886	0	1	3	EFCAB14-AS1, EFCAB14, LOC105378698	13772, 31256, -1143	in gene, in gene, upstream
1_MSTN_VDR_hg38	148	1	94209532	94209764	232	94209632	25	19.875	94209653	21.2676	8	1_MSTN_VDR_hg38::1::148	AGAATCAGCTTGCATAAAAGCAGTTAGCATTCCAAACTGACTACTCCATGGATTACATAATTTGACACATCTAAAAACTGACTCAATGTGAAATCCATCAGTGCTGGAGTCACAGAGTCCATGTTACACCACACCTCTCAATTATTAACACTGTTCTGTACTATTTTCTCTTCCTTACTGCTTTCTGGCATTTTAAAAAACAGCTAAACACACTGTAGCTCACTGAAGGCAAT	-18	TGGAGTCACAGAGTCCATGT	knownMotif	NA	VDR(NR),DR3	GM10855-VDR-ChIP-Seq(GSE22484)	Homer	+	10.1534	0	0	1	ARHGAP29	65436	in gene
1_MSTN_VDR_hg38	215	1	158149630	158150004	374	158149792	78	56.6667	158149783	56.4074	12	1_MSTN_VDR_hg38::1::215	AAAGATAAAAAGGAAAGCACTGTTCCAAATGCATAGCCTGGAGCATAGCAAAATATGTAATTAAAGACCCGCGCCTGATGTCGGGGAGCCTCGATGTGCGCATGCGTCCCAGGCTGAGGCCGCCGGAAGAGGTCAGGCGGTTCGCCGGCGTTCCAAGTTGGAGGCCAGCCCAGGACAAGGAGGGGAAGTGCGCATGTGCTCCAAATCATTTCCCGGCCGAGGAAATTGGCTAAGACCGTTAGCTGGTGGGAATCGGAAGAGAATGGGTCACTCGGGCTGTGCGCGGGGCACTATGGGTGTTGTAGTTTTTGCAGGGTGGTAGCAGTTTGTTCTTTTAAGAGGAAATCTTCGCGACTAGTTGAGTCACGAAGATTT	-27	AGAGGTCAGGCGGTTCGCCG	knownMotif	NA	VDR(NR),DR3	GM10855-VDR-ChIP-Seq(GSE22484)	Homer	+	9.89594	1	0	2	LOC646268, LOC105371460	-9152, 9067	upstream, in gene
1_MSTN_VDR_hg38	225	1	162009720	162010145	425	162009920	61	40.2143	162009935	34.2015	14	1_MSTN_VDR_hg38::1::225	GGTGTCCCCCAGGGCAGCAGCCACAGCTGCCCCTCCTTGGCCACCCCCAGTCAGCCACCTCCAACCTGGGGGTGCTGGCCCTCAAGAGCTCCCCACCTCTCCCTGGGACTCTGCGCTTCTCACACCAAAGGCCTTTGGTGAGGCGATTCTCAGGAGATGCAGGGGATGCCACCTGCACAGGGTACCCTCGATTCTGCCCTGGGAAATAGGTGAACCCCATGACCTCATGCCTCAGGCTCTTCCCCCTGGGACAGCTGCAACCATGACATTTCTGGTGTGTGCAACTTGGCTCGTGGGCAGTGCTGGCAATGTGGCGGCAGAGGTGGGAATCGTGCCTATCTGGCAGAAGCAAGTGTACCCATGGCCCCTGCCAAGGATCCTGGCACACTGAAGAAGAGG…	10	AGGTGAACCCCATGACCTCA	knownMotif	NA	VDR(NR),DR3	GM10855-VDR-ChIP-Seq(GSE22484)	Homer	-	13.3521	0	0	1	OLFML2B	14545	in gene
1_MSTN_VDR_hg38	247	1	183023893	183024106	213	183024000	26	22.8571	183023953	14.2756	7	1_MSTN_VDR_hg38::1::247	CAACGTGACTGTGGTGGCCACCAACACGTGTGGGACTCCGCCCGAGGAATACTGTGTGCAGACCGGGGTGACCGGGGTCACCAAGTCCTGTCACCTGTGCGACGCCGGGCAGCCCCACCTGCAGCACGGGGCAGCCTTCCTGACCGACTACAACAACCAGGCCGACACCACCTGGTGGCAAAGCCAGACCATGCTGGCCGGGGTGCAGTACCCC	2	CGGGGTGACCGGGGTCACCA	knownMotif	NA	VDR(NR),DR3	GM10855-VDR-ChIP-Seq(GSE22484)	Homer	+	10.5322	1	1	1	LAMC1	540	in gene
1_MSTN_VDR_hg38	261	1	203861452	203861701	249	203861600	41	35.875	203861611	16.6034	8	1_MSTN_VDR_hg38::1::261	GGACCGGCCCACCTTCCACAGCGCAGACGCCTCAGTTTGGCCTCCCTCGGAGGCCATGCAGCGAAGAAACGTGACTTCATGGCTAGAGGGGCATTTCCCAGGAGCCGCCCATGCCGCCGCGTGACCTTCACACTTCCGCTTCCGGTTCTTTATTCCGGAAGTTGCTCTCAGAGGCAGCGTGCGGGTGTGCTCTTTGTGAAATTCCACCATGGCGTACCGTGGCCAGGGTCAGAAAGTGCAGAAGGTTATG	63	CAGGGTCAGAAAGTGCAGAA	knownMotif	NA	VDR(NR),DR3	GM10855-VDR-ChIP-Seq(GSE22484)	Homer	+	11.6802	1	1	2	ZC3H11A, SNRPE	66063, 15	downstream, in gene
1_MSTN_VDR_hg38	270	1	209674941	209675153	212	209675072	26	23.8571	209675088	8.74288	7	1_MSTN_VDR_hg38::1::270	TGGGAAGGTGACAACCCTTCCGAATAAAAATGAAAGCTTTCTTCTTTAGATGGAACCCCCAAATTCCCTCATTATTTATAATGTCAGGCTGTCCTGGACAAGGGAAGCTGTGCACCCGCTGACACCAGTAAGAAGGTTGCCGCCATGTCAGAGATGTCCGCGGACACCTCCCTGGGCTCCGGGTCCTCCCCTGCGCTCGCCTGGAGTGGGACC	-22	CTGTGCACCCGCTGACACCA	knownMotif	NA	VDR(NR),DR3	GM10855-VDR-ChIP-Seq(GSE22484)	Homer	-	8.56006	1	1	3	LOC101930114, G0S2, LOC105372900	82527, -253, 15541	in gene, upstream, downstream
1_MSTN_VDR_hg38	289	1	229433913	229434553	640	229434352	65	43.35	229434365	24.7681	20	1_MSTN_VDR_hg38::1::289	CCAGGTGAACCGACTGGGTTCTGCCCCGGAGTCCTTCAGGTTCCCCTCGGTAGTGCCCTGTCCCCCTGTCCCCTCCCAACTCCTGCCCTACCTGGGCGGGTAGCTACAACTGCTACTCTCGGCTCGGGCCCTGGTCGCCGCGGAGGGGAAGCGAGGCTTCACTTGGCGCTGTCCGCTGCGGTGGCCGCTTGTCCCTCTGCTCAGGTTTTATATAGCCCGCGGGCATTCCCTCCGCGCCACCCCGCAGGAATGTCGCTGCCCTTCTCGAGCCATATTTGGGTGTTGGGCACTAGAGCCCCCTCCCTCGGCCGGTTCGCGGCCTGGGCCCCCGCCCGGGTCCCCTGCGTTGACCAAAGAAGGAGCGGGTTGGCCCGGTCCCAGGTAACGCGGGCCGGGCCG…	-12	GTTTGCCCCTCCTGACCCGA	knownMotif	NA	VDR(NR),DR3	GM10855-VDR-ChIP-Seq(GSE22484)	Homer	-	8.71234	1	1	2	ACTA1, NUP133	-256, 73989	upstream, downstream
1_MSTN_VDR_hg38	347	10	44963378	44963615	237	44963424	38	31.5714	44963442	18.3444	7	1_MSTN_VDR_hg38::1::347	CCTGGTTTCGGCAGACGCTGCAACTTCTTCACTGGCCAGGCTCCTGCCATTTGCTGGCGAACAGGTGCTGGGAGGGGCCTTTTAAAGCTTCATTGTCCTCTGTGCCCTGCTGCCGTTGTGGCTGGCAATTCGAATGTGGTAGCCACAGACTGCAGTCAGGAACTTAGTCCCCCCAGGAATGCCGTCAGCGTGGCCTGCACCTGCTCTGTGGCCTGCACTTGCTGTCCTCCACCAGCGG	44	CATTGTCCTCTGTGCCCTGC	knownMotif	NA	VDR(NR),DR3	GM10855-VDR-ChIP-Seq(GSE22484)	Homer	-	9.30425	0	1	4	TMEM72-AS1, LOC105378280, RASSF4, LOC105378281	-3735, 18364, 3674, 6750	upstream, downstream, in gene, downstream
1_MSTN_VDR_hg38	357	10	63629422	63629965	543	63629600	43	30.0588	63629607	20.4796	17	1_MSTN_VDR_hg38::1::357	TTTGGCTTGTCCTGTTCTGTCAGTTCTGTAGGCCGGTGGATTAAGCTGATAGAAATGCTTTTTGGTTGATTTAAACCAGATGCTCCGACTATTTTTGTCCCGTTTGCAGGCGCAGAAGCTCTGCATAAGGCAATACTGCCCCCCTCGGCCGACCGCCAACTGCAAGGCGTAGGAGACTGCTCTCCACTAGCCACCTCGGCCATAAAACCCTTTCAAGTCCCTATTATTATTCCAGGCACATTCCAAGGGGATTGAGTCACAGAGTTCACTTGGCTTTTCTCCTGCCCTGAACTGCCTGTACCAGGTGGAATACGACTCTCAACTTCAAATATGGAATCCAAAAGCAGTCAAAGAGCGCTTTAGAGCAAGCCCCAGATGCGAACTCTACTGCCACTTCTC…	65	TTGAGTCACAGAGTTCACTT	knownMotif	NA	VDR(NR),DR3	GM10855-VDR-ChIP-Seq(GSE22484)	Homer	+	9.78604	1	2	3	REEP3, LOC105378329, LOC101929846	108247, -4290, -1077	downstream, upstream, upstream
1_MSTN_VDR_hg38	362	10	68109227	68109439	212	68109360	38	34.6667	68109371	16.3077	6	1_MSTN_VDR_hg38::1::362	TCATACATTTAAAAATAATGCCATTTTTTTGAATGATGAACTATGGTATAATGCATTTAGTGTTCATTCCAAACGTCAATCAATAAATAACATGGGCCTCTAGCTATAAGGGAAATTCTATAGGTAAAAGAACTGATTGACCCCCACCCCCATAGGTGCTGTCCTGCTATGGAATCCCTTTGCTCAGTTTTCTCCTGTCCAATCAGGTGGAAT	-1	AAAAGAACTGATTGACCCCC	knownMotif	NA	VDR(NR),DR3	GM10855-VDR-ChIP-Seq(GSE22484)	Homer	-	10.5435	0	0	1	MYPN	3243	in gene
1_MSTN_VDR_hg38	382	10	76086912	76087125	213	76086960	33	29.2857	76086936	8.66881	7	1_MSTN_VDR_hg38::1::382	AACATTCTCTGGCCAGAAACTTGCTGAACTTTGAGGCCAGGGACCGGAGGCTTTGCAGAGGTGGGGAGAGACGTTCTTTGGCTTGTCCGACAGAAATAAATCACCACTGAGGAGATATACCAAAGGCCAATTATATGGAGTGTTTTCTTGGAAAATCATCTCCCAGACAGGCCCTGTAAATCATCCCCAGCATTGGCAGACATTCAGATCTGCC	6	CCAGAAACTTGCTGAACTTT	knownMotif	NA	VDR(NR),DR3	GM10855-VDR-ChIP-Seq(GSE22484)	Homer	-	9.33161	0	0	1	C10orf11	655502	in gene
1_MSTN_VDR_hg38	383	10	77491683	77491936	253	77491808	25	21	77491835	14.5125	8	1_MSTN_VDR_hg38::1::383	TCACCCTGGGGGGAAATGGGTTTAGAAGTCATACACACACACACACACACACACACACACACACACACACACCCTACATATACCACCAGGGAGTCTAATTTTAGTAGCCATTTGCCCCAGCAAAGCACTTTGCAAGTAGTTATTTTGAGAAATGGTATTAGCCATTCGGTTATTTTTAATGCCCCTTCTGTGACAGGCATTTGTGACATAAACAGCAGCTGAAAGACCATAAACCCATAGCCCTTAGATGTGTT	92	CCATAAACCCATAGCCCTTA	knownMotif	NA	VDR(NR),DR3	GM10855-VDR-ChIP-Seq(GSE22484)	Homer	-	8.5291	0	0	1	KCNMA1	146011	in gene
1_MSTN_VDR_hg38	394	10	88979100	88979575	475	88979264	60	39.2667	88979283	32.0315	15	1_MSTN_VDR_hg38::1::394	TGAAACACTGAAAACAAAATGGATAAAAATTAAGTACAATTAAAATTATAGATTCTTTAGCTTCTACTAAGCTGGTTTTAATGGGTTATGATGTTGTGTATGAGCGTAGGGATCTGGGGAGGAGAGATAAGGAAGGGAAGAAAGTGAGTACTGAGACAAAAAAGCAGAAAAAAAAAAATGAGGTCAGCGAGTTTCCCGGCTCTGCCGCAGGGTGCCTTGCCAGCCTTGGCTCCTAGGAAGGGAAGACTTGTGGCTCACCACAGACCAGATTCCTGCTGACTTCAAAGAGAGACGTTCACAAGGAGAAGATGCCAGCATTCAGGACAGATGAGAGTCTGGCCAAATAATTGTCAGGAACCCTTAAAATGTAGGCTACTCATCTTGGGATGATTTTAAACA…	-6	TGAGGTCAGCGAGTTTCCCG	knownMotif	NA	VDR(NR),DR3	GM10855-VDR-ChIP-Seq(GSE22484)	Homer	+	10.2647	0	0	2	ACTA2, FAS	12126, 9463	in gene, in gene
1_MSTN_VDR_hg38	441	11	1838759	1839210	451	1838912	34	26.7143	1838934	11.7722	14	1_MSTN_VDR_hg38::1::441	GCGTCACCGAGCCCTAAATAGAGTAGCCCAGCCACGGCACCCCCCACCAAGACTTCTTGGACTGGGCGGCAGCACGCGGCCAGGCCAGGCGGCCGGACAGGTGGGGAGGTCTCTGTGGCTCTCCACGCCCCCATTGGTCTGAGGAGGACTCTATGCCCTTTCTGAGCAGGGGCCCAGCCTGGGGGAGGCCATTTATACCCCTCCCCCTGGGCCCACCAGCCCAACTCGCCGCTGCCGGCCTGACCTCGCTCCCAGCCCTGCTGCCCAGATTCTAGGTGAGGCCCAGCCCGGCCCGCCGAGGCCGGGGGACAGGGCGTGGCTCGAGCTGGTTTGAGGGAGGACTTCCTGGGGCGGGGGTCTGGGGGCCTGGGGGATGCCACCAGCAGCCCCCTTTGGGGC…	-16	AGGAGGACTCTATGCCCTTT	knownMotif	NA	VDR(NR),DR3	GM10855-VDR-ChIP-Seq(GSE22484)	Homer	-	8.69609	0	1	2	SYT8, TNNI2	11433, -91	downstream, upstream
1_MSTN_VDR_hg38	451	11	3929649	3929914	265	3929760	33	27.875	3929753	11.9912	8	1_MSTN_VDR_hg38::1::451	AACAAGCCTAGAGAATACTGTAACACAAAGTTAGAAGGGTTGAGGAGGGCGAGGGAAGGGTCAACACCTTACCGCTGATCGCTTTGCTTTACTCCTGCATTTTTTGTTCAGAGTGGACCCCGTTCTGCAATCGTTGGTCTGAAATTCAACCCAGTCCTAAATTGCATGTCTCGGGCCACAGGTTACCAAGTTTACAGACAACAGTCCTGTGCCTCTCTGGACACGTGACTGGTCTATTAATAGATCTGAAGTTCTGGGAGAGCCTC	72	ACAGGTTACCAAGTTTACAG	knownMotif	NA	VDR(NR),DR3	GM10855-VDR-ChIP-Seq(GSE22484)	Homer	+	8.59083	0	0	1	STIM1	74057	in gene
1_MSTN_VDR_hg38	469	11	17753738	17754087	349	17753952	49	39	17753974	26.0681	11	1_MSTN_VDR_hg38::1::469	ACAGCCTGAGTCTCTCCTCACCTTGAGTGATCTCAAGACGCTGGGAATAGACATGGTCTCATCTCCTCACCATGTGTCCCAGATTCCAATTCCGATGCCCAGATTCCAGATTCGCCACTCCAGTGCCCGCATCCAGGTTTTGAATTCCACAATCCAGTGCCAGTTCTGCCCCGTAGACAGGACTCAGGCTGTTGGACTACATCATGAGCGCCTTCAGCTGGCCTGTCTGCTGGGAGGGAAGGATGTATCTGCCCTCTCTCTGGAAAGGAACTCTGTGACCTTGTGCGCACTCTCCATGAATGACATGCATCACTCATGTTCATGGCTGGTGGGGATTCAGGCCTTTGTTC	45	AAAGGAACTCTGTGACCTTG	knownMotif	NA	VDR(NR),DR3	GM10855-VDR-ChIP-Seq(GSE22484)	Homer	-	12.449	0	0	1	KCNC1	18042	in gene
1_MSTN_VDR_hg38	488	11	46914881	46915166	285	46915008	34	29.75	46915000	16.1349	8	1_MSTN_VDR_hg38::1::488	CTCCTATTTTCCTTCTAACAGTTAAGACTGGCAGTTAATCGGTAGAAAGAGTGAGCAAAGAGCTATAAAACACCGTGTCCTCTGTGACCTCCTGTGTTCTTTGCTGGCCCAGAAGATGGACATACCCAACGTGCTCTGTATCAGACATGGCCAGACTTGGTTCCCTTGCACCTGTCATTCTTAATACCACGTGCCAGTCCAAAAGATGTTATCTGATATTCATCAGGGTACAGAAGAGGAAATCCAAAATCAGTGACAAGCCAAGTATGTTTCACAAGCCCAACAG	-29	CCGTGTCCTCTGTGACCTCC	knownMotif	NA	VDR(NR),DR3	GM10855-VDR-ChIP-Seq(GSE22484)	Homer	-	12.7096	0	0	1	LRP4	3614	in gene
1_MSTN_VDR_hg38	496	11	57201035	57201300	265	57201120	19	16.25	57201129	10.0802	8	1_MSTN_VDR_hg38::1::496	GGCTCGGAAGGCTCTGTCTCTTAATGATTCTTCCTGTTTTTCTCAGCCTGATCCAAGAGAATGAGAAAACAGCCCTAGTGAAGGTCAGCGGAGGTCAGAGAGGTCCCTGGAGAGGGCCGCTTTCAGGGAAATGGAGCAGATAGAGGCCCACCCCTTCTGCCCACCCTCATCTCTGCCTAACTCTAGCGCTACTCCTTGACCAATCCAGCCCAATCCCAGTGTATCAGTACTCTGCCCCAAGTCAATTCCATTCAATTAGACATTCA	-6	GGAGGTCAGAGAGGTCCCTG	knownMotif	NA	VDR(NR),DR3	GM10855-VDR-ChIP-Seq(GSE22484)	Homer	+	11.9799	0	0	2	LRRC55, LOC105369309	19373, 30469	downstream, in gene
1_MSTN_VDR_hg38	510	11	61967428	61967777	349	61967616	44	35.2727	61967571	17.336	11	1_MSTN_VDR_hg38::1::510	CGGCGACTAAGGAGAGGCGGCGGCGGCGGCGGTGGCTGCGCGGCGCTGGAGCGGCGGCGGGGGCCTTGGGGCAGTCCGAGGGTGCGGTGAAGAGGTGACGGAGGGCTGGCTATGGGCGGCCGGCCGGGGTGGGGAACGAGCGCCGGGTTCCGTCCAAGCACTGTTGAAGCAGGAAACCCCGACGACTCTCGGCGAAGAACGTCTGGCCCTGCGGGTCGCTTGTGGTCTCTTATAGCCGCGTCGGCGTCAGGCCCGCCCCGGCCAATCAGCGCCGCCCGCCCCGAGCCCGCTCCTTCCGGTGGGCGCGGGACCCCGCCCCTGCTGTGGGGGAGGGGCGGCCGCTGGAGGCC	-54	AGAGGTGACGGAGGGCTGGC	knownMotif	NA	VDR(NR),DR3	GM10855-VDR-ChIP-Seq(GSE22484)	Homer	+	8.96416	1	2	3	BEST1, FTH1, LOC399900	20901, 44, -122	downstream, in gene, upstream
1_MSTN_VDR_hg38	572	11	69502618	69502852	234	69502720	26	21.375	69502730	12.0029	8	1_MSTN_VDR_hg38::1::572	TGGCTGCAGAGCTCCACTGATGCCCACATGGAACTGGCAGCCCCAGCTGGCACCTGCTTCCTGGCACCCTGCCCACCTACTCCCAGCTGCATCTGCCCACTGAGGTCAGTGGGTTCACGCATCTGCTAATACCTCTGTACTTCTAATCACAACTACGGTCATCCCTTGGAACCCAAGGAGGATTGATTCCAGGATCCCCAAGGAGACCAAAATCCACAAATGCTCCACTCCCTTA	-13	TGAGGTCAGTGGGTTCACGC	knownMotif	NA	VDR(NR),DR3	GM10855-VDR-ChIP-Seq(GSE22484)	Homer	+	14.5826	0	0	1	LINC01488	17159	downstream
1_MSTN_VDR_hg38	582	11	74255777	74256246	469	74256000	156	97.0714	74256011	176.932	14	1_MSTN_VDR_hg38::1::582	ATCAGAACTGATCTGCATTTTAACAAGTGCATCAATGTCTGAAAATTTCTTGTCTAGTTGATGATGAAATATTTCAGGGTAGTTCATGAGCTCCCTAGTAGAGGAGAGAAGTTCCTTATGTGTGGTTTGATTTCTCTCACCGGAACACTTTGCGGGTGCCTTTGCTGAGCTATGTGCCCTCTTGTCCACAAGAGGGCAGCATGATCACTTGGTTTTCAGGGGCACTCAGGTTCATCAGGTTCACTCAAATTTTGAATGTCATCTAATTCACTTGACACACATCTCATTTAATCTTCACAGCAACTCTATGAGGTAGGTGCTGTTATGTTCCTTTTACAGGTAGGCAGACAGGTCCAAATTCTACAGCTTGGAAGTGACTGTCAGAATTCAAAACTGGCT…	-9	CAGGTTCATCAGGTTCACTC	knownMotif	NA	VDR(NR),DR3	GM10855-VDR-ChIP-Seq(GSE22484)	Homer	+	10.2733	0	0	2	PPME1, P4HA3	85109, 55676	downstream, in gene
1_MSTN_VDR_hg38	608	11	119168504	119168869	365	119168704	25	20.8333	119168717	7.60524	12	1_MSTN_VDR_hg38::1::608	AGGGAGGCCCAGGGGTAAGGTAGGAAGACTCAGGCCCGGGATGTTGTTCTGGCTCATCCACTTCCTAACTGAATCAACCTGCACAAGTCATTTCACCCTTCTGAGCATCAGTTTCTTCATCTGTAAAATGGGCCTAACAAGCAGCCCAGCCTGGGAGGTGGTTAGTGAGGTCACTGGGTGTCACTGGCGCTTGGGAACCTGCAGAGGGCAGTACTAGCGGCAGTGCCCGCGGGGATGGAGGCAGGGAGGGGGGACGATGGCGGGACGGGTGGCGCCGGGGTTCCAGCCCTGCGCCTGCTCCGGAGCACCGGGCCCCTCTCGCTGACCCCCTCGTCCCAGGACCCCGCAGGCCCGAGTGCCTGGGCT	-49	TGAGGTCACTGGGTGTCACT	knownMotif	NA	VDR(NR),DR3	GM10855-VDR-ChIP-Seq(GSE22484)	Homer	+	9.27325	1	1	2	ABCG4, NLRX1	19664, 370	downstream, in gene
1_MSTN_VDR_hg38	624	12	1369337	1369962	625	1369632	154	78.3	1369633	167.497	20	1_MSTN_VDR_hg38::1::624	GGAATTATTTTTACTATGTCATATTACAATATTTTCCTTAAGCACAAAATAGGCCTCAAGTCTGATCGCCTTTGTATTTTGCATTCAGCAAAGGTGCTGGTATTTCAATCTAATTAGGTAGAGTAACTTATCTGTCATTCACCTGCTGCTGCTTGCCTGCTACTAAATATGTGATTCTGACTATTGGTGCACAGAAATGTAGCACCCTTATTGGGAAAGCATGCTGCCTCTTCCAGCTTGGTCAGTCTTTGAGCTTCCCGAAAGGGAACAGATGACCGCAGTCAACAGGAAACTGCATAGTTAGACCTTCTTGAACTCTTTCACCTTTAAGCTCATTTCACCACTTAACATATTTTTTTCAAGTGGTCAGTGGATATATTTAGACTGTCATTATCCCTT…	30	TCTTGAACTCTTTCACCTTT	knownMotif	NA	VDR(NR),DR3	GM10855-VDR-ChIP-Seq(GSE22484)	Homer	-	13.3379	0	0	1	ERC1	378424	in gene
1_MSTN_VDR_hg38	624	12	1369337	1369962	625	1369632	154	78.3	1369633	167.497	20	1_MSTN_VDR_hg38::1::624	GGAATTATTTTTACTATGTCATATTACAATATTTTCCTTAAGCACAAAATAGGCCTCAAGTCTGATCGCCTTTGTATTTTGCATTCAGCAAAGGTGCTGGTATTTCAATCTAATTAGGTAGAGTAACTTATCTGTCATTCACCTGCTGCTGCTTGCCTGCTACTAAATATGTGATTCTGACTATTGGTGCACAGAAATGTAGCACCCTTATTGGGAAAGCATGCTGCCTCTTCCAGCTTGGTCAGTCTTTGAGCTTCCCGAAAGGGAACAGATGACCGCAGTCAACAGGAAACTGCATAGTTAGACCTTCTTGAACTCTTTCACCTTTAAGCTCATTTCACCACTTAACATATTTTTTTCAAGTGGTCAGTGGATATATTTAGACTGTCATTATCCCTT…	21	GTTAGACCTTCTTGAACTCT	knownMotif	NA	VDR(NR),DR3	GM10855-VDR-ChIP-Seq(GSE22484)	Homer	-	9.41413	0	0	1	ERC1	378424	in gene
1_MSTN_VDR_hg38	655	12	26298578	26299174	596	26298848	91	49.2105	26298867	89.0226	19	1_MSTN_VDR_hg38::1::655	CAGTTCACTGTTGAGAACTGCACAGTTTGCCTTAACTAGAAAGTGTGCATTTTCTTATTTCCTCTCTGGGATGACAGTGATCACCAAAAAATTGTTATTTAAGATACTTCATTTATTCAATCATTTAACAAACATCTGCTTTGAATATCTATTACCAAGTTCTGTGCTAGGAACAGAAAATACAAAATTTCATAAGAAATGATTTCTACCCTTCAATTGCTCATTAAAAGAGCTGCTACCACTTCTTCAAATTTGGTAGTAGTTATTTCTGTGAGGTCACTGGGTTCAGACCTTAACCTATCAACTGGAGTGTCTGCTCTAGAGCTAAGTGCTTTGCTGTGGACACTTGCTATTTTGGGGATAAGAAGTATGATCTCATCTTCTCTTCGATGTTTAGCC…	-19	TGAGGTCACTGGGTTCAGAC	knownMotif	NA	VDR(NR),DR3	GM10855-VDR-ChIP-Seq(GSE22484)	Homer	+	14.7386	0	0	1	LOC105369705	45974	in gene
1_MSTN_VDR_hg38	661	12	45166213	45166459	246	45166304	36	30	45166324	19.3873	7	1_MSTN_VDR_hg38::1::661	ATTATAATCAGATGTATCAGGAGGCAGATTTTAGAATTTGGCAGCTGCCTTTTGCCCTTTTTTTGTGCATCCCTTCCTCCTTCCTGGAAGCTGATGTGCACATGTGATATCTGTGGTATTTAAACCTCAGTGACCTTGGAAATGGAAGCTATGAAGTATGAAGAACCAGAATAGAAGTAGCTTGAGTGACTAAAAGGTTTGTGGAGCAGTTTAGCAGTCCATCACTGGACTGCCTACATTTGACATG	25	TTTAAACCTCAGTGACCTTG	knownMotif	NA	VDR(NR),DR3	GM10855-VDR-ChIP-Seq(GSE22484)	Homer	-	10.5821	0	0	1	PLEKHA8P1	49702	downstream
1_MSTN_VDR_hg38	669	12	47870412	47870659	247	47870544	33	26.875	47870571	16.1349	8	1_MSTN_VDR_hg38::1::669	TGCTCTCTGAGCCTGGACCCTGTCATCCTCTGGTTGGTTGGCATTTATACCCCAGCTCAGGAAGGGGGGGTAGGGGTGGGGCAACCAAGCTAAATATAGATGCAGTTTCTAGAAAGCCAGGGGTGAGAGAGGACATTGACCGATTCTCATGCCAGAGACCAGTTTATCAAAACAGAAAGAGACAAAAACCTCACAAAAGCATCAAGAGCCTGGGGCCAGGGCCTCAGGCCTGGGACAGTTGGGCCTTT	-42	AGGGGTGAGAGAGGACATTG	knownMotif	NA	VDR(NR),DR3	GM10855-VDR-ChIP-Seq(GSE22484)	Homer	+	11.0326	0	0	1	VDR	34487	in gene
1_MSTN_VDR_hg38	716	12	69657709	69658157	448	69657984	53	35.8571	69657983	33.833	14	1_MSTN_VDR_hg38::1::716	AATATTGGTGTAACTTGAAAGGGCAAAGCAAGCAGCCAAAGAAACGTCGTTCCTCATGTTTATGAATAAAACATGGATGACTGAGATGATTAACTGGCTGAATGTCCTGGGACGGCGTTCGATTACAACCTTGTGCTGTTTTTCTAAAGCCTCAGCAGCGCCCTTGGCTACCAGATAGCCTTCTGACCCACCCTCCACTGTGTGAGGGTCAGATTCTATTACATCGACTTGAGAAATGCAGACTCATGCTTCAGTGGCCTTGGTGACCCTGCTGGGTGGATTGCATTTGGTCAGCTCTCCAGTCACACTCCACAGGCACCCATTTAGTTAGGGAGGAGGACACCAGAGGAGCCACAAGTGAACTTGTTCACTAACACAGCCACTCTGGATGTGTTCTGG…	-5	CAGTGGCCTTGGTGACCCTG	knownMotif	NA	VDR(NR),DR3	GM10855-VDR-ChIP-Seq(GSE22484)	Homer	-	9.73094	0	0	1	BEST3	41432	in gene
1_MSTN_VDR_hg38	720	12	80713523	80713737	214	80713632	22	20	80713665	14.2591	7	1_MSTN_VDR_hg38::1::720	CAGAATATAAAATGAAATAAATAAATAAATAAATACTTCACCAGAGCCTTAGTGGGTATCCATTTATAGCACCAGAGGTGACTGGGTTTTCTTCCCCTCAACTACCTATGGTTAGACTTTCCTAGCAGACAGTGTTGGAGTGTCATTTCTAATAACCTGTTTACATATGAAATAAATGTGCGTTTTCTCCGCAAGCAAGAAATCCACTTCTTTGC	-70	AGAGGTGACTGGGTTTTCTT	knownMotif	NA	VDR(NR),DR3	GM10855-VDR-ChIP-Seq(GSE22484)	Homer	+	9.6205	0	2	3	LOC105378252, MYF6, MYF5	-6414, 6003, -3297	upstream, downstream, upstream
1_MSTN_VDR_hg38	774	12	124381943	124382462	519	124382176	70	43.5	124382195	39.3418	16	1_MSTN_VDR_hg38::1::774	GATCCTGCTTCCTGCTGACGTCGCCTGCGGCCACACTCGGGCCAGACCTAGTGCAAGGCGGGAGGGGACACCCACTGACCCTCTGCTTCCCCACTCCTTCCTTCTCTGGCCAAGGGTGACATGTCTTCCTGTACTCCAGACAGGGCTGGGCCAGCAGCCAGAGGTGGCTGATACTGCGTTAGGATTCACTGGGATATGCCCTCCTCCCTGGGACTGAAAGGCACAGGGGAGGGGCAGGAGGTGGAGGTCACCAGGTTCAGCGGCACCTCTCCTGGTGAGACCTGCTTGCTTACTGCAGCGATGGGGAGCTCACCACTACACCAAGAACGGCTACTGTCAAGACGGATGGCCTGGCCTGAGCCCCACTTCCTGTAGTGGGTCCCTGCATCTGCTCCGCTT…	-11	GGAGGTCACCAGGTTCAGCG	knownMotif	NA	VDR(NR),DR3	GM10855-VDR-ChIP-Seq(GSE22484)	Homer	+	12.9238	0	0	1	NCOR2	185288	in gene
1_MSTN_VDR_hg38	789	12	133037230	133038002	772	133037600	70	44.2083	133037627	59.1138	24	1_MSTN_VDR_hg38::1::789	GACGCGGGGCACTGTGGGAAGTTGAGTTCGCGGGGCTCCTTCCTTCGCGCATGCGCACATGCACTCTTGGTAATGCTTGCAGGTGGCCCGTTCTTCCTCTTTGTCCTTCGCTGCCACGTGAGAGGGGAGTGTACGCGTGTGCGCGCGTGCGAGTGTGCGCGTGTGCAGTCCCCGACTCGTCCCGGCCCGTTCGGAGCCGCCCGGGAGCGCACAAAGGCCGACGGTTTGGGCGCGTGCGCGGGACACGGGGGACGGGCGGTGTCACGTGATCGCGAGGCCGCGGGCGCGCGGGCGCGACTCGGCGGCGGCGTCTTTTGTGAGTTCAGTGAGTTTATTGCGGGCCCGGCGCTGGGGGCTCCGGGAATGGCGGGGGAGGCGCGCGGGAGTGGCCGCGGGGAG…	-81	TGAGTTCAGTGAGTTTATTG	knownMotif	NA	VDR(NR),DR3	GM10855-VDR-ChIP-Seq(GSE22484)	Homer	+	12.9283	1	2	2	LOC101928597, ZNF84	-378, 314	upstream, in gene
1_MSTN_VDR_hg38	791	13	20716630	20716959	329	20716768	32	28.2	20716771	17.1889	10	1_MSTN_VDR_hg38::1::791	CAGACTCTTAATGGCTGCATCCTCCCCTTTTAAGAGAGTCTGCTGGGTTGAACTCATTGACCTTCGGATCTGGCGAGCCACGCTACCGAGGCAGGCTGTCTCCACGGACACATTTCGGTGCTTGTGGGTTCTAGCCAAGATTGGAGAAGGCATTGCCCCCACTTTGTTCCTGGGATGGGGTCTTTCAACTGCTGTGAGATAAACAGTCATCCTGAGCCCCTGCTGCTCTGAAATCATTTCATGTTTTGCAAGGTGGGAGGGTGAGCCACATCAAGGCGCGTGTGCCAACCAGCGCCCCAGCTATCCTTGGGCATCAGTTAGAGGACACAT	-78	GGTTGAACTCATTGACCTTC	knownMotif	NA	VDR(NR),DR3	GM10855-VDR-ChIP-Seq(GSE22484)	Homer	-	14.2237	0	0	1	IL17D	13893	in gene
1_MSTN_VDR_hg38	855	13	113410118	113410408	290	113410240	33	28.7778	113410246	17.2705	9	1_MSTN_VDR_hg38::1::855	CGATGACCCAGGGCCAGGACGGACCCCACACGGAGGAGTGGCAGGGCCGCAGATGGAACACAGGACTCCGCTTCCCCCACCTTCCCGAGACGCCTCCCTCGCCCGGTTCAGTGAGTTCACGTGGAGAGAGTGTGCCGTTCGCCCCCAAACCCCGGTGGGCATCAGTGGATCAAGAGGCCTTGCTGAGACCCGGATTTTGGGGCCGCACCACCAACGCCTCTGATCCACGGTCTGGGGAGGGGCCTGGGAATCTGCATTTTAACGAGTCCCTGGTGATTCCGAGGCCGCTGG	-27	CCGGTTCAGTGAGTTCACGT	knownMotif	NA	VDR(NR),DR3	GM10855-VDR-ChIP-Seq(GSE22484)	Homer	+	11.8481	0	0	1	LOC101928841	10618	in gene
1_MSTN_VDR_hg38	886	14	35336686	35337122	436	35336896	37	27.5714	35336925	28.0917	14	1_MSTN_VDR_hg38::1::886	CCAGAACGGGGGCAGCCCTCCCCCATGCAGTCAGGGCCAGAGGAGCATAATATTGCCCCCCCGGGTGCAGCCTTAGGTGCAGGAGCGTTGGGAATTTTCCATCTTGCTCTGCAGCCTGGCTTCTTAGGTCATCGTCCTGCTGCTGACATAGGCCTGGGTTGGGCGAGTTTCCTGCAGGTCAGCGAGGGCGCGGAGGCAGCGCCTGAGCCTGCTCAGGGCCTGGCTTCCTGCCTGCTGTGAGGAAGGGTGGAGGAGGGGTTCGAGGCCTCAACCATCCCTTGGCCCAGAGCCTCAGGCCAAGCAGCCTCCGCCTCTGCCCAGGCCTGTCTCCTCCCGGCCTCCTGCTCTCCTGTTTCCTAAAGCTTTCCCGCTGGGTGGCTCCCAGTTCTTCCAGAAATC…	-67	GCAGGTCAGCGAGGGCGCGG	knownMotif	NA	VDR(NR),DR3	GM10855-VDR-ChIP-Seq(GSE22484)	Homer	+	9.16768	0	0	0
1_MSTN_VDR_hg38	906	14	61525698	61525955	257	61525792	26	19.75	61525817	19.037	8	1_MSTN_VDR_hg38::1::906	TGGATTTCTGTTAGCACTTGTTTCTGTTGCCCAAGAAGATCCTTTCCAAGACTTCAGCAGGCATACTGGCTTCGGGAAAATTCAGAAACTCAGTGACCTTGTTTGGAAATGTGAGTGATAGTGTTCTGGGCTCAGGTCCACACAGGCCTGGCTTGTCAGGCTAGGACACAGTGTCGATAAAGCTGGGCTCATGGGCTTTGTCCCCCCGGCCGTGCTCTCTCCTGGGGCTGCAGACTAGTGTGTCTAACCTCAGCCAGG	-20	TCAGAAACTCAGTGACCTTG	knownMotif	NA	VDR(NR),DR3	GM10855-VDR-ChIP-Seq(GSE22484)	Homer	-	11.3735	0	0	2	PRKCH, LOC105370525	204349, 20774	in gene, downstream
1_MSTN_VDR_hg38	924	14	75254373	75254793	420	75254592	106	68.6923	75254602	100.682	13	1_MSTN_VDR_hg38::1::924	CGTGATGGGAGTCTAGGAAACCTGCCCTTTGACCTGAATCTGGATGACGTTAGTAATACAGGAATAGGTGAAATGCCAGCCACACCTGGCTGGCCCATGAAAAGGAAATACTTCCCACGCTTTGCTTTTGCACACCAAGGGCCCCCAGGTAAAGGCATCCAGGGTGCAAGCCGCCTGCTTTAATGCCCGGGTGTGGCTGCAGGAACAACCCAGTACAAACTGGAGTGAACCTGTTGCCCTCTTCCTTCCCTGCTGCCAAGCCAAACAGAACACAGGGAACACAAATAGAATCATCACAGTAAACCAGCTGTTGGAGCCAGACACTGGGAGAACCCACTCCCTGGCACTGCCACCCCATTCACGGGTCCAGACATGATGAAGTGCTCTGAGGGCTGAGGA…	11	GAGTGAACCTGTTGCCCTCT	knownMotif	NA	VDR(NR),DR3	GM10855-VDR-ChIP-Seq(GSE22484)	Homer	-	11.1264	0	1	1	LOC105370571	-3545	upstream
1_MSTN_VDR_hg38	927	14	75427649	75428033	384	75427872	37	27	75427853	27.6318	12	1_MSTN_VDR_hg38::1::927	GCTGCCTGGCGGGCACAAGCCGGGCGGCGGTGCGCGGGGGGTGCGCTTACATAACCGCTCGCCGCGTCCTGCTTTCTCGAGCGCTCCTGCACCGTGGGGTGGCGGAGCCGGGGGACTGCATGGAACCCGGGACGCCCCCGCGGGGAGAGGAGCGCGAGCGGCCGCGGGAGGAGGGCGCCCAAGGCGGCGGGGGAGGTTAAGGTCAGTGGGTGTGAAGCGCCGGCTCCACACCCCCTCCTCCCCGGTCCCCTCCTTCCCTTCCTCTCCGTCCCCCTCTGACGTCTGGAGCTGGCAGCTCGGCCGGTTCCGCATTCCCGACCCCTCCCCGCCGCCCAGGGGCCGCTATATAGCCGGGGCTGATGCAACCCGTCCCGCCGCCCGCCAC	-8	TAAGGTCAGTGGGTGTGAAG	knownMotif	NA	VDR(NR),DR3	GM10855-VDR-ChIP-Seq(GSE22484)	Homer	+	9.86084	1	2	2	LOC101928377, JDP2	-182, 66	upstream, in gene
1_MSTN_VDR_hg38	928	14	76079969	76080419	450	76080224	82	52.3571	76080245	66.2908	14	1_MSTN_VDR_hg38::1::928	AAAAAAATTCCCCAGAACATATTATGTGCTCATGAGCACTTGCCTGTGATTGTAAATCAGAAACTGTAAAATTGTGAAGTTCTTTGAAGTTTGCCCAAAACCTGCTCTGCAGACACCTGTTCTGCTGGGGGCCGGAGTTGGATGGCCTGCCTCTGCTGCGATGGCTCAAGCTGTCACTGCACAAGAATGTTCCAGCTTGCCTTGGCCTGGCTGTCATCGCTGGCTCTGTCCCACTCAGGCGGTTCACCGGGTTCTGCTGGGCACCAGGCTTCCAATTAGAGAGAAATCCCACTGTGTGGCCAGCCCCACCAGCGCCGCTCTGAGCAGCCCCTTTGCCAAGGCCCGAGCTGACCTCTGATCTGTCACAGATGGGCCAGCCCCACACTCTTTGTGCACATT…	-39	GCGGTTCACCGGGTTCTGCT	knownMotif	NA	VDR(NR),DR3	GM10855-VDR-ChIP-Seq(GSE22484)	Homer	+	8.58263	0	1	2	IFT43, LOC105370573	94471, 2064	in gene, in gene
1_MSTN_VDR_hg38	942	14	90696310	90696710	400	90696544	44	34.9231	90696514	25.816	13	1_MSTN_VDR_hg38::1::942	CCCACTTGTCCTCTCTGAAAGCTGCATCCAGCCTGCTGAGCTGGGAACGCTCCCCAGCTGGTCCCTTTACATTAAGCACGGCCACCACCTATGACATAACTCGGCGATATTTATAACCTGCTCATTAGAACATATCTCATCTTTCCAAAAAGCCACAGTGTGGGTCAGCCAGTGCAAACGTGTCAGCCAGCCTCTGCAGGCCGTGGCAGATGCTCTAGGTATTTGGCTCTCTTCTTGGACGACATTTTGAATCATGCAAAGATATTAAATCAAACTGAATGTGGGTTCTGTAAGTTACAAGCACTCATGAGGGCTATTAATTCGCATCTTATACCTACATGACATCCCAGGGCTCTCATGCACAAGAATGGCCCCAGAACTTTAAGATAATGATTTATT…	-46	GTGGGTCAGCCAGTGCAAAC	knownMotif	NA	VDR(NR),DR3	GM10855-VDR-ChIP-Seq(GSE22484)	Homer	+	8.57767	0	1	2	TTC7B, LOC105370622	119935, -814	in gene, upstream
1_MSTN_VDR_hg38	990	15	51228447	51228792	345	51228608	43	32.1818	51228611	42.3811	11	1_MSTN_VDR_hg38::1::990	CAGTCTCTAATCAGGCCTGCCCCCTCCAGTGGAGTATCAGTCAGGGCTTGAAAAATATCTCCTTGGGCACTTCTTCTAGCCCTGAGCTTGGCCAGCGCCTGGCTGGACTGGCATGCAAAGTTCACTGTGGTAGTAAAGGAAGCTATTTTGGGGCTCTGCCTTCCATCATGACTCATCAAAGTCTCCAGGGTCACAGAGTTCTCCCACGACACAGGATGTGATGAGTCATGAGACAGGGCAATTTGCATGATGCTCAATTATGCAAATTCAAGATGCATTAGATGTCATTGGTATTATCTTGATTTTAGATGTTGTTGTTACTTTCTTGGTGAACTTAATATTTATA	20	CAGGGTCACAGAGTTCTCCC	knownMotif	NA	VDR(NR),DR3	GM10855-VDR-ChIP-Seq(GSE22484)	Homer	+	11.2263	0	0	2	PIRC66, CYP19A1	191024, 109990	in gene, in gene
1_MSTN_VDR_hg38	1018	15	68795392	68795624	232	68795488	34	29.25	68795475	14.5376	8	1_MSTN_VDR_hg38::1::1018	CATCCTTATTATTTTAGGGAGCCAAGGAACACAAGCTGAGGCGCGCTGCAGCGGTAATTAAGCTGTCTGCCAGGGCCCCGGCTCATAGGCTAAGCCGCCGGCGCGGGGAGGGCCCGCATTAACATAAACCCTGTGACTTGCTCCTGCACCGCCTGGAACCGGCTTCCTCTGTCTCCTCCCGCGGGTGTGAGAGGGACTTGGGTTTCTGCTTCACCAAAGCAGAGGAGCTGGTT	56	ACATAAACCCTGTGACTTGC	knownMotif	NA	VDR(NR),DR3	GM10855-VDR-ChIP-Seq(GSE22484)	Homer	-	9.36673	0	0	3	ANP32A, MIR4312, ANP32A-IT1	25434, 6437, 11613	in gene, downstream, downstream
1_MSTN_VDR_hg38	1029	15	72474814	72475243	429	72474992	35	28.0714	72475050	22.5192	14	1_MSTN_VDR_hg38::1::1029	GACGGACTGCTGTGCGGGGAGACGGGCGGTGGCGGCGGCAGCGCTCTGGGGCCCGGCGGTGGCGGCGGCGGCGGCGGCGGCGGTGGTGGTGGCGGGCCGGGGCATGAGCAGGAGGAGGATTACCGCTACGAGGTGCTCACGGCCGAGCAGATTCTACAACACATGGTGGAATGTATCCGGGAGGTCAACGAGGTCATCCAGGTGAGGGTGGCCGCCGCGCCAGCTGGACCGGGCCCGACGGGGGAGCGGATTCAGGCGGCACGCGCGGTCCCGAGGGACAGGCCTGGGCCTGGTGCGCAGCCTAGCCCGGTGCCTCCCGGCCTTGTCTTCTCCGCTGCCTCTGCTGGGGATAGAGGGTGTCGAAAGCAGAGGTTCGCCGATTAGCCGGGTGTGGGGAGG…	-49	CGAGGTCATCCAGGTGAGGG	knownMotif	NA	VDR(NR),DR3	GM10855-VDR-ChIP-Seq(GSE22484)	Homer	+	8.69589	1	2	2	LOC105370889, ARIH1	-2996, 710	upstream, in gene
1_MSTN_VDR_hg38	1029	15	72474814	72475243	429	72474992	35	28.0714	72475050	22.5192	14	1_MSTN_VDR_hg38::1::1029	GACGGACTGCTGTGCGGGGAGACGGGCGGTGGCGGCGGCAGCGCTCTGGGGCCCGGCGGTGGCGGCGGCGGCGGCGGCGGCGGTGGTGGTGGCGGGCCGGGGCATGAGCAGGAGGAGGATTACCGCTACGAGGTGCTCACGGCCGAGCAGATTCTACAACACATGGTGGAATGTATCCGGGAGGTCAACGAGGTCATCCAGGTGAGGGTGGCCGCCGCGCCAGCTGGACCGGGCCCGACGGGGGAGCGGATTCAGGCGGCACGCGCGGTCCCGAGGGACAGGCCTGGGCCTGGTGCGCAGCCTAGCCCGGTGCCTCCCGGCCTTGTCTTCTCCGCTGCCTCTGCTGGGGATAGAGGGTGTCGAAAGCAGAGGTTCGCCGATTAGCCGGGTGTGGGGAGG…	-58	GGAGGTCAACGAGGTCATCC	knownMotif	NA	VDR(NR),DR3	GM10855-VDR-ChIP-Seq(GSE22484)	Homer	+	13.4865	1	2	2	LOC105370889, ARIH1	-2996, 710	upstream, in gene
1_MSTN_VDR_hg38	1062	15	90099877	90100178	301	90100016	42	33.8889	90100053	22.9833	9	1_MSTN_VDR_hg38::1::1062	TTCCCAGCTCTATCCCCAGCACCCGGCATGGTGTCTGGCACAAAGTAGGAGTATACTACTTTTGTCAAAGACATAAATAAAGGTCAAGTTGAAGTCAACTCCATCTGTGGTCAGGGCTGCCCTGCCCTCACCTTCTGTTTCACTGAATGTGTTTCCTCCCCTCTCACCCATCTGGTATGCATTGCCACACAGGGGCCAGTGAGTTCTTACCAGCAGCCTGCACCAGATGTACACGGGTGGCATCTCTCTCCAGCAATAGGCCCCATGCCCTGAAGAAGCTTACAACCTACAGTGTACTAATA	13	AGGGGCCAGTGAGTTCTTAC	knownMotif	NA	VDR(NR),DR3	GM10855-VDR-ChIP-Seq(GSE22484)	Homer	+	10.4841	0	2	2	IDH2, LOC105370966	2538, -2668	in gene, upstream
1_MSTN_VDR_hg38	1124	16	11741853	11742076	223	11741920	32	26.7143	11741945	15.82	7	1_MSTN_VDR_hg38::1::1124	TGAAACTCTGTCTCTACTAAAAATACAAAAATTAGCCAGGCGTGGTGGCGCGCGCCTGTAATCCGAGCTACTCAGGAGCTGAGGCAGAAGAACCCCTTGAACCCGGGAGGCGGAGGTTTCAGTGAGCCGAGATCGCGCCACTGCACTCCTGCCTGGGACACAATGCGTGACTCCGTCTCAAAATAAAAATAATCGTTAGATCAATGAGTGCGGGAATTCTAAAA	11	AGAAGAACCCCTTGAACCCG	knownMotif	NA	VDR(NR),DR3	GM10855-VDR-ChIP-Seq(GSE22484)	Homer	-	9.74242	1	1	2	TXNDC11, ZC3H7A	958, 55338	in gene, downstream
1_MSTN_VDR_hg38	1132	16	17224983	17225295	312	17225088	35	29.4	17225135	20.1656	10	1_MSTN_VDR_hg38::1::1132	CTTAACTTACGCAACAGGTGGTGGGCCGGATTTGGCTTGTGGGCTATCATTTGCCAGTCCCTGGTTTAACAGATGCTCAGCCTACCAAATATAGTATTAGTCTTCCAGGAAGAGTCATCTGATTAGACATTTTGTCCTGTGTGACCTCGTAAGCCACCAATTCTTATTTTACACACACACACACACACACACACACTCTCTCTCTCTCTATTTATAATTGGTCTGTGTCTCTGAAATTCTCATCATGTTCTGAAACGTCAACTGTTTCCTGATCTTTAATCCCAGTCTCCATGGGCCATGTCCCTCTCCCTTT	-5	TTTTGTCCTGTGTGACCTCG	knownMotif	NA	VDR(NR),DR3	GM10855-VDR-ChIP-Seq(GSE22484)	Homer	-	10.0526	0	0	1	XYLT1	245793	in gene
1_MSTN_VDR_hg38	1136	16	19067650	19067948	298	19067776	41	36.7778	19067775	8.92154	9	1_MSTN_VDR_hg38::1::1136	TTTTTAGTTCCGGCAATGAGTTGCGCCGGGGCGGCGGCGGCTCCCCGCCTTTGGCGGCTGCGCCCGGGGGCCCGGCGGTCCCTCTCAGGTAAAAGGAGGCGCGCAGTCACAGTCCTGCGCCGGTCTAGCGAGCTAGGGAATTTTCGCTTGAGGTTTGGGTCGAAGAGGTCACGGGGGAGAGGTTCGTAACGTCACAGGCCTGCGACGGAGCGCGACTGCGTGACTTCGGCCTCCGGGGCGCTGGCGGGCGGGGCGGGGTCTGTAGTTAGCGGCGAGAGTGACAGGAGGACAGGGGTTGT	28	TTGGGTCGAAGAGGTCACGG	knownMotif	NA	VDR(NR),DR3	GM10855-VDR-ChIP-Seq(GSE22484)	Homer	+	8.35814	1	2	3	TMC7, LOC102723385, COQ7	83842, -85, 181	downstream, upstream, in gene
1_MSTN_VDR_hg38	1136	16	19067650	19067948	298	19067776	41	36.7778	19067775	8.92154	9	1_MSTN_VDR_hg38::1::1136	TTTTTAGTTCCGGCAATGAGTTGCGCCGGGGCGGCGGCGGCTCCCCGCCTTTGGCGGCTGCGCCCGGGGGCCCGGCGGTCCCTCTCAGGTAAAAGGAGGCGCGCAGTCACAGTCCTGCGCCGGTCTAGCGAGCTAGGGAATTTTCGCTTGAGGTTTGGGTCGAAGAGGTCACGGGGGAGAGGTTCGTAACGTCACAGGCCTGCGACGGAGCGCGACTGCGTGACTTCGGCCTCCGGGGCGCTGGCGGGCGGGGCGGGGTCTGTAGTTAGCGGCGAGAGTGACAGGAGGACAGGGGTTGT	37	AGAGGTCACGGGGGAGAGGT	knownMotif	NA	VDR(NR),DR3	GM10855-VDR-ChIP-Seq(GSE22484)	Homer	+	9.08751	1	2	3	TMC7, LOC102723385, COQ7	83842, -85, 181	downstream, upstream, in gene
1_MSTN_VDR_hg38	1166	16	30610206	30610539	333	30610400	25	19.7273	30610405	7.54459	11	1_MSTN_VDR_hg38::1::1166	TGCTGTTATTCAGGAAACTCCTGCCCGAACTTGGGTGAAAGGCACCGGAAGATGCCTTCGGGGAAAATGGCGGCGCTGCTACCGCACCGCCTTTGCCTGGAACACAGGCAGCTTCCAGCTATCGATTTTATTGACCGGAGCGCCATGCCGGCTTCCTAACCTCTTTGCCCTCAAGTGTAATGGCGCTGCGATTGGGCTTCACGCCGTCTTTTTTCCCCTCCCCAATACGCGCGTTCATTGGACGAGAGCCGAAGATCGAGCGTTCTGATTGGGTGCTAGCAAAGGCGGTCCGTTTGAACGAAGCCAAGAGCTGCATAAGGGCAGGAAGCTGGAC	-28	TCCTAACCTCTTTGCCCTCA	knownMotif	NA	VDR(NR),DR3	GM10855-VDR-ChIP-Seq(GSE22484)	Homer	-	10.9983	1	1	1	ZNF689	375	in gene
1_MSTN_VDR_hg38	1186	16	55917718	55917958	240	55917792	20	16.75	55917811	11.3611	8	1_MSTN_VDR_hg38::1::1186	CTTGCTAGAAGTGAGTCATTAAATCCAGCCCACACTCAAGGATAGCGAATTACAGAGGGCATGAACAGCAGGACACAGGGGTCACTGAGGCCATCTTAAACATACATATAAAATGAAGTATGTCCACAACAGAATTGATTTTCCCCATCCCAAACTTCTCCCTCAAGTTTTTCCTATCTTAAGAAATAATGTAGCAGCATTGTCATAATTGTGCTGTCAACTGGATAAGTTGAAACTGTAG	-18	AGGGGTCACTGAGGCCATCT	knownMotif	NA	VDR(NR),DR3	GM10855-VDR-ChIP-Seq(GSE22484)	Homer	+	12.6206	0	0	1	CES5A	38239	in gene
1_MSTN_VDR_hg38	1191	16	57299675	57300808	1133	57300512	254	121.778	57300515	226.586	36	1_MSTN_VDR_hg38::1::1191	TAGAATTTAGCAACGTTATTTCGTTTTCATTGTGTTTATTTCTGTTGATGGTAAGGGAAACTGATTTTCCATTTAAATTATCTGTGTATTCAGTTGAAAGCGCCAGTTTGACCACAGCAGTGAGTCTCGCTGCACCGGATGGGTTTGGTTGTGGATAACCTAAGCTGCAGGCCGGACTCGGAACTGCCCGGGACACCGCCTCTGGGTTCTGAGTCCCGAGCGTCGTTGAAGCATGAGAGGAACTACATCAGACCCCAAAATAGTCTCTCCTAGGAAGTCAGGATGGCCGAGCGGTCTAAGGCGCTGCGTTCAGGTCGCAGTCTCCCCTGGAGGCGTGGGTTCGAATCCCACTTCTGACAAGCGCTCTTTTCCGGTATTTCAGAAGAGAAATCTTCGACG…	-66	TCATAACCTCACTGATCTGC	knownMotif	NA	VDR(NR),DR3	GM10855-VDR-ChIP-Seq(GSE22484)	Homer	-	8.34541	0	2	2	TRL-CAG2-1, TRL-CAG2-2	561, 50	downstream, in gene
1_MSTN_VDR_hg38	1193	16	57827257	57827571	314	57827392	41	31.4	57827394	17.0669	10	1_MSTN_VDR_hg38::1::1193	GCAGCCAGTAGCTTCCCTTGGGCCATGGCCACAGGCCACATCTCAGTGTCTGGTTGGCTCTACGTCCAAGGCCACTGCCGGCTGCAGAGACGTGGTGAGGGCTGAGGCCAGACAGCTGAGGGCCCTGGCTGACCTGCTGGCCCATTCACCTGAACAAGGTTCACCCAGGGCAGTTTCCACAAATCCGGAGCAGAGCCAGAGAGCCAGCCCATGCCTGGCACAGAGGAGACGCTCAACACCTGTCATCCCTTCCCTTCTCCTGCCTGTCCCTCAGAGTTCCTGGAGCTTCCGTTCTGCTGAGCCTCATGCTGCCCA	17	AAGGTTCACCCAGGGCAGTT	knownMotif	NA	VDR(NR),DR3	GM10855-VDR-ChIP-Seq(GSE22484)	Homer	+	9.31445	0	0	1	KIFC3	35661	in gene
1_MSTN_VDR_hg38	1222	16	74580790	74581247	457	74580992	109	73.8571	74581020	80.0296	14	1_MSTN_VDR_hg38::1::1222	ATAAACTCTTACAACTCAACAACAAAATACAAACAGCCTGATTAATAAGTGGGCAAGGATCACCTGAGGTCAGGAATTTGAGACCAGCCTGACCAACATGGTGAAACTCCATCTCTACTAAAAATACAAAAAATTAGTGCACCGTTGCACTCCAGCCTGGGCAACAGAGCGAGACTACGTCTCAAAAACAAACAAACAGAAAATAAGTGTTGGTGAGGATGTGAAGAAATTAGAACTCTCTGAACTGTTGGTGGGAATATAATATGATGCAGCTGCTGTGAAAAACAGTATGCCCTAACCTCAAAAACTTAAAAATAGAATTGCCATATGACCTAGTAATTCCACTACTGGGTATATACCAAAAAAAAGTGAACACAGGGTCTCAAAGAGATATTTGTA…	16	ATTAGAACTCTCTGAACTGT	knownMotif	NA	VDR(NR),DR3	GM10855-VDR-ChIP-Seq(GSE22484)	Homer	-	10.7054	0	0	1	GLG1	26152	in gene
1_MSTN_VDR_hg38	1263	17	1717041	1717527	486	1717248	74	53	1717288	40.4612	15	1_MSTN_VDR_hg38::1::1263	GGGTAGAGGGAGGGCTTCTGGTCAGAAATTAGGGGATGGGCCATGCCAAAGTGCAAAGGGTCAGCAATCGCATCCTCTGATTAACCCCCATTCAGTCCCGCCCTCCAAAGCTCTTCACTGACTCAGGCCTACTTAGGGAAGAGATTCGAAGGTGGAGACCAATGAGCAGGCTGCTCCTTCCCCAGGGGCCAATCAGAGTCTAGATGAGCGGGGGATGGGCAAAAAGTGAAATGAACCCAGTGACTTGGCAAAAGCTGCTGGTCGGCGTTTTTAAAGGGGCAAGCCGGAGACCTGCCCTACCTTATCAATCCCCGCAAGTCCCCCAAAGAGGAACATGTGGACTGAAATCCATGCCTTTTCCTTCAGCTCCAAATAGGGGCTGAGGGTAACTAAGCAGGA…	-1	AAATGAACCCAGTGACTTGG	knownMotif	NA	VDR(NR),DR3	GM10855-VDR-ChIP-Seq(GSE22484)	Homer	-	10.711	0	4	4	TLCD2, MIR22HG, MIR22, WDR81	-6880, -976, -3261, 725	upstream, upstream, upstream, in gene
1_MSTN_VDR_hg38	1265	17	2004512	2004773	261	2004640	28	21.6667	2004651	19.2472	9	1_MSTN_VDR_hg38::1::1265	CCGCCTGGAGTTCAAGGCTGTGGACTGGCAGTTCTTGGATGATGCACCAGTGTTCTGGGGAGGCCTTCACCCTTATCTCACTTTTCCAAGCGAATGGAAACCACTTTAAAATGCTTCCCGCAGCTCCGCCTGCACCGCCTTAGGGGACTTCTCCCTGGCCCTGGGCAGAGAGGGCAGAGGGTTCAGGACAGAGCAAGGATAGTCCTTGGCAAACAGGGTGGCCCCCTCCACCCTACGTGACCTGTCCCTGCTGGTCTTGAGT	28	AGAGGGCAGAGGGTTCAGGA	knownMotif	NA	VDR(NR),DR3	GM10855-VDR-ChIP-Seq(GSE22484)	Homer	+	13.5462	0	0	1	RTN4RL1	20705	in gene
1_MSTN_VDR_hg38	1274	17	3877283	3877753	470	3877440	78	48.1429	3877478	91.2511	14	1_MSTN_VDR_hg38::1::1274	CACCCCAGGCCTTGGGACAAGCAGGATGACACAGCTGGGGTGTAAGGTCAGCCACATATAGTAGGACGAATCCCAAATCAGAAATGACCTAATAGGCTGGAGGTCTGCCCTGCTTTCTGGGCCCAGCACCACCACGAAGTGACAGGTGGCTCAAGCTGACATGACTGGTAAGGTCCCAGCCAAGAGAGACAATGACCCCACTGACCCCATCCCGCGACCATCGACCTGTGGGCTCCCTCCTTGGCAAGTACCTTCATCTGGACCAACGGACCCCAGGATGCTGGAGAGGAGGGAGGAGAGAAGGCGAGAGAAGAAAGAGGAAGGGAGAAGAGGAGAGGGAGGCTGCGGGCAGAGAAGGCGGGTGCCGTATAACAATAACCATAAAACCAGTGGCACTTT…	12	CAATGACCCCACTGACCCCA	knownMotif	NA	VDR(NR),DR3	GM10855-VDR-ChIP-Seq(GSE22484)	Homer	-	14.2713	0	0	1	CAMKK1	17451	in gene
1_MSTN_VDR_hg38	1278	17	4600407	4600815	408	4600608	27	23.6154	4600698	13.4294	13	1_MSTN_VDR_hg38::1::1278	AAGACAACTTCTGGAAGGGAAAGGAGGACACAGGTCCCCAAACCACGGGTTCACCTTGCGTGAGGAATGAAGCATTTCCCCGAGCAAGTGCCTTAAAGGCACAAGGATCAAGGATGCACCAGGGACCTTTGGAGTAAAAGTGGTGTGTGCTGCCCTTCCCCAACCCCCACCTGATAATTTATGGTCCCAGAGATTCCCGGTGGCCTAATCTGTGTGAATGATGCAGTGTTGACAGCACAGCGAGCTTCCCTTGCCTGACAGGTGTTCAGGGTCTGGAACGAGGGAGGACCGGCCCCTTTTATGGAAGGGGCTGAGTCGGGCGGGCGCCTGACCCTTCTGCACCCGTCCTTTCCACCTCTGCAGAGGCCCAGTGCAGGACGTGCAGCCCCAGGCTTCCCG…	52	GCCTGACCCTTCTGCACCCG	knownMotif	NA	VDR(NR),DR3	GM10855-VDR-ChIP-Seq(GSE22484)	Homer	-	9.10835	0	0	1	SMTNL2	16627	in gene
1_MSTN_VDR_hg38	1351	17	35578426	35578740	314	35578592	37	31	35578621	11.7722	10	1_MSTN_VDR_hg38::1::1351	GTGCCACTGTGAGCCCGGGACACAAGGGCTGACTCCAGCTGTTGGCTTTGAGTATCCCCGCCCGCGCCCGTCCTTGCTCGCTGACCCCAGGCGAGGCGCAAACAACCCACGACGCCACGTTTGAAGGGAGGTCTCCGCTTTATGACAGAAGCCGCACCCGGAAATGAAACCACCAGGACCTCTGGGATGCCTGGCGGAAGAGAGGCGCTCTAGTTCCGAATGCGGTCCGGAAACCAGAACTAGAGAACTCTATGACCCACCTGAGCTTCCGCTCCCGCCCCGCTGAAACAGAAGAGGGCCCTTGTGGGCTGGTTT	63	TAGAGAACTCTATGACCCAC	knownMotif	NA	VDR(NR),DR3	GM10855-VDR-ChIP-Seq(GSE22484)	Homer	-	10.0689	1	1	4	LOC105371743, SNORD7, PEX12, AP2B1	10503, 4935, 45, -8307	downstream, downstream, in gene, upstream
1_MSTN_VDR_hg38	1420	17	57084790	57085159	369	57084960	51	36.25	57084967	33.1224	12	1_MSTN_VDR_hg38::1::1420	GGTCACAGGGAAGCTCAAAGCCCCGAAGCGAGGGAAGCCCTGCTCCTCACCGGCCCCTCCGCCTTTTCCAGGGCGCTCTCCGTCCCGAGGCAGGAGATGGCCTGGTTGACCCTTCGAGACAAGGCGGCAAAACCGGTGCTGGGCTTGCGGGGCAGGGAATCAAGGTTCCTCCGGTTGCTGTACCGTCCCGCCCGGCCCCTCTCCCGGGCACCGGAGAGATGACGGCTCTCTCGCGAGAGCGCGAGCAAGACCCGGCTCCGGGCGGCGGCGGGATGTTAGCCCAGCGCTGTAGACCGCGCCCCCTCTGGCGCAGCTGGGAGAGGCGCGGCGGAGGCACTGCCGGGAGCGGCCGGCGGCGCGCACGCGCAGG	-65	AGATGGCCTGGTTGACCCTT	knownMotif	NA	VDR(NR),DR3	GM10855-VDR-ChIP-Seq(GSE22484)	Homer	-	9.36155	1	1	1	AKAP1	-232	upstream
1_MSTN_VDR_hg38	1433	17	63842640	63843281	641	63842848	52	40.85	63842901	26.0681	20	1_MSTN_VDR_hg38::1::1433	GGCAGCGGGAACCCGCCCGCGCCTCGGCCCGACATCGCTCCGTCCCGTCCCGCGGTGCCGCGATCCGGACTCCGGGCTCCGCGTCGAGTCCACTCCGTGCTCTGTGCTCCGCGATCCGGGACTTGGCGATCTTAATTCCGGGTTCCGGGATTTGTCGATCCGGGCTCCGGGATTTCCTAATCCAAGTTCGCGAGTTCCTCACAGACCCGGTTCGGGACAGATTCCGCTCCTGCCCGGGAGATTCCGGATCCAGGATCTGCTGCGGGCCCGCCTTCCGTCCCCGGCCTCCGGAGGTTTGGCCGCCCGAGTCGAGTTACCCAGAGGCGGCTACGAACTCCCTGCCCCGCCCAACCCAGCCCAGCACTAGGCCCCGCCTCTACCTGGTGCCCAATGCTCGAG…	84	CTACGAACTCCCTGCCCCGC	knownMotif	NA	VDR(NR),DR3	GM10855-VDR-ChIP-Seq(GSE22484)	Homer	-	9.11604	1	1	1	SMARCD2	143	in gene
1_MSTN_VDR_hg38	1440	17	65123167	65123619	452	65123296	32	23.2667	65123330	22.4566	15	1_MSTN_VDR_hg38::1::1440	CCCCTCCGAAAAGCCTTCCACCCCGGCCCCCAATCCCGCGGCGCGCGAGTTCCGTGGAGGAGGCCGCCCGCGGCCCCAGAGTCGGCATTAGGGGTTCGCGTCCACCCGGCAAGGCCTCCCGTGAGCCCAGAGCAGGGACCTAAGAGGATGCGAGAAACCCTCCAGCAGAAAAAACCCCGCAAACTCAGTGCACTCAGGACGCTGTCTGAAAGAAGCCGAAAGTGGGCAACCGCCGGAAGCCGACACCCTGAGCCCGCATTTCCTCTCTAGGAATCCGGAGGTTTCCGCATCTCTATGGTCTGGGCGTCGAGCGGCGGAGCCTGTGGTCTCTGGCGCAAAGGAAAGTGAACTCCCAGCGAGGAGGGGAAGGAGCATCGGCTTGTCTCTTCGCGATCCCTT…	31	CCGCAAACTCAGTGCACTCA	knownMotif	NA	VDR(NR),DR3	GM10855-VDR-ChIP-Seq(GSE22484)	Homer	-	8.87768	1	0	0
1_MSTN_VDR_hg38	1468	17	77103768	77104036	268	77103872	34	28	77103942	29.52	9	1_MSTN_VDR_hg38::1::1468	CCTCCTACGCCTGGATTTGTTTTTCATTTGACACTGAGCTGCCAGAAGGCCCGGCTCCATGGGGTTATGAGGATACAATGCACAGCGGGAAGACCGTGGATCCAGGCGGCACCGGGCGGGGTCCCAGTGCCACCTGCTTATGACCTGCTCCAGAGCCTGTGCACTCGCTGACCCTGCCACCTGGCACGCCCTGCCCCTGTCCTTCCCACTCCCTCTTGTGAGTCAGCTCACAGCTCAATACCACCAGGGAGGCCCTCCCTCTCTTCCCA	0	CTGTGCACTCGCTGACCCTG	knownMotif	NA	VDR(NR),DR3	GM10855-VDR-ChIP-Seq(GSE22484)	Homer	-	12.5827	0	0	3	SEC14L1, SNHG20, LOC105371900	15229, 15229, 16210	in gene, downstream, downstream
1_MSTN_VDR_hg38	1488	17	81942164	81942401	237	81942336	22	18.375	81942350	9.03946	8	1_MSTN_VDR_hg38::1::1488	CACGGGGTAACCCCAGCTCCAGCAGCCTCCAGGGCCAGCTGTGCGGGGGAGGGGTGTAGGAGGCAGGAGGCGGCAGCCTGGGCTCCTGGGGCTCGCGGGGGTCGGGGATGGTTTCCCCAACATTTATCTCACCCCTTCTGGATGGCCGCGTGGTTCAGAGCCTGCATGGGCTTCAGGATCCTGCTGTCATTGCCTGGGGTTCACAGGGTTCTGCTGCGGCCAGAGGAGCAGAGCATGG	8	GGGGTTCACAGGGTTCTGCT	knownMotif	NA	VDR(NR),DR3	GM10855-VDR-ChIP-Seq(GSE22484)	Homer	+	10.5352	0	2	3	PYCR1, MYADML2, LOC105371938	-5008, 4897, 318	upstream, in gene, in gene
1_MSTN_VDR_hg38	1499	18	3593870	3594251	381	3593984	40	30	3594019	24.6848	12	1_MSTN_VDR_hg38::1::1499	CTTTATTTTTTTTAAAAGGCACCCAAGTTGTTTCAACAAGCTGCTACAAAACTTGGGCTTCCTGAGTGGAGGCTGTTTTGCACAGTGCATGTACTGTACAAAAATCCAGGCAGGGAGGGGTCAGAGAGTTCGTCATTAAAGAAAAAAAAAAAAAAAAGCCCCAGGCACTTGATGCCTGGAAATGATGTCAGACGCAGCCACTCCTCTGTTAGAACTACAGCCAAACAATGCGCAGGCAATCCACAGCAGCTGCCCCTGCAAATGTCAGCGCCAGCCCAGTCAAAAGAGCTTGAAACCTACCAAGCCGGAGGACTGTGCTGTGCCTCTCTCGCCCACATTTTCCCCAAGCACTCTCAGGAACCTGGCAACAGGTAACGTGGCA	-35	AGGGGTCAGAGAGTTCGTCA	knownMotif	NA	VDR(NR),DR3	GM10855-VDR-ChIP-Seq(GSE22484)	Homer	+	12.7407	0	1	3	DLGAP1, DLGAP1-AS1, DLGAP1-AS2	861326, -130, -9753	in gene, upstream, upstream
1_MSTN_VDR_hg38	1505	18	12420211	12420537	326	12420336	27	20.7	12420349	22.4808	10	1_MSTN_VDR_hg38::1::1505	ATTAAAGTGAAGAGACTAGCGCGTTGCCCAGGCCTGGCGGCGGCTTTTCCTCCCCTTCACCCTTGCGGCCCCGGCCCCGGCGCTTGCTCACCGCCGCCTATGCTCTCCCCGCAGCCACCCGTGGGACACGGTCATCCAGGCGGCCATGCGCAAGTACCCGAACCCGATGAACCCGAGCGTGCTGGGCGTGGATGTGCTACAGCGCCGCGTGGACGGCCGCGGCCGCCTGCACAGCTTGCGCCTGCTCAGCACCGAGTGGGGGCTGCCCAGCCTCGTGAGAGCGGTGAGCGGGGCGGGGGCTGCGGCTCCGAACGCGCCCGACTCCCC	35	ACCCGAACCCGATGAACCCG	knownMotif	NA	VDR(NR),DR3	GM10855-VDR-ChIP-Seq(GSE22484)	Homer	-	10.0075	1	0	1	SLMO1	12440	in gene
1_MSTN_VDR_hg38	1520	18	48782593	48782829	236	48782672	30	25.1429	48782666	16.0361	7	1_MSTN_VDR_hg38::1::1520	ATTCGCTTTCCCCTCCTTGGCCCAGATCCCAGGCCCTCAGTGCACCCACAGGGCCACAGGTCAGGTGCCCGAGGCTCTGGGAAGCTGCAGGCGGACAGGTCCTGGGGCTGGCATGAGATGTGGTTCAGTCCAACCTCGGCTTGGGTTCCCTCCTCTGGGCCTCCGGGCTGAGTTGGCGGGGCCACACAGACTCCTTGGCTCCTGTGCCTTATAAACAGGGCTGAGTGTGAGTGTGGA	-27	CCAGGCCCTCAGTGCACCCA	knownMotif	NA	VDR(NR),DR3	GM10855-VDR-ChIP-Seq(GSE22484)	Homer	-	8.52622	0	0	1	CTIF	243616	in gene
1_MSTN_VDR_hg38	1525	18	51447196	51447824	628	51447520	49	33.55	51447520	49.167	20	1_MSTN_VDR_hg38::1::1525	AAGAGGGTGTGGGGCAGGGAAAGAAAGAAGAGAGAAGGCAAGAAAAACAAAGAGGAGACCAAGGCCAGCAGTGGCAGAGAGAAGGGTGAGCGGCTGTGTCAGTGGTGGCCCCAGGCACCTGTGCTCTCAGCTGCTGACCCTGGGCAACTTTGTCCTTAACTAACAGCTAAGAATCTCTAGTCATGGGAAACTGCAGTAACAGCACAGGTGTGACCCAGCAGCCGCTCTGCTTGGCCTGGCTATAATTAGCATCCACTGGCAGCCTAGAAAACTACCTGCTCTTGAGGTCGGTGAGTTCAGAGCCTGTGAGTAAAAACAGGGGGGTGCAAAGAGCCGGTTAAAGCTCCAGCTGTGGTGAGTCAGTGCGAGGTTGCTTGGCCCCAGAGCACAGCCCTGCAG…	-43	TGAGGTCGGTGAGTTCAGAG	knownMotif	NA	VDR(NR),DR3	GM10855-VDR-ChIP-Seq(GSE22484)	Homer	+	11.7922	0	0	1	LOC100287225	55478	in gene
1_MSTN_VDR_hg38	1582	19	4267733	4267975	242	4267824	31	25	4267814	17.8356	8	1_MSTN_VDR_hg38::1::1582	CGGACTGCAGCAACGGGCAGCCTCAGGCGGCCCCCACCCCAGGTAAGGTCACAGAGTTCCCAGAGCCGGGCGCGGTTTCTATAGTGGCCTGTAGGTGGCAGCAGCTCCCTTTGCAGTTACAGAGACTTCATGGGGTGGGTGGGGGCGGCCTGCGACCCCCACAGGACCAATTAGTGGAGTGAGCAGAGAAGGCAGGCGGCTTCTTTTTTTCTTTTTTCTTTTTTCTTTTTTTTTTTTTGAGAC	-39	TAAGGTCACAGAGTTCCCAG	knownMotif	NA	VDR(NR),DR3	GM10855-VDR-ChIP-Seq(GSE22484)	Homer	+	12.6876	0	0	1	CCDC94	20710	in gene
1_MSTN_VDR_hg38	1642	19	14381102	14381501	399	14381216	52	37.25	14381236	30.9436	12	1_MSTN_VDR_hg38::1::1642	GAGCCAAGTGGCCCCAGGCAAGACCGCCCCGCCCGGCTGCCACACCTTCCCCTCAGAGCAGCCAGCCCCAACACAGAGGCCAAAGGGTTCGTCAGAGCCACATGGTGGAAACTCTAGCAGAGGGTTTTTGAAAGCAGGTTGCACTTCATTCTTACTGAGTGCACGTGTGTGTGTGTGTGTGTGTGTGTGTGTGTGTGTGTGTGTATGCAGCGCCCCTGGGTCTGTGTTTTTATTGCACTTTCCTGCTGGCTTCCAGCTGCACCGCCAGTTCCGGGGAGGGCCCTGGGCCAGCGGCTGTCCGCCCCCCCTCCTTCATAAAGTCCTGGCCTCGGGACAGCCTGCACAGCTGCCTAGCCTGTGGAGACGGGACAGCCCTGTCCCACTCACTCTTTCCCCTGCC	-61	AGAGGCCAAAGGGTTCGTCA	knownMotif	NA	VDR(NR),DR3	GM10855-VDR-ChIP-Seq(GSE22484)	Homer	+	9.7984	0	1	1	ADGRE5	72	in gene
1_MSTN_VDR_hg38	1673	19	18502564	18503135	571	18502784	119	68.6471	18502785	108.797	17	1_MSTN_VDR_hg38::1::1673	CACAAAAGTCCCAGTAATCCACACATGGGACTTCCCAAAATCCCATCTCTGAGAGATGACAACTGAAGAAGCCGAGGAGGAAGAGACGGTGTTTAAATGAGAGAGAGGGCCCAATGACAACGGACACCAGACACCTGCCACTTGTCATGTTGCAGATGCCAGGAGGAGGAGTGGGAACACGGGGTGGCAGCATGGGTTAGTGTTCTGCAAAGAAACCCAATGACCTTCCTGTTTTTGCTTCTGAGACAACTTAGGGAAGGAGTTTTGGGCCATCAATGCGGAATCCAAAAGCCCCTGTCTTGGGAAACCACGGGGCCACCTGGCCGGGTGTGCCAATGCCCAGCAGAGCTTCGGTTATTAACAGGGCAGGCCAGCGCTCCAGGCAGGCAGCTCGGCACT…	5	AAAGAAACCCAATGACCTTC	knownMotif	NA	VDR(NR),DR3	GM10855-VDR-ChIP-Seq(GSE22484)	Homer	-	10.8438	0	0	1	ELL	19345	in gene
1_MSTN_VDR_hg38	1695	19	38713300	38713511	211	38713392	35	30.8571	38713410	19.2099	7	1_MSTN_VDR_hg38::1::1695	TGAAACATGATTCCCTTGCCTTGCGGCAGCCCCGTGCTCACAGAGAGGACTTGAGTTTCGGGTGCCAGTTGTCTCTGCCAAGTTAGGAGTCAGGGACTGACCTCTGTGACCCCCACAAGCTGCAGCCCTGGCTGTGTTTTCCACACTGGCCTGGGGCCCATGTTCATTGGCTGAGGAACCTCTTGGACCTCATCTCTGAGGAGCACCGCCTG	2	GACTGACCTCTGTGACCCCC	knownMotif	NA	VDR(NR),DR3	GM10855-VDR-ChIP-Seq(GSE22484)	Homer	-	13.5867	0	0	1	ACTN4	65776	in gene
1_MSTN_VDR_hg38	1706	19	39833187	39833777	590	39833536	82	50.7778	39833541	55.9379	18	1_MSTN_VDR_hg38::1::1706	TTGGAGCTTCCCCCAAAAAACCACCTCTTCTCCGGGGCCCTCCCACACCAGGATCATCTCTCCCAGCCCCCACCCCCTACCCGGGTCAGGGCTGGCGCGGGGCCCACGGGGGGCTGGGGCGCGGTGGGGCCCCCAGTGGGGTGGGCGAGCGGCCAGCATGGCGGCGGTGGCGGCGCTGAAAAGGCGACCGCCTGTCTCTGGCCCGGCCGGCCCCGCGGCGGGGAGGGCAAGCGGGACAGGAGGCCCGGTGGGTGACAACAGCAGCCGCCACTGCCACCGGGGGCGGGGAGAGGAGGGGACAAGGGTCAGCCCAGGGCACGCGGGGGAAGAGTAGAGCAGGTGGACGGGGGAGGGGCGACACGCCCCACCCTGAGTGACCACCAGCCCCTAGGGACCCGG…	-64	GGAGGGGACAAGGGTCAGCC	knownMotif	NA	VDR(NR),DR3	GM10855-VDR-ChIP-Seq(GSE22484)	Homer	+	8.71636	1	2	3	DYRK1B, MIR6719, FBL	697, -3734, 12878	in gene, upstream, downstream
1_MSTN_VDR_hg38	1710	19	40425357	40425660	303	40425504	32	28.3333	40425522	12.3086	9	1_MSTN_VDR_hg38::1::1710	TCCCCTTCCCCGCAGTCCGGGGAGTCCGGAACCGCAGGAATTCCGCCCCCACCCCCGACTCCGCCCCCGGGTCCCGGCGCCCCCTAGCGGTGCCCAGGCCGGCTTTCCCCCGGGGATTCTGGCCCCTCTGACCCCAGGACCCCTTCTACTGCCCCGATTCCCGGCTGTGATTCCTGCCGGCCTCCCGGCGCCGTGCGAGCCGGGACCCCTGGCGGGCTGTTCTCTGCGCCCGGCCTCCGCTCGCTTCCGGCAGTGGAGGCGGCTCCTCCCGAAGCGGCGGCGGCGGGGGCGGGTGAGTCACGCA	-31	TTCTGGCCCCTCTGACCCCA	knownMotif	NA	VDR(NR),DR3	GM10855-VDR-ChIP-Seq(GSE22484)	Homer	-	11.3571	1	1	1	SERTAD1	521	in gene
1_MSTN_VDR_hg38	1821	2	27183448	27183820	372	27183616	25	19.75	27183618	13.5895	12	1_MSTN_VDR_hg38::1::1821	ACTAAAAGTACAAAATTAGCCAGGTATGATGGTGCACGCCTGTAATCCCAGCTACTCAGGAGGCTGAGGCACAAGAATTGCTTGAGCCTGGGAGGCAGAGGTTGCAGTGAGCCGATATCGCACCACAGCATTCCAGCCTGGGTGACAGGGTGAGACTCTGTCTCAAAAAAAAAAAAAAAAAAAAAATGAGATCAACGAGTTCAGCCCTCTCTTGGCTCCTCCTCTCCCTCCCCAACCACACACAAACATGCAACCACAGACTCTCCTGCCCTTCTGCCTTCCACCATAGGAATGACAAGGCCAAAAAAAGAGAAGGCCTTCACCAGAGGTGGCCCCTCAATCTTGGACTTCCCAGCCTCCAGAACCACAAGCC	15	TGAGATCAACGAGTTCAGCC	knownMotif	NA	VDR(NR),DR3	GM10855-VDR-ChIP-Seq(GSE22484)	Homer	+	10.0023	0	0	0
1_MSTN_VDR_hg38	1842	2	38497272	38497598	326	38497408	56	43.4	38497409	33.833	10	1_MSTN_VDR_hg38::1::1842	CAGCCAGAATGACAGCCTTGGCTGCAGGTTTGGATTTCCTAACACCCAGATGTGAGCTGTGAGTGGCACACAGCAGTGACCAGTTCCTAATATTTGCTCAGATGACACAAAAGTCTTTGTCCTTGAAGCAGATCCCAAGCTAAACCTTGGACTCTGTCACCCCGGCTTCCACAGATGCTTGCTTCATAAGTCCTAAGGTAAGAAATAGCACAGCTCCATCCTCCAGCCTTACCACGAACGGATGCCAATGTGCAATCTCAGGAAGCTTCTGTGTTAGGAAGATGCTGCCGGAGCACTTGCAGTGAGTGACCCGGATCATGCAGGCCC	25	CCTTGGACTCTGTCACCCCG	knownMotif	NA	VDR(NR),DR3	GM10855-VDR-ChIP-Seq(GSE22484)	Homer	-	10.4954	0	0	1	LOC101929596	18332	in gene
1_MSTN_VDR_hg38	1847	2	39357204	39357677	473	39357536	42	28.6667	39357555	31.4889	15	1_MSTN_VDR_hg38::1::1847	GAGAAACAGAACTGCAGTGAATGCAAATGTGGTGAACCAGAGACTATGCAGAAAGAGAACAAATGGAAGTGCTTACTCTGAAAGAAAAGTAGCTTTGTATTACTAATTCAGCTTTTAAAGTATTATATACTATGAATAGCCTGATTAAATGTAAATTAGTAGCAAAGTAAAAAACAGAAGGCTTCCCCAATTACTGCTCAAATCATAAGTATAAGGTCATTGTGGTAAGCCCTGACATTTCTGGCCTTGGCATTTTGCTACTGCAAATGTAATTGAGACTTGAAACAGCCCAACCATGAACCATGTGAACCCAATATCAAAATCCACCTTACTGTCCCAGTTACAAGGAAAGAAATAATGGAGAAGAGACAGTTGTTATGTTGGGTTCTTAATTTCTGC…	-40	CCATGAACCATGTGAACCCA	knownMotif	NA	VDR(NR),DR3	GM10855-VDR-ChIP-Seq(GSE22484)	Homer	-	10.6253	0	0	1	MAP4K3	79776	in gene
1_MSTN_VDR_hg38	1857	2	47030743	47031088	345	47030912	43	33.4545	47030906	31.3326	11	1_MSTN_VDR_hg38::1::1857	CCCACTGCTCACAGCCAGGTGTAAGCAGAGTGTGTGGCCAACTTGACACAGCCTGTCTTTTATGTTCGTGGCCGGCCCTGATTCTGAGCCTTGCCTCAGCAGCATTCAAGAGACTACTAAAGGCCAGGCGCAGTGGCTCATGCCTATAATCCCAGCACTTTGGGAGGCCGAGGCGGGTGGATCACCTGAGGTCAGGAGGTTCAAGACCAGCCTTGCCAACATGGTGAAACCCTATCTCTAATAAAGATACAAAAATTAGCTCGGTGTGATGGCAGGTGCCTGTAATCCCAGCTACTCATGAGGCTGAGGCAGGAGAATCACTTGAATCTGGGAGGCAGGGGTTGCA	22	TGAGGTCAGGAGGTTCAAGA	knownMotif	NA	VDR(NR),DR3	GM10855-VDR-ChIP-Seq(GSE22484)	Homer	+	12.8204	0	0	1	TTC7A	114783	in gene
1_MSTN_VDR_hg38	1861	2	47225317	47225745	428	47225536	78	55	47225559	45.4234	13	1_MSTN_VDR_hg38::1::1861	TCAGTGAAATAGGGGTTAGGGGGCTGGCTCTGGACACCCAAGCAGCTTGACACATATTTACCGTATGGCCAAACACTTGCTCAGGTCTTGCCCTTCCAATCTTTGCAACTCCTTCAGTGGTCTTAGGGACGCTGCTTTAGAGAGTAACCGTACCAGAAATGTTCAGTTTCGTCATCTGCAGTAGGGGTCAGAGTAATGACCTAAGGTTCAATGAGGCCACTAGTTACTGGCCCTGGGTTCTGCAGAGCAGCTGGCGGTGGCATTCCTGGGAAATGAGCTGGCGGTTGCCACAGTTGGGCTCTTTCCCTGAACAGCTGGTGTGGAGAGCAAAGAGGGGGTGGGGGACAGGATAACCTCTGAGTCTCTGGCCAACTGCAATGTCTATTAAGGGCGGCCCAG…	-41	AAGGTTCAATGAGGCCACTA	knownMotif	NA	VDR(NR),DR3	GM10855-VDR-ChIP-Seq(GSE22484)	Homer	+	10.7854	0	0	2	LOC101927043, LOC105374588	119538, 7406	in gene, downstream
1_MSTN_VDR_hg38	1899	2	75710707	75710991	284	75710880	36	32.2222	75710859	16.8787	9	1_MSTN_VDR_hg38::1::1899	CCTCCTCCAGAGGGCGGCTCTTCCTCCGCAGAACCCGGGACCGGAAGTTCCCTCGGCGCCCCAGGCTCAGCAGGCGACTCCTCGGCGCCATCGCTGTCGCTGGAATCAGCCGCGCGCTGCCGAAAAGTCCTTTTCGGCCTGTGAGCCATGGCCGAGGCCCGAGCGCCCGGCGCCCTAGAACCCGCTGAACCGCAAGCCGCAGCTTCAGTGCCCGCCCCCTAGGGCGCGCTCCCGCCGCGCCTGGCCGCCGAGTGCGCGCGCCCGTCCCGCCTGCCTTCTGCTCAC	39	CCTAGAACCCGCTGAACCGC	knownMotif	NA	VDR(NR),DR3	GM10855-VDR-ChIP-Seq(GSE22484)	Homer	-	9.16676	1	2	2	GCFC2, LOC105374813	106, -80	in gene, upstream
1_MSTN_VDR_hg38	1928	2	112645488	112646138	650	112645904	44	32.3	112645900	16.2502	20	1_MSTN_VDR_hg38::1::1928	GACGGGTGTGGCCACCGGGCGCGGCAGGTCCTGCGTGCGCTGAAAGTGCGGCTGGAGGCGCGGACGGCTTTCCGGAGCCCCGAGAGAGGAGCTAGGAATGACTTTGGTCGCAGCCTCTGTAACCCCGCATGACGGCCTCTAGGGGGACAGCGAGGTCCCCCTCGATCTCTGGCTGTAATCAGCCGGCGGGGCCAGACGGTGCCGAGACTCCAGGGCGAGGCCGCAGGGAGGGGGCTGTCCCGCCCCACGTGGACCGGCTCCCCGCTGGGGGCGTGGCCGCCGAAGCGGGCCGGGCCAATGAGCGCCACCGTCGGGCTCACCCGGCTGGGCACGCCGGGCCGAGGAGGGCTGCGTCATGCCGGGGGCGGGGCTTCGGGGCCGGCGCGAGGCGCGGCGGGG…	-19	CGGGGTCACGCGGGTCGCTG	knownMotif	NA	VDR(NR),DR3	GM10855-VDR-ChIP-Seq(GSE22484)	Homer	+	8.34847	1	2	2	FLJ42351, SLC20A1	-1724, 47	upstream, in gene
1_MSTN_VDR_hg38	1939	2	128798828	128799126	298	128799008	27	22.3333	128799093	12.6201	9	1_MSTN_VDR_hg38::1::1939	CAGCAGCATCCCTGTCCACCCTCCTGTCCCCTAATTGTGCTCCAGAGGCCATTTCTGGAGATGGGTGCAAAAGTGCTCTGATTTCTATTTCTGGGAACTGAGAAATCTGCTGACTGTCTCTGGCTTAGAATAAAACTTACATGTGATGCCAGAATAAGATGTGGCAGGGCCTTCTCTGAGACAGGCTGGCCAACCATCGCAAGGTCAAGATCATCTTACGAAAGGCCACAGAGTGCACACACAGCAAGCACATGCCCTTTCAGTAGTTGTGCCTCAAGATGTGTATTTCGAGTTTTGTT	-46	AAAGGCCACAGAGTGCACAC	knownMotif	NA	VDR(NR),DR3	GM10855-VDR-ChIP-Seq(GSE22484)	Homer	+	11.0218	0	0	0
1_MSTN_VDR_hg38	2004	2	230416416	230416921	505	230416640	95	55.4375	230416649	79.0808	16	1_MSTN_VDR_hg38::1::2004	ACTTTAATCCTTCTTTGCAAGAACATAGGTATGCGATGTTATATAATGAAATGAAAGACAAGTAATGAGGAAATCAGATTTTTTAAACAGGAGCAGGACAGCTGTTGGTGTGAGTTCAACTTGCCATAACACACGTGACTTTCTTGTTTTGGATTTACTGCTCAGCTGACCGGGACACTCTAAACATAGCAGTTGTTGGTGGCTGGGATTAACTATTTCCTCATGATCTGTGAACCCTTTCACCCCTCAGCCTTCCTCTACCTTCAAATATGTCATGTCAAAAAAGGTGCTTTAGAAAATAAACACTCCAGGGTAAACACCTGGCTTACTTTTAAACATCAGACGCTGTGGTCTCACCTGTCCTGGCAAGGGGCCTCTGCCGGCTGTTCCCATGACTGG…	12	CTGTGAACCCTTTCACCCCT	knownMotif	NA	VDR(NR),DR3	GM10855-VDR-ChIP-Seq(GSE22484)	Homer	-	12.8048	0	1	1	SP100	484	in gene
1_MSTN_VDR_hg38	2006	2	230669116	230669330	214	230669248	32	28.1429	230669258	13.2148	7	1_MSTN_VDR_hg38::1::2006	CCCTTTCTCAGTGTGTGGGGTAACTGTGGTTGGAAACCACAGTACAGCCCTGTGTCCCCAGCCCTGGCACAGTGCTTAGCTCAAAATAAGCCCTTGGTAAGTGTGGGTGGAATGAATGAATGAGCGTTTTATTACACAGTGACAGCATGCTACATGCAGGTTAGGTCTAAAGTTAGCAAATAAGGTTAAAAGAGTTCAGAGTTTAAATTACCCTT	38	AAGGTTAAAAGAGTTCAGAG	knownMotif	NA	VDR(NR),DR3	GM10855-VDR-ChIP-Seq(GSE22484)	Homer	+	9.68292	0	0	0
1_MSTN_VDR_hg38	2011	2	231710210	231710561	351	231710400	30	25.1818	231710374	9.37699	11	1_MSTN_VDR_hg38::1::2011	CAGTGGGGCGTCGAGTCGAGAGCCCGGCCGACCGACGCGCGACCCGCGCGCGTGCCACTGCAAGCTCTGCCTGCCGGCCGGGAGTCTCCAAGGCAAGGGACGCACTCGGCGGCCCCGGGCCACGTGCTCCCTGCGCGCGGTGCGTGCCGAGGCCCGCGCGCAAAGCCCGCCGGGCGGGGGATGCGCGCCTGCGCGCCGCGACCTCCCTGCCCCCACTGCTCCCCGGGGCTTCGGCCGCCAGGGGGCGAGAGCGGGCGGAGCCGGGGTCCGCGGAGCGGAGCGGGGCGGGCCGGACTGAGAGGGCCGACAGGTGGCCCGGAGCCGCTCGCCGGACAGCGGCCGAGGGGTTCCC	49	CCGCGACCTCCCTGCCCCCA	knownMotif	NA	VDR(NR),DR3	GM10855-VDR-ChIP-Seq(GSE22484)	Homer	-	9.61576	1	2	2	PTMA, MIR1244-1	1875, -2914	in gene, upstream
1_MSTN_VDR_hg38	2022	2	238286702	238286940	238	238286816	35	30.2857	238286833	19.8049	7	1_MSTN_VDR_hg38::1::2022	TTCTGACTAAACGCCAAGTGGCCCTGCCAGCTGTTCAATGACCTGACAGAGCCGTGGTTTGCCGAGTCCTGGTGAAGTTACATCATCGCTTAAAAACAGCAGTGTGACTACCAGTATTTTTGAGAAAGTTCAGTGGGTACGAGAAGTAGTGCACAGGAGAGGAATCTTTCCTTTTTCCTTGTAAGCACTGCAGACGTGGCTCACAGGAGAACATTACTTGGCCCAAAGGCAAGAGCATA	-8	AAAGTTCAGTGGGTACGAGA	knownMotif	NA	VDR(NR),DR3	GM10855-VDR-ChIP-Seq(GSE22484)	Homer	+	9.9136	0	0	1	PER2	3286	in gene
1_MSTN_VDR_hg38	2050	20	5610932	5611255	323	5611072	28	23.3	5611110	16.0393	10	1_MSTN_VDR_hg38::1::2050	TGCCTCGCCAGCGCTCCCCCCAGGCGGCCTGCCGCGGCGTCGAGCGGCAGGAAGCAGCCACGCTCAAACCGGTTTCAGCTGCTCCAGACCAAACTGCCAGGCCACCCCGCGGGGCGGGGCCGGAGGGCGGTGGGGCGGGCCCTGACGTCACGCCCGGCGCCGTCCCAGCCAATCGGCAGCCGCGTGCGGGGGGTGCGGGCCCGCGCGTTCCTGGAAAGGGCTGACGTACGCGGCCGAGGGCGGCCGGGCATCCCCCGTGTCCCCGCTGCCCTTCTCAGCCGACCCCGGCGCCCGCACGTTGGAGAGCTGCCCTGGGGTCATAGG	94	CCGTGTCCCCGCTGCCCTTC	knownMotif	NA	VDR(NR),DR3	GM10855-VDR-ChIP-Seq(GSE22484)	Homer	-	10.0095	1	1	1	GPCPD1	-46	upstream
1_MSTN_VDR_hg38	2053	20	10434921	10435169	248	10435072	41	34.5	10435083	12.6546	8	1_MSTN_VDR_hg38::1::2053	ATTCTTGAGCTAGTCATTTTCCAATGTTAAGAAAACACACCACAGAAAAGCGTTTTTTTTTCTCTCGGTCAGTTCAACTGCCTAGCACCGTGAGTTACCATGATACGTTATTTGCTAATGAGAGTCATTGGGGTCCCAGCCTTTAAAAATAGCCTGCGTCCGGCGCCATTTTTGTTTTGGGCCCACTTTGAAAGCCGCGATATTCTGAACAGAGGCCATTTTTCTTTTGGGCAGATTCCACGGGCCATC	-44	GAGAGTCATTGGGGTCCCAG	knownMotif	NA	VDR(NR),DR3	GM10855-VDR-ChIP-Seq(GSE22484)	Homer	+	8.7279	0	2	2	MKKS, SLX4IP	-833, 525	upstream, in gene
1_MSTN_VDR_hg38	2061	20	23333999	23334210	211	23334144	16	13.5714	23334157	7.66459	7	1_MSTN_VDR_hg38::1::2061	ATCAAGGAGTTCATTCTTAGGTCAGGGAATCCATTCTGAGGTCAGGAAGTCCATTCTGAGTTCAGAAAGTTCATTCTGAGGTCAGAGAGTTCATTCCTAGGTCAGGGAGTCCATTCTTAGGTCGGGGAATCCATTCTGAGGTCAGGGAGTTCATTCTGAGTTCAGAGAGTTCATTCTGAGTTCAGAGAGTTCATTCTGAGGTCAGAGAGTCC	77	TGAGGTCAGGGAGTTCATTC	knownMotif	NA	VDR(NR),DR3	GM10855-VDR-ChIP-Seq(GSE22484)	Homer	+	14.2675	0	1	2	LOC105372572, LOC105372571	17266, 1719	in gene, in gene
1_MSTN_VDR_hg38	2061	20	23333999	23334210	211	23334144	16	13.5714	23334157	7.66459	7	1_MSTN_VDR_hg38::1::2061	ATCAAGGAGTTCATTCTTAGGTCAGGGAATCCATTCTGAGGTCAGGAAGTCCATTCTGAGTTCAGAAAGTTCATTCTGAGGTCAGAGAGTTCATTCCTAGGTCAGGGAGTCCATTCTTAGGTCGGGGAATCCATTCTGAGGTCAGGGAGTTCATTCTGAGTTCAGAGAGTTCATTCTGAGTTCAGAGAGTTCATTCTGAGGTCAGAGAGTCC	17	TGAGTTCAGAGAGTTCATTC	knownMotif	NA	VDR(NR),DR3	GM10855-VDR-ChIP-Seq(GSE22484)	Homer	+	13.7192	0	1	2	LOC105372572, LOC105372571	17266, 1719	in gene, in gene
1_MSTN_VDR_hg38	2061	20	23333999	23334210	211	23334144	16	13.5714	23334157	7.66459	7	1_MSTN_VDR_hg38::1::2061	ATCAAGGAGTTCATTCTTAGGTCAGGGAATCCATTCTGAGGTCAGGAAGTCCATTCTGAGTTCAGAAAGTTCATTCTGAGGTCAGAGAGTTCATTCCTAGGTCAGGGAGTCCATTCTTAGGTCGGGGAATCCATTCTGAGGTCAGGGAGTTCATTCTGAGTTCAGAGAGTTCATTCTGAGTTCAGAGAGTTCATTCTGAGGTCAGAGAGTCC	37	TGAGGTCAGAGAGTCCATTC	knownMotif	NA	VDR(NR),DR3	GM10855-VDR-ChIP-Seq(GSE22484)	Homer	+	12.6441	0	1	2	LOC105372572, LOC105372571	17266, 1719	in gene, in gene
1_MSTN_VDR_hg38	2061	20	23333999	23334210	211	23334144	16	13.5714	23334157	7.66459	7	1_MSTN_VDR_hg38::1::2061	ATCAAGGAGTTCATTCTTAGGTCAGGGAATCCATTCTGAGGTCAGGAAGTCCATTCTGAGTTCAGAAAGTTCATTCTGAGGTCAGAGAGTTCATTCCTAGGTCAGGGAGTCCATTCTTAGGTCGGGGAATCCATTCTGAGGTCAGGGAGTTCATTCTGAGTTCAGAGAGTTCATTCTGAGTTCAGAGAGTTCATTCTGAGGTCAGAGAGTCC	57	TGAGGTCAGGGAGTCCATTC	knownMotif	NA	VDR(NR),DR3	GM10855-VDR-ChIP-Seq(GSE22484)	Homer	+	12.0456	0	1	2	LOC105372572, LOC105372571	17266, 1719	in gene, in gene
1_MSTN_VDR_hg38	2061	20	23333999	23334210	211	23334144	16	13.5714	23334157	7.66459	7	1_MSTN_VDR_hg38::1::2061	ATCAAGGAGTTCATTCTTAGGTCAGGGAATCCATTCTGAGGTCAGGAAGTCCATTCTGAGTTCAGAAAGTTCATTCTGAGGTCAGAGAGTTCATTCCTAGGTCAGGGAGTCCATTCTTAGGTCGGGGAATCCATTCTGAGGTCAGGGAGTTCATTCTGAGTTCAGAGAGTTCATTCTGAGTTCAGAGAGTTCATTCTGAGGTCAGAGAGTCC	-83	TGAGGTCAGAGAGTTCATTC	knownMotif	NA	VDR(NR),DR3	GM10855-VDR-ChIP-Seq(GSE22484)	Homer	+	14.866	0	1	2	LOC105372572, LOC105372571	17266, 1719	in gene, in gene
1_MSTN_VDR_hg38	2061	20	23333999	23334210	211	23334144	16	13.5714	23334157	7.66459	7	1_MSTN_VDR_hg38::1::2061	ATCAAGGAGTTCATTCTTAGGTCAGGGAATCCATTCTGAGGTCAGGAAGTCCATTCTGAGTTCAGAAAGTTCATTCTGAGGTCAGAGAGTTCATTCCTAGGTCAGGGAGTCCATTCTTAGGTCGGGGAATCCATTCTGAGGTCAGGGAGTTCATTCTGAGTTCAGAGAGTTCATTCTGAGTTCAGAGAGTTCATTCTGAGGTCAGAGAGTCC	-63	CTAGGTCAGGGAGTCCATTC	knownMotif	NA	VDR(NR),DR3	GM10855-VDR-ChIP-Seq(GSE22484)	Homer	+	9.9346	0	1	2	LOC105372572, LOC105372571	17266, 1719	in gene, in gene
1_MSTN_VDR_hg38	2061	20	23333999	23334210	211	23334144	16	13.5714	23334157	7.66459	7	1_MSTN_VDR_hg38::1::2061	ATCAAGGAGTTCATTCTTAGGTCAGGGAATCCATTCTGAGGTCAGGAAGTCCATTCTGAGTTCAGAAAGTTCATTCTGAGGTCAGAGAGTTCATTCCTAGGTCAGGGAGTCCATTCTTAGGTCGGGGAATCCATTCTGAGGTCAGGGAGTTCATTCTGAGTTCAGAGAGTTCATTCTGAGTTCAGAGAGTTCATTCTGAGGTCAGAGAGTCC	-23	TGAGGTCAGGGAGTTCATTC	knownMotif	NA	VDR(NR),DR3	GM10855-VDR-ChIP-Seq(GSE22484)	Homer	+	14.2675	0	1	2	LOC105372572, LOC105372571	17266, 1719	in gene, in gene
1_MSTN_VDR_hg38	2061	20	23333999	23334210	211	23334144	16	13.5714	23334157	7.66459	7	1_MSTN_VDR_hg38::1::2061	ATCAAGGAGTTCATTCTTAGGTCAGGGAATCCATTCTGAGGTCAGGAAGTCCATTCTGAGTTCAGAAAGTTCATTCTGAGGTCAGAGAGTTCATTCCTAGGTCAGGGAGTCCATTCTTAGGTCGGGGAATCCATTCTGAGGTCAGGGAGTTCATTCTGAGTTCAGAGAGTTCATTCTGAGTTCAGAGAGTTCATTCTGAGGTCAGAGAGTCC	-3	TGAGTTCAGAGAGTTCATTC	knownMotif	NA	VDR(NR),DR3	GM10855-VDR-ChIP-Seq(GSE22484)	Homer	+	13.7192	0	1	2	LOC105372572, LOC105372571	17266, 1719	in gene, in gene
1_MSTN_VDR_hg38	2073	20	31738709	31739224	515	31738912	64	42.1875	31738929	48.4609	16	1_MSTN_VDR_hg38::1::2073	GATCATAAAGCCGGGATGCAGTTGGGAATAAAACCGGATAAAGCTCCCAACGAACCGCGGGTTTCATAAGATCAGGGCAGGGACTGGGTAAAAGGTTTCAAAGACTCCTGCACTATTGGGAAGGACGCTACGGGCGAGTCTATGTTGCATGCAGGCGACTCCATGTTAAGACGAAGTGAACTCCCTGAACCTTCAAGGGATAATGCACAACCATAACGAGAATAATTTTTAAAAATAGAGTTTTCTTCCCTGAAAACTTGGAGAGGTCCAGGATGCGCGCCATTCTGTGATCTAGGTTGACTCTCCACCTCTTCAGTTGGTACCACCTTTCCCAAATAGTTTGGAGCAGAGCACTCCGGTCTTTGTAATAACGTACTCCTAAGAGCTGTTCCAGTGGAC…	-29	AAGTGAACTCCCTGAACCTT	knownMotif	NA	VDR(NR),DR3	GM10855-VDR-ChIP-Seq(GSE22484)	Homer	-	12.9005	1	0	1	TPX2	5093	in gene
1_MSTN_VDR_hg38	2075	20	32203580	32203805	225	32203680	31	26.1429	32203711	16.9041	7	1_MSTN_VDR_hg38::1::2075	AAAAGGGGGTGTCTGGGGATTATCCACGAGAATCTGGGGAGGGCTCCAACTGCACAAACTAGCTGTGGGCCACAGAATGCTTGCTCAGCTCATTAGCACCTGCTGCTTACAGTGACCATTCATCCAACAGACTGGCCGTGAACAAGATGATGGGATCAGCGGGTTCATGCCCCAGAGAGCTTTGCTCATCATTAACATGAGCTACGTCCTGTTCAGGAACCATTCC	18	TGGGATCAGCGGGTTCATGC	knownMotif	NA	VDR(NR),DR3	GM10855-VDR-ChIP-Seq(GSE22484)	Homer	+	10.202	0	1	2	PLAGL2, POFUT1	4063, -4142	in gene, upstream
1_MSTN_VDR_hg38	2088	20	37359513	37360235	722	37359968	135	61.3913	37359981	167.312	23	1_MSTN_VDR_hg38::1::2088	GCTCACAACAAAGGAGGGGAGGGAGGAGCCATGCAGCTCCCTGGGGAGGGAACAGCCAGTGGGGAGACCCCGAGGCAGGGGAGAGCCTGGAGTGCTGGTGGAACTGGAGGGGGCCAGGGGAACAGAGTGAGAAAGGGGAAGAACAGGGGAAGAATGGAGAGAGGAGGGCGGATCAGGGAGGGCACCTGAGCCATCTAAAACGCAGGCTTTGGACTTGGAGCGAGATGGGGTCACACGAGGGTCCTGGGTGCACCTGGCTGCTGTGTGAAGAGCAGACTGGGGGCTGAGGGTGGAGGTGGGTGGACCAGTGAGGTGGCTGCTGCCTTAGTCTAGGGGGTGGCGGTTCGCTCAGTCTGGGCGTAGTTATTGGGAGGGTCAAAGGGCCAAGCATTTTTTTTT…	8	GAATGAACCCCATGAACCCA	knownMotif	NA	VDR(NR),DR3	GM10855-VDR-ChIP-Seq(GSE22484)	Homer	-	12.1545	0	0	1	SRC	15283	in gene
1_MSTN_VDR_hg38	2097	20	44210537	44210963	426	44210784	36	30.3846	44210742	14.5376	13	1_MSTN_VDR_hg38::1::2097	AGGGGGCGCGGAGAGGCCCAGGCCCGGCCCAGGCAGGAGGCGTCGGGAGACGACGCGACCCAAGGCGGGCGGGCCCGGGGAAAACCGCCCGCGGCCAGACCGGCAGTGGAAGCTGAGACGCAGTGCTGCGGCCCCTCCCCGTCACGTCAGGGCACTTACCTCCTCGCAGCTGGGACGCTCCGGTGATGCGGGGCAGTCAGTTCAGAGCGTCTCTCCCAAATCTCGGCACCCGACTGACCCGGATCCAAACCAGCCAAGGGGGCGGCCCGCGCCTCGGGAGTCGCGTTGCGCCTGCGCACTCCGGCATGCACCCCTCCCCCTGCTTATGCTCCTCCCACCCCAGTGACTCGGCAGCGCGGCAGCCGACGACTGCGCAGACGCAGGGCGGCGGCCGCGCCT…	-19	GCGGGGCAGTCAGTTCAGAG	knownMotif	NA	VDR(NR),DR3	GM10855-VDR-ChIP-Seq(GSE22484)	Homer	+	9.77762	1	2	3	OSER1, OSER1-AS1, LOC105372628	122, -176, 9472	in gene, upstream, downstream
1_MSTN_VDR_hg38	2099	20	44609963	44610205	242	44610016	42	34.5714	44610037	19.17	7	1_MSTN_VDR_hg38::1::2099	TCTGTTATTACTGTTATTATCATAAGCCATTTTCCTGTCCTGAAGCATTGAGCGGTTTCCCCAGAGGCAGAGCGCAGGAGTGAACCTCCGTGACCTGTAGAAGGAGCCACCTCTGGAACTTCCGGGAATTCTTTTAGCCAAGGAGGAGCCAGAGCGTGACTAGGGCAGCGCGCAAGGCTGCTAGGAAGATAGGCAGGGTGCGCCATCTGCTGTAGCCGGGGGGAATTGCCGTGGACAGTGTCC	22	AGTGAACCTCCGTGACCTGT	knownMotif	NA	VDR(NR),DR3	GM10855-VDR-ChIP-Seq(GSE22484)	Homer	-	8.48689	0	0	2	PKIG, ADA	78235, 42217	in gene, downstream
1_MSTN_VDR_hg38	2101	20	45362953	45363235	282	45363040	47	40.8889	45363059	8.03104	9	1_MSTN_VDR_hg38::1::2101	AAAAAGAATTCCCCTCTAGAGGGCGCGCAAGCTCTGCGGCCTTCGTTCCTCTCTTCCGTTTGCCTTCACTCTTCCTTCTGCGCATGTGCTCAGTTCGCTATCCGGCTGCTTGTACCTGGTTCAGGAGGTTCAGGCAGAGGTTGCACCCACTACGCCTGCGCAACCTCAGCCCCGCCCCTCCGCTGCTTTCCCCGGAAACGTTTCTTTCCTACGCAGCCGCTCCTGCCGCCGTGGTCGCTGGAGCTTTGCCTCTCTAGGCCGGCAGCGCCTCTCCTCCATGGTC	8	CTGGTTCAGGAGGTTCAGGC	knownMotif	NA	VDR(NR),DR3	GM10855-VDR-ChIP-Seq(GSE22484)	Homer	+	8.90033	1	2	2	SYS1, SYS1-DBNDD2	1103, -129	in gene, upstream
1_MSTN_VDR_hg38	2115	20	50292486	50293179	693	50292720	90	50.9524	50292729	74.717	21	1_MSTN_VDR_hg38::1::2115	CTGGGCCTTGGTTTCTCCTTTCATCTGCAGAGCCTGGGCCAGGCTGCCCTGGGAGGTGCCAGCCCCGAATGGGGCCGGGGGCAGTTCCTGTGTCCCCTTGGCCACCAGCCTCCATCTCCTGCCTCTTGAGCTGCAGGCCCGCCCGGCTCAGCTGTGACGACGAACCAGCCAATCTGTTTACTGAACTGGCTGACCCCTTCCGGGAACTCGGCCCAAGCTTCCCAGAACTCGGGTATTAATGACCCGGAGCCACATGACGGAGCATGACACAGCACTTTTGGGCACAAGGCAGGGCCCAGAGGGGTGCGTGGGGGCCGCAGCCCAGCCCCCAAGCCCCGCCAGCGGGTGAGTCACCTGGGCCCCCTGCAGCTTCCTGATCCCGGCCACTCAGCTGTCCTC…	-47	TACTGAACTGGCTGACCCCT	knownMotif	NA	VDR(NR),DR3	GM10855-VDR-ChIP-Seq(GSE22484)	Homer	-	12.3098	0	1	1	LINC01270	0	in gene
1_MSTN_VDR_hg38	2121	20	54476277	54476609	332	54476432	34	23.3636	54476445	29.5545	11	1_MSTN_VDR_hg38::1::2121	CTCGAAATAAATATTTCTCGGTAGCCATGGAAGTTGGAGCTGAGAAGCCCGGGCGGGGGTGCCTGCCGGATGCCCCCGGTTCCCCTCTTTTCCCACTCGCCGCCAACTTAACTTTTCCGGGGGATGGATCGGCTGGTTGAGAAAGAGGACACGCATACTCGGTGTGAACGAGGTCACGAACCCTCTGACCCCAGGGAGAGATTTCTGCCAAGCGTAAGGTGTCTTTGGATCCCCCCACCTCTGTCCCAGGTGTCGTGTCAAAGGCGGTGCGGGCTGGCCTCTGGTCGGGGCCAACTTGGGTAGATACTTGAATCTGGATTTTCCGTGGTTCGA	23	TCACGAACCCTCTGACCCCA	knownMotif	NA	VDR(NR),DR3	GM10855-VDR-ChIP-Seq(GSE22484)	Homer	-	12.2926	1	1	1	DOK5	960	in gene
1_MSTN_VDR_hg38	2131	20	62567576	62567897	321	62567744	28	21.5	62567754	14.2995	10	1_MSTN_VDR_hg38::1::2131	GTCACAAAATGGGTCTTTTGATTTTTTCCTCCTAGTCGTTAAAAAGGTGAACGCTGTCCTGAGCTCTCGGGGCTGTCTGAAAGCAGGTGGCAGGGGGGATTTGGCCCTGGTTGCAGCTGCCACCTCCAGGCTAGATTAAGAGGATACATGAGCAACAGGTGCTGGGCACACAGGGCCGGGGACACAGGGTCACCGAGGGCGGCACTGCTCCTCCCAGCTCCTTGCTGCATGTTTGGTCAGTGTGCAGGTGGAGGCCCCAGGGCAGCCCTAGTGTTCACAGTGGTGGGACCGCTATGAACAGCCCCAGCCTGCCCAGCAGGAG	5	CAGGGTCACCGAGGGCGGCA	knownMotif	NA	VDR(NR),DR3	GM10855-VDR-ChIP-Seq(GSE22484)	Homer	+	9.24155	0	0	2	MIR1-1HG, MIR133A2	17291, 2832	in gene, downstream
1_MSTN_VDR_hg38	2144	21	25734221	25735700	1479	25734400	48	33.1522	25734425	24.3491	46	1_MSTN_VDR_hg38::1::2144	TAGCGTCTGACATGATCAGAAAGACTGGGGAAGGCAACAGTAAGAAAACACTAGTCTGAGCAGAGGCCTTGTTCTGGGTGGGAGCATGGTTCTATTTATAGTGATGACTGACCGGCCAAAGGTTAGTAGGTTCGCTGCCTCTTCAGTGCATATTCCTATGAACAATCCATAAAGTCGCCTAATGAAGTGTTAGCACCATCGTTTTTAGGTGGGATGCAAACTTTCAATATTATGACTAATTTTTTCCCTCTTAATGGTACACGTTCTGCCTAAGTAGCCTAGACGCTCCCGTGCGCCCGGGGCGGGTAGGCCTGGCCGAAAATCTCTCCCGCGCGCCTGACCTTGGGTTGCCCCAGCCAGGCTGCGGGCCCGAGACCCCCGGGCCTCCCTGCCCCCCGC…	-88	AAAGGTTAGTAGGTTCGCTG	knownMotif	NA	VDR(NR),DR3	GM10855-VDR-ChIP-Seq(GSE22484)	Homer	+	9.36204	1	2	3	ATP5J, GABPA, LOC105372755	1254, -547, 20384	in gene, upstream, downstream
1_MSTN_VDR_hg38	2158	21	35226363	35226604	241	35226512	30	26.875	35226514	10.6508	8	1_MSTN_VDR_hg38::1::2158	AGCTTCTGCTGAACTCAGAAGTGCTGTTTTCCTACGTGAACTGGGGTAAAGGTACTGACCAGAGAGAAGCTGCCCTCTGGGCACTGGCATCTCTTCTGGGAACAGGGTTTTGGCCCTTCTGCAAGTGGCCACAGAGATCGGGTTACAGCAGTGCTGAGCTGGAGTAAAGTCCAGGCCTGGGGTCAAGCAAGGCCTGAGAACTGTTCGGGAACTGACTCACCCCAAAGCCCTCAGCCGAAGAG	71	TCGGGAACTGACTCACCCCA	knownMotif	NA	VDR(NR),DR3	GM10855-VDR-ChIP-Seq(GSE22484)	Homer	-	8.35021	0	0	0
1_MSTN_VDR_hg38	2161	21	36989815	36990233	418	36990112	35	31.3077	36990118	14.0966	13	1_MSTN_VDR_hg38::1::2161	GGACAGGGCGCGCGAACCCAGGTTCTCAGGCCGCGTCGCCGCGCGTGCGCACTGACAGCCGGGCCGAGCCAGCCCGGGTCCCGCAGGGAAGAACGCCAGCGGCGCGCGGAGGCCGCGCTGCCCTGGGCCGCGAGGTCCCTATGGCTGCTCCACCGGAAGCCCCGCCCCCTTCTGGCAGCTGGAGGCGGCTTTCCGGCCGTCCCGGCTGCAGCCCCGAGGCCTCGACTCAGGAGACGGCTGTTCCCTGGCAGAGGCTCGCGGTGGACTGCCTGACCCTCGCCCGGCCCCAGCACGCCCCCGGCGAACGCCCACCCCTGTCCCGGCCCGCAGCGCCCCGACTTACTTCTGAGGCCGAAACGCGGCCGCTCCTGCGCCGGGTGGTCGCCCGCGAATCCCTGC…	-27	CGGTGGACTGCCTGACCCTC	knownMotif	NA	VDR(NR),DR3	GM10855-VDR-ChIP-Seq(GSE22484)	Homer	-	9.1532	1	1	1	HLCS	134	in gene
1_MSTN_VDR_hg38	2168	21	43341763	43342056	293	43341888	54	45	43341927	30.5097	9	1_MSTN_VDR_hg38::1::2168	GTCTCCCTGTTCCCGGCGGATGGTGGCCCCTTGGCTGTGGTCATTGGCGGTGTGGCCCGAGTGGCACTTGAAGCATGGCAGGAATTCAGGCCAGGGTGCCCACAGGCTGTGAGGCAGGCGCCGTGCCTGCCCCAGGGGTGTGAAGGTGGCACATGGGGGCCATGTGCCATGTGTGGTGGCACATGGGGTCATGCAGGGCAGCCTCTGCAGGGGGTGAGCGGCATGTGGGCCGTGTCCTATTTCCTCTGGGTCCCTTTATACCTGGGCTTCTTAACAGCAGCTAGTGGGAGCTAC	18	TGGGGTCATGCAGGGCAGCC	knownMotif	NA	VDR(NR),DR3	GM10855-VDR-ChIP-Seq(GSE22484)	Homer	+	9.1325	0	0	1	LINC00322	-9849	upstream
1_MSTN_VDR_hg38	2177	22	17264661	17264942	281	17264768	41	35.4444	17264796	15.8809	9	1_MSTN_VDR_hg38::1::2177	CAGTTGTCTGTGTCCTGGGAAATTACAAGATCTTTCCCCTTTCTCTTTTTAGCTAGGATTACACATGCAGAGCCATTTGGCTCCCCTGGCCTGCGCAGCTGCTGCCGGCCGGGCCGGGGGATCATGCCAGGCAGCCCAGCCAGAGGTGAGCTGGGTCACAGGGGTGAGCTGCCAGGCCTGCTCACCCCTCTTCTTGGTGTGATCCCCTCAAGTCCAATCCCCAGGGACCTTCCCCAGGAATGCTGAGAGCACCAGCTGTCCCGGCCATGTCAGGCATCTGGC	5	AGAGGTGAGCTGGGTCACAG	knownMotif	NA	VDR(NR),DR3	GM10855-VDR-ChIP-Seq(GSE22484)	Homer	+	9.33562	0	1	2	LOC105372849, CECR3	17279, 1965	downstream, in gene
1_MSTN_VDR_hg38	2195	22	24966231	24966512	281	24966320	29	24.1111	24966344	13.5501	9	1_MSTN_VDR_hg38::1::2195	AGGGAGGAAAGCCTCTTCTGGGGAGTCCTGTTTACCGATGGCTTAGCGAGCACTGCCGAGGGAAGGAAATTTTGGGTCTGTAGGGCCTCCCTGCAGAAGGGGAGCCCAGCGGGTGCATTGGGTGCACCGAGGTCACTGTACACTCACACCACCTGGCCTGTCTGGACTTGAAGCCTGGGTTTTGGCAGGCACTGCCCGCTCAGCCTTGCCCAGTGCCCTGGGCAGGGCTGGGGAGTGGCTTGGTTAGGGAACTCCCAGTGCCCTTTGGCCTGGGAAGCTGCC	-5	CGGGTGCATTGGGTGCACCG	knownMotif	NA	VDR(NR),DR3	GM10855-VDR-ChIP-Seq(GSE22484)	Homer	+	9.66972	0	0	1	KIAA1671	13618	in gene
1_MSTN_VDR_hg38	2195	22	24966231	24966512	281	24966320	29	24.1111	24966344	13.5501	9	1_MSTN_VDR_hg38::1::2195	AGGGAGGAAAGCCTCTTCTGGGGAGTCCTGTTTACCGATGGCTTAGCGAGCACTGCCGAGGGAAGGAAATTTTGGGTCTGTAGGGCCTCCCTGCAGAAGGGGAGCCCAGCGGGTGCATTGGGTGCACCGAGGTCACTGTACACTCACACCACCTGGCCTGTCTGGACTTGAAGCCTGGGTTTTGGCAGGCACTGCCCGCTCAGCCTTGCCCAGTGCCCTGGGCAGGGCTGGGGAGTGGCTTGGTTAGGGAACTCCCAGTGCCCTTTGGCCTGGGAAGCTGCC	4	TGGGTGCACCGAGGTCACTG	knownMotif	NA	VDR(NR),DR3	GM10855-VDR-ChIP-Seq(GSE22484)	Homer	+	10.7125	0	0	1	KIAA1671	13618	in gene
1_MSTN_VDR_hg38	2207	22	31399243	31399659	416	31399440	32	29.4615	31399428	11.9912	13	1_MSTN_VDR_hg38::1::2207	TGTGAAAAAGGGACCCAGGACCCGCAGATGCTGGCGAGGAACAGGGGTGCGGAGCATGAGTCGGCTTTGCACCACGCCCTGGGGTCTCCAGCACTGAAGCGTTCAGTACCATGCAGAGCAGCTGGGAGCGGGTCCCGCTGGGCGGGGCCGAGCTGCGCGCGACCCTCGGCGCGCTCGGGGAGGCCCAGACAGGGGTGGCCTCTCTGGCCTCCGCTCCCGCGGGCTCTATGACACCGCACTGGCTCGCGGGACGGGGCGGGGTCGGGTGAGGGGGAGGAGACAGCCCCACGCTTTGCGACTCGCGGTGACCCCTACGCGGAACTCTCTCGCGGTAATTCGAAGTACCGCGCCTGCGTGCTGCAGTAGCGCCTGGTGGCGGTGGCAGTTTGCCCGCGGGTG…	25	GGGTGGCCTCTCTGGCCTCC	knownMotif	NA	VDR(NR),DR3	GM10855-VDR-ChIP-Seq(GSE22484)	Homer	-	8.55312	1	1	1	DRG1	-113	upstream
1_MSTN_VDR_hg38	2269	3	12763349	12763572	223	12763440	33	28.8571	12763482	11.1278	7	1_MSTN_VDR_hg38::1::2269	CTCAGGGCGTTTCCTACCTCTTTGCTGTGGGCAGATCTCAGGGGACATGATAGAGCTGCCAGAAGTGTAAGGCAGGCCCCAGCTCAACTCCATCCTGAGGTGACCTCATTGCCCTGTGTGTAGGGGGTGATTCATAGGACAACCTCCTACTGTCCTGTGAGCACAGCTGACAGCCCGGGGGAGCCAGCTCAGCAGCTGAGCATGGCATCCAGCTTCCCTGAATT	-18	AGGTGACCTCATTGCCCTGT	knownMotif	NA	VDR(NR),DR3	GM10855-VDR-ChIP-Seq(GSE22484)	Homer	-	11.3673	0	0	1	TMEM40	6017	in gene
1_MSTN_VDR_hg38	2272	3	14651526	14651807	281	14651584	49	42.25	14651651	16.6547	8	1_MSTN_VDR_hg38::1::2272	CAATCAAAAGCTTTATTCCGCCCTTCTCAAGATGGCGCCCACACCAATCCTTGTTACCTTCCGCCCTCAAGATGACCTTAGCAGTTAGCGTCAACCTCCGCACTCTATGACCTTTCCAAAATGATGGTGAACGTAATACGCACCACACTCTGACCTTCTCAAGATGGCGCTGAGCTGACAAACTCGCGTCGCAAACTCACGCAAACTCAGTGTCGCTGTCGAAGACACTTCCGGTTGCGACGGAGGTAGGCTTACGAGGCCTGTGTCGGGTAGAAAGGGTCC	-12	CTCCGCACTCTATGACCTTT	knownMotif	NA	VDR(NR),DR3	GM10855-VDR-ChIP-Seq(GSE22484)	Homer	-	12.031	1	1	2	CCDC174, LOC105376962	-162, 14217	upstream, downstream
1_MSTN_VDR_hg38	2314	3	50321228	50321699	471	50321552	40	35.2	50321564	18.5321	15	1_MSTN_VDR_hg38::1::2314	GCCCCCGCCCCACACGTGGGGCCTGCGCCCGGTCGGGTGGGGGTGGGGTTTCTGGGACGCCTCTCCGCGAGCACCCCCGGGGATTCAGACCCCAGCCCAAGGGGAGAGAGCCGCCAGGTTTGCACCGCCCGCCCTCACCTCGCGCGGGGCGCCACCGGGACCGGCGCCAGGGCCACCGCCATCCCGGGCCCAGCCCAGCCCGCTCCGGCCGTTCGCCCAGGCGCGGCCCGGCTCAGCGCCTCTGCTGGCTCCGCCCCCAGGCACGCTGGCCCTTTAAGACTCCAGTGCGGAGGTGGGCCCGGGATTGGACTTGCGGACGGGGCGGGAAGGTGTGGTCCACCTTTCTCGGTGCCGGTGCCTCGTTTCGGGCTCGAAGAGCCCCAGGTCCTCTGCAGAGGG…	95	TTAGGACCCTAATGCCCCTC	knownMotif	NA	VDR(NR),DR3	GM10855-VDR-ChIP-Seq(GSE22484)	Homer	-	8.74727	1	1	4	HYAL1, HYAL2, TUSC2, RASSF1	-9133, 1298, 6686, 19384	upstream, in gene, downstream, downstream
1_MSTN_VDR_hg38	2329	3	69252888	69253181	293	69253008	27	20.7778	69252994	22.4277	9	1_MSTN_VDR_hg38::1::2329	GAGAACCAGAGAAGTGAGTCAGATGATGTGGCTGAATGCACAAAGGTAATATGAACAGTATCAAGTCCTGGTGCCACACCCTCATGGCTAATTTAACTGGGTTATAAATTCAATCAATAGGTCACCGGGTTCAGGTGCCACACAGGACATCTCATTTTTGTCTTTGGCTTCTTGGCTCAGTTGACCAAGACACCAGGCTAATGAGGTGAATTCTAGGTTTTGATTACCAAGTAGGAGAACAGAATCAAAGATAGTTTTGGGGCTCGCAAGGGAAATTAGTGAAAATATGATTCC	9	ATAGGTCACCGGGTTCAGGT	knownMotif	NA	VDR(NR),DR3	GM10855-VDR-ChIP-Seq(GSE22484)	Homer	+	13.062	0	0	1	FRMD4B	288332	in gene
1_MSTN_VDR_hg38	2336	3	119579376	119579892	516	119579712	41	33.4375	119579727	11.4739	16	1_MSTN_VDR_hg38::1::2336	GGCACACTCAGTACGCTCTTCAAGCATCTGGGCACACCCGGTCCACTACAGTCCTACAAAGTCGGACGTGAGCACGGGCGAAGGCGTCAGCCGGGGCCACACGGGAGTCACTGACCACAGCCAGGCGAGAGCCGGCTTTCCGGTGCCGCCACATTCCGGGCACCAGGCTCCGGGCTCTTCAGAGCATTTGGGGCGGGCGACGGAGGTCCCGTCCACTCTCGCTTGGGTGCAGAAGGGCGCGGCGGTGCCAGGAAGCCGCCTTGGAGGCTCCAAGATTAGCTCACTCAGCGCGGCCAAGCGCAGGTGCGGGGGCCCTCGCCGCCACCCTGCTTATCTGGGGACAGTCCCGGAACCCGGTGACCCGGCTCCGCCCCAACCCGCGCCCTCGTCCACCCGCAG…	12	CCCGGAACCCGGTGACCCGG	knownMotif	NA	VDR(NR),DR3	GM10855-VDR-ChIP-Seq(GSE22484)	Homer	-	9.93506	1	1	1	ADPRH	279	in gene
1_MSTN_VDR_hg38	2366	3	147655943	147656326	383	147656176	22	17.75	147656200	17.6553	12	1_MSTN_VDR_hg38::1::2366	TCTACTTTAAAAGCTATTTTTTCCCAAATCAGGTATGTATTTTATGGTATGTTTATAGATGTAAACCCTCAAATATTGTGTATGTTTCTGACAGGGAAATTTTCAGAATTTAATAGATGTCAAGGATACCCTAATTTTCTGCTAATAATTTTCATGGCTGCTAATTGGAGGAATTCTCCACAGACTAACTTCTGGCTCCCGTTTCTTTACCACAAGCCATGAACTTCCTGCACTGGGCACCACAGGTATGTTCATATCAAAACACAATCTCTGGCCCTGTACTTTTATGTCCTTGCACTGGGTAAGTCAGCACAGCGAGCAGTTGAAATATTTATAGAAGCCTTGCCTAAATGTGTATGGCTAACAATAACTTAGCTATACATA	-23	CCATGAACTTCCTGCACTGG	knownMotif	NA	VDR(NR),DR3	GM10855-VDR-ChIP-Seq(GSE22484)	Homer	-	9.26145	0	0	0
1_MSTN_VDR_hg38	2377	3	157088660	157089002	342	157088800	38	32.4545	157088860	17.0669	11	1_MSTN_VDR_hg38::1::2377	TATTCATCCCTAAGCTGCAATGAAGCGCCTGCCTCCCGGCCAGAGTCCGCTGCCTTTTAGTAGCTTATAACATCAGGTGACGCCTCCAGCCCTCCCATTCCCCGCCCCAGCCCGGATAAACGTCCTCCGTGACCTTAGAAGTTTTCAGTTTAATCAGCGGTATCGTTTTTGAGAGGAAAATCCTCCCAGCTTTGCGGGCTGGCAGGGCTCTGGGGCCCTCCCCTGCCTCCCAGCCCAGGCCGCAGAGCGAGAGCGTTTCCATCTGTGCTGCGAGCGGGAAGAGCCTCTCTGTGCTCCCCGGCACGTCCAGCGCGCGGGCGGGAACACGCTCTCCTGTGGGGGG	-65	AAACGTCCTCCGTGACCTTA	knownMotif	NA	VDR(NR),DR3	GM10855-VDR-ChIP-Seq(GSE22484)	Homer	-	9.66807	1	1	3	LINC00880, LOC105374177, LINC00881	34202, 5967, -1081	in gene, downstream, upstream
1_MSTN_VDR_hg38	2381	3	158769214	158769445	231	158769312	21	17.125	158769303	16.9731	8	1_MSTN_VDR_hg38::1::2381	TTTGGCTTAAAAAAGAAAAGATGAAACAGAGTTCAAATGAAGTTCATTGTGTGTTTCCTCACAGCTTACACTTGGCAATCTTCTAGGGAGGACTTTGGCTGAACCCAGTGAACCAGGAGGAAAAGAATCACAAACATCTGGAGTTTGTTGACTAGAAAAATTCCTTGTGGTCTGACAGATTACCATTTCCTACCCAGCCATTCTCATCAGAGAAACCAGTCCCATTTTCAAC	25	GGCTGAACCCAGTGAACCAG	knownMotif	NA	VDR(NR),DR3	GM10855-VDR-ChIP-Seq(GSE22484)	Homer	-	10.5637	0	0	1	LOC100287290	36871	in gene
1_MSTN_VDR_hg38	2400	3	187735832	187736102	270	187735936	40	30.2222	187735946	25.522	9	1_MSTN_VDR_hg38::1::2400	CCCTTTAAAAAAAAAAAAGCAGAACCTTTTAGAGCTATTTTCTGGGTAAAGAGGCCTGAGGCCAACAAGGTCATGTTGGGCCATGTACATGGTTGGTGACCCGGCCCTAGGTCTTCTGGCTCAAATTCCTGTCCCCTTTCCAAATCAGCCTACGTGCTGTAGAACATGCAAGACAGCACCCTGATGTGGGTGAATCTCATTTTTAAGTTCCTTCCCCCACACAAACACTTTGCCCCATTCCAGGCTGCTGAGTCTTACCAAATGAGCACTC	-59	TGAGGCCAACAAGGTCATGT	knownMotif	NA	VDR(NR),DR3	GM10855-VDR-ChIP-Seq(GSE22484)	Homer	+	10.212	0	0	2	LOC100131635, BCL6	33570, 9789	downstream, in gene
1_MSTN_VDR_hg38	2411	3	195537906	195538246	340	195538080	56	41.1818	195538080	35.7977	11	1_MSTN_VDR_hg38::1::2411	AGTGAAGTAGAAGAAACTGTCAGCAGGGGACACTGGATATGAAAGTCGGCATCTCTAAAGTGATGGCAGAATTAACATTAGTTGTGGAATAGCAAAACCCAAGGAGTGAGCCTGAGCTTAATCCCAGTACCATCATGAACTGTATGACCTCCTTTGAGGTCAGTATCCCTGCAGACAAAAATAGGGGCACCACCATTTACATGGCAGATCTGCCATGATGGTGAAAGCACCTGCTGGTTTCAGTTTTCCCCCACCCTCTTGGGTGACTGGTTTTCCTACAGCCTAAATCTGGTGCTGAAAACGTCACCGCTTCTCACTTTTACTTTGTTAGCTCATATGGT	-24	TCATGAACTGTATGACCTCC	knownMotif	NA	VDR(NR),DR3	GM10855-VDR-ChIP-Seq(GSE22484)	Homer	-	13.1527	0	0	1	PPP1R2	5321	in gene
1_MSTN_VDR_hg38	2415	3	197713467	197713849	382	197713632	75	52.5833	197713668	52.1362	12	1_MSTN_VDR_hg38::1::2415	ACTGGCAGGATTCCCAAGTTTCTGACTTGGGAGACTGAGCAGGTCAATGCCACAAATAGGAAGAAGGGCAATCTCATGAGAGAACATAAGTTTAGTTTTGGTAATGTTGTGCTCGGGCCTGAAAGACAGCCAGACAGTAAGGTACAGGAGACAGCTAATCTTCTGGATTTAGAGTTCAGCAGAGAGGTGAACCTGCTGAACCCTGAGGTGGGGGTCATCAATGGGTGAGTGATCGTGCAATGTGAGCAGATGAAACTGCTTCAGGAAAATACACAGAGTAAGAAGAGAGAAGGGCATACGGCAGAACTGCATTAAAAAAAATTCCAGGCCAGGCACGGTGGCTCATGCCTGTAATCCCAGCACTTTGGGAGGCTGAGGTGGGC	1	AGGTGAACCTGCTGAACCCT	knownMotif	NA	VDR(NR),DR3	GM10855-VDR-ChIP-Seq(GSE22484)	Homer	-	11.4326	0	0	1	KIAA0226	36095	in gene
1_MSTN_VDR_hg38	2444	4	41569962	41570372	410	41570144	118	73.4615	41570163	112.972	13	1_MSTN_VDR_hg38::1::2444	AAATAGATAAGACTAAATGACAGCCATTTATAGCATCATTGCTGAGGACACAGCTGAGGGTCTGCCCAGCATGAACCACATGTTTGCAGAATGGTTGGTGGACAGCAGGTCCCAGCGTGGGATATTAGGTATGAGTGTCACCATGTGTCTCAGTAACACAGAACGGTATCCTTGGCAATGTACTCTGTGACCTCCACAAAACATTAGATATGCTGCATCAGCTTGACTGCTGAAAATAGTAAGCCTGCCTGGCACGCATAATTCTGTGGCCATTCTGTGCTTTAACCAGTAGTCTTACAGCGAAGCTCTGACCTGAGGCATTCTGCTTATAGCACTAACAAAACTTTGCTTTCCAAGGGGTTAAAGAAATACTTTCAAAACATGTGGCCTCACTTCCAC…	-8	CAATGTACTCTGTGACCTCC	knownMotif	NA	VDR(NR),DR3	GM10855-VDR-ChIP-Seq(GSE22484)	Homer	-	13.4836	0	0	1	LIMCH1	210537	in gene
1_MSTN_VDR_hg38	2468	4	100190303	100190514	211	100190368	23	21	100190394	10.205	7	1_MSTN_VDR_hg38::1::2468	CTGCCAGGAGTTCGCGGGGGCCTGCGCGCTCGCTGCCGGGTAAACACAGGCAGGTGGCTTCTTAGGAGTCCCCTCTCCTGGGGACTCGGTGACCTGCAGACCCCAGCAGCCAGCGGCACCCTGCTCACCCCTCCCGGGCCACCCTGCGCCGGCTCCTCGCAGTAGCATAGCCTCCGGGGCAGCGAGAACTTTATAGGTCCAGTCCCCACCCT	4	CTGGGGACTCGGTGACCTGC	knownMotif	NA	VDR(NR),DR3	GM10855-VDR-ChIP-Seq(GSE22484)	Homer	-	8.68199	1	2	2	DDIT4L, LOC101929353	414, 335	in gene, in gene
1_MSTN_VDR_hg38	2487	4	145679862	145680211	349	145680032	40	30.4545	145680061	20.1593	11	1_MSTN_VDR_hg38::1::2487	GATAGCAGTAAAATACAAATAATTTTGCCACCTGCTTTCTTGCCATAATTATGAAGCAGCATATTTCATATTTCTTAGAGCAAAATCCAGAAAGTTATATAACTTACAAATTTGTTAGTTAAAATTTACCTCCCTTGGGAGGCAAGGGGATAGCATTTGTGGAATTTTGTGATCTGTTGCTTGGCAACTATATCTAAGACAGTTAAGCTTCTGCACTCTGTGAACTGTTGAGTCACAAAGTTTGGTGAGCCCAGTCAATTGCTTCCTGCTACTAGAAGGAAATTAATTCTTCATTATGCAGAGGACTTGACAAGTTGTTTTCCAGAGAGGCCGTTCGTAGTTATGTCACA	27	TTCTGCACTCTGTGAACTGT	knownMotif	NA	VDR(NR),DR3	GM10855-VDR-ChIP-Seq(GSE22484)	Homer	-	11.7052	0	1	1	C4orf51	-72	upstream
1_MSTN_VDR_hg38	2492	4	152046162	152046432	270	152046272	20	15.6667	152046319	17.6626	9	1_MSTN_VDR_hg38::1::2492	ATGCCTGGGCTGGGCAACGCCGTGCGCAGCAGGTGGGTCGGGTGAGGCCCGCCAGGCGCTGGGCCCAGAGGACTCCGCGACGCTAGGAAATGTGTGGCAGCCGGGGAGGGGACGCAAGGAGCCCGGGCCAGGAGAGGGAATTCCAACTATGGCGTTTTGGAGAAAACTATTTAGTTATTTGCCCTCGCTGACCCCACCCCACGTTGGGACTGCGGCTGCAAGGAGAGGTCCCAAATACTGAGCCTGACACAGCCTTTGATGCTGGCTCTGG	37	ATTTGCCCTCGCTGACCCCA	knownMotif	NA	VDR(NR),DR3	GM10855-VDR-ChIP-Seq(GSE22484)	Homer	-	12.2499	0	0	0
1_MSTN_VDR_hg38	2497	4	183444294	183444531	237	183444480	29	26	183444494	10.0126	7	1_MSTN_VDR_hg38::1::2497	CCTGCCCCTCTCGCCTCTGCTCCCGGCGCCGCAGCTGACCCGGCGGGGGAGGAGGACGGCAGGAGCGCGCGGCGTCACAAAGCGAGGACAGAACGCCCGGGGTTCCGCCGAGACTCGGTCGTCCCAGGCCAGCTCGACTTGCAGTCCGCCCTCGTGGGGCGGGAGACGCCCGACGCCCGCCCACCTCACCCCCGGGGTGCCCTCCGTGGCCTCACGGGGACGCAGCGTCGCAGCGGCC	12	GGGTGCCCTCCGTGGCCTCA	knownMotif	NA	VDR(NR),DR3	GM10855-VDR-ChIP-Seq(GSE22484)	Homer	-	8.97452	1	1	1	CDKN2AIP	-155	upstream
1_MSTN_VDR_hg38	2503	4	185142803	185143431	628	185143168	99	55.9	185143194	94.5075	20	1_MSTN_VDR_hg38::1::2503	CTAAAGAGGCCCATATCCAGGCAGTGAGCTCTGGTGGGGGGCGCCTTTAGATGCAAGAAGGAGGAAACAGCTCGAAATCCCTGGGCCTGAGCGCGGCCCGTGCAGGCCGGAGGGTCAAGAACTCTCCACCGGCGGCAGCGGCCCGGTGTCTGCCCCGGCTTCGCCCCGGCCTAAGGCTGCCTGTGCTATAAATACGCGGCCCACATGCCGCGGTGACACGGTGTTCCCTGGGCTCGGCGGGACAGATAACATGAATGTGCCCTTTAAACGTCCCAAGTTGCAGGGACAGCCCCCGGCCCAGCCTCGCTCCCGGAAGCGCCTTCGCCCCCGATGCCCTCTGCAGCTGGGAGGAGGGGGCGCCCCGCACCTGCCCAGCCAATGCGCGGCGCGAGCGCCGGC…	-54	CTTCGCCCCCGATGCCCTCT	knownMotif	NA	VDR(NR),DR3	GM10855-VDR-ChIP-Seq(GSE22484)	Homer	-	9.078	1	1	2	SLC25A4, CFAP97	-95, 66327	upstream, downstream
1_MSTN_VDR_hg38	2557	5	133119341	133119593	252	133119456	26	22.875	133119465	15.1808	8	1_MSTN_VDR_hg38::1::2557	AAAAGCTCCAAACTGGCCTCCCTGGGTGGGGTGATGAGGAGTCCCAGTCTGCCCCAGAGCACCTGAGGGTAATGGGATCCCAGCAACAAACACACAGCCTGGCTGTGTAGCTCAGACAGCCCTGAGCCTGAATCCCCACTCCCCTGTGACCCAGCCCTGGAGCCTCTAATTAACCTCTCTAAACCTCAGCGTCTTCATTTGTGAACTGGGGGGTAATAATAGAATCCACCTGTGAAGATTGAGCAAGCTAATG	61	AATTAACCTCTCTAAACCTC	knownMotif	NA	VDR(NR),DR3	GM10855-VDR-ChIP-Seq(GSE22484)	Homer	-	8.38601	0	0	1	LOC105379178	5020	in gene
1_MSTN_VDR_hg38	2592	5	150647809	150648619	810	150648096	73	44.24	150648065	59.136	25	1_MSTN_VDR_hg38::1::2592	TGAGTGACGATTAAATTCCAGAAGAGATCCTGTGTAGGAAGGGCCGAGGCGACCATCTCTGTCTGCCTGTTTGTCCGTGCACCCCTGTGTCACTGCATTCCTGTTTGCTAACTGGGCTTTTGTCCCTCCCTGTAGCGTTGGGCCGGAGCACTAGCCTCACGGAGAAGGATCTGAAAGAAGCCAAGGCGCGGAGCCAGCAGATTGCAGCCCAGCTGACCACCCCTCCCAGCTCCAATTCCCGTGGCGTCCAGCTCTTCAACAGGCGCCGGCAGAGGGTGAACGAGTTCACCTTGGAGAGCCACGGCCAGAGGGGACAGAAGCCCAGCCAGGAGTCCCTCAGAGTGCTCCCTTCAAGCCTCCCAGGCCATGCACCGGGGCTCAGCCTGAGTTCCACCTCGC…	14	GAGGGTGAACGAGTTCACCT	knownMotif	NA	VDR(NR),DR3	GM10855-VDR-ChIP-Seq(GSE22484)	Homer	+	11.3868	0	0	1	SYNPO	62059	in gene
1_MSTN_VDR_hg38	2634	6	2791181	2791702	521	2791424	116	67.5	2791443	108.875	16	1_MSTN_VDR_hg38::1::2634	AGAGAAGCCGTTTTCCTCAAAGACGTCATCTCAAATTTATTTTTACATTCCCATCATGCTTGGCATGTAGAATGTGATCAGTACATATTTGTTGAATGACAAAATGAGGGGATAAATAAACTTTCCCTAAGATGTGTATGTAGACGTTTGAAAATAGAAGTCTGTCGCTGATGTTTCTGTCCACCAGGAGTCAGGCTTCAGCCAGGAAAGAGTGAGCCAGTGTCTGAGCTGTCTCTCACCAGGCCTTCCACCAGCTCCAGGTCACCAGGTTCAGGCCAAGACTGAGTTTCAGTATTTGTCGTTAACCTGGTAGATAAATAAACAGTTTTAAAGTAGAGCTTATGTATTTGTCTGATTGCAAAAGTAATACATGATCATTGCACATAGGTACAGGAGCAG…	-7	CCAGGTCACCAGGTTCAGGC	knownMotif	NA	VDR(NR),DR3	GM10855-VDR-ChIP-Seq(GSE22484)	Homer	+	11.0922	0	0	2	WRNIP1, LOC105374886	26083, 13811	downstream, in gene
1_MSTN_VDR_hg38	2636	6	2970896	2971422	526	2971104	36	24.875	2971136	32.827	16	1_MSTN_VDR_hg38::1::2636	TCTGGGCGACCTGAAAGTGCTGCGGATTGGCCAAGCCCAGCACGGCCAGTCCAGTGAACACACGCAGGGGGCCCGGATGGCACCGTTTGGCGCCGAACCCCTCGGCCTCTCTCCGCCTCCCGCCCGGCTCCTAACACCCGGCGCCCCAAGACTGAGCACGCGTCCTCCGGGTCGCGGAGCGGGCGAGGGGTCACCGAGGCCGCGGGGCCGACCGGGGTCACCTGTGGCCCGGGAGGCTCTGCGCCGCCCCCATCCCGCGCCGGCCGCCTCTTCCGTGGGCGCTGGGCCTGGGCGCCCGGGGTCCTCGGGTCCGCGGCGTCACCGGCCGGGCTCGCGGCCACGCACGACTCACCCGGCCGCGTCGCCGTTCTCTGCCGCTGCGAGGCTCCGGAAGGGAAC…	-56	AGGGGTCACCGAGGCCGCGG	knownMotif	NA	VDR(NR),DR3	GM10855-VDR-ChIP-Seq(GSE22484)	Homer	+	9.8929	1	1	1	SERPINB6	1061	in gene
1_MSTN_VDR_hg38	2641	6	3891239	3891604	365	3891424	45	33.6364	3891411	37.3565	11	1_MSTN_VDR_hg38::1::2641	AGAGTCAGGCCCCAAATCTGCATTTTGAAGAAGTGCTCGCTGATGCACATGTGCACCAAATTTGGGGCCTCTGTTTCAGAGGGAAGGCAACAAGTTTGCAGCGTGTGAGTTCTAAGTCCTGCAGCACATCACCCTGGACCCTGTGACCCCAGGGAAACACAAATAAATCACTCATCACTTCTTCCACTTACTGACAATAAAAATAGTTCTTGTGGGCTGAGCACGGTGCCTCATGCCTGTAATCCCAGCACTTTGGGAGGCCAAGGTGGGTGGATCACTTGAGGTCAGGAGTTCCAAACCAGCCTGGCCAACATAGCAAAACCCTGTCTCTACTAAAAATACAAAAATTAGCCAGGCGTGATGGCA	-23	CCCTGGACCCTGTGACCCCA	knownMotif	NA	VDR(NR),DR3	GM10855-VDR-ChIP-Seq(GSE22484)	Homer	-	12.3123	0	0	1	LOC105374893	4128	downstream
1_MSTN_VDR_hg38	2642	6	4021239	4021574	335	4021360	31	28.6364	4021420	13.2148	11	1_MSTN_VDR_hg38::1::2642	ACTACGCCCTGCGCTAGTCCCGGGACGTGGGGTTTTATATCCGGATTCTTAGCGCGGACTCAGAACCCAGCTCTTCCCTACACGGTCGGCACATGCGCGGCAGCTCTTTTCCTTCTTCCTCCACTTCCCCTACCCTCCACCGTCCGGGAGCCGCCGCCACCGCCGCCGAGGAGTCAGGAAGTTCAAGATGGCCGCCGCGGAGACCCAGTCGCTACGGGAGCAGCCAGAGTAAGTAGTCTCTGTGAGTGGGCCAGAAGCTGGAGCCCGGGGACTGCCGAGTGGGAGCTGCACGGGGTGGCGGGAAAGTTCGGGCCTAACGGCGAGAGTCAAACTTTG	-14	AGGAGTCAGGAAGTTCAAGA	knownMotif	NA	VDR(NR),DR3	GM10855-VDR-ChIP-Seq(GSE22484)	Homer	+	10.6348	1	1	1	PRPF4B	31	in gene
1_MSTN_VDR_hg38	2648	6	13615210	13615533	323	13615328	47	41.2	13615342	21.1036	10	1_MSTN_VDR_hg38::1::2648	GCCTACAGGCCACGCCCTTCCTCCCTTCGCGCATGCGCCCCACCCGTCCTGAGGACCTCCGAACCTGCAGGGGGCGATGAAAGTAGGCTTGCGCTCCGCTTGTAGCTGCTTCCGGGTCAGAGGTCAGACGGTCTAGCGCTGCGTGGGCCATGGTGCAGCTCCGACCGCGAGCGTCTCGCGCCCCGGCGTCGGCGGAGGCGATGGTGGACGAGGGCCAGCTGGCCTCGGAGGAGGAGGAGGCGGAGCACGGGCTGTTGCTCGGGCAGCCCAGCAGCGGCGCGGCCGCCGAGCCCCTGGAGGAAGACGAGGAAGGGGACGATGAGT	-15	AGAGGTCAGACGGTCTAGCG	knownMotif	NA	VDR(NR),DR3	GM10855-VDR-ChIP-Seq(GSE22484)	Homer	+	9.03884	1	2	4	SIRT5, LOC105374938, NOL7, RANBP9	41054, -3509, 1, 96252	downstream, upstream, in gene, downstream
1_MSTN_VDR_hg38	2652	6	15507612	15508060	448	15507792	120	73	15507809	113.272	14	1_MSTN_VDR_hg38::1::2652	GGAAAGGTGAACCGCATGGCAGAGTCTGGAGCTGGGAGAAGCTTAGGGGCCAACTTTGAACCTTGAAATTGCTGCTTTCAAAGCTGAAGTCACAATTCCTTAAGGCTACTGCAGGCTTGAAATCATGAATTCTCAGGATGGTCAGTAGGCTCGTAAGGGACGGATGGATGCTTTGCAAACTTCAGGGAAAGCCAAGGGGTCATGGAGGTTGTGGTCACCATGAATGTGAAGGCCCAGGCCTTGGCGAAAGTGGCTAGGAACCTGTCCGGGTCCTGGAACCTGACTCATTTCTGAGCTGAGCCAAGGAGCCCTGTGCCCTACTCACCCTGCTCAGAGGCCTTACCAACAAAGGGGCTTTCTTGCTTTCTGCCTCTGGCCCTGATGGGGGTTTTTGGGTTT…	-4	AGGGGTCATGGAGGTTGTGG	knownMotif	NA	VDR(NR),DR3	GM10855-VDR-ChIP-Seq(GSE22484)	Homer	+	10.601	0	0	1	JARID2	261817	in gene
1_MSTN_VDR_hg38	2660	6	20401022	20401378	356	20401184	53	40.5	20401197	26.0028	12	1_MSTN_VDR_hg38::1::2660	CCTGGGTGTTTCTGGGCCAGAGGGAATGTCTGCTGGATTCAAACCAATATCCGTTGTAAGACAAAAGAGTTAATTTGTACTTTACCCCTATCCAGGCTAATAATGAAGGTACCGGGAATGATCTGGAATGTTAACTGGTGCCCGCAATCGCGTCTGCTGAACCTTCTGCCCCCACGATTCTGTCTGCCCACATGCTTCTGTCTATCAGCCCCGGCCTCGGGATCAGCTCTCGCCGCGTCATTGGTTGGATTTCAGGAAGGGAGAAGCCCACGATTTAAAGGGCTCCTTTTGCACCTGCCAGACATCGTCCGCATGGTCCAACTTGCCTTTGGCACGTATCTGGAAAAATCTCCTGCG	-3	TGCTGAACCTTCTGCCCCCA	knownMotif	NA	VDR(NR),DR3	GM10855-VDR-ChIP-Seq(GSE22484)	Homer	-	10.8393	1	2	2	LOC105375105, E2F3	1588, -722	in gene, upstream
1_MSTN_VDR_hg38	2661	6	21348593	21348862	269	21348688	38	31.25	21348695	21.1635	8	1_MSTN_VDR_hg38::1::2661	TGACTGGAAACCCGAGCTTCTGCTGGTCTCACAGCCCTTCTCATAAGGGGCGGAGGGAGCAGGGAAGGAATGAGCTCACCCTTCCTCTCTCCGGCCGTCTTGGCCATGCCTGTGCCCTCGCTCACCTCCTTGTCACCCAGGCCCTTGGCAGGCTGGTGCTGTCAGGGTAGGAGGGTGCTGCAGTCACAAGCCTGCCAGATCCTACTTGTTGCTTTTGCAGAGTGTATAATCAGAGAATCAGGGGGAACTAGACAAACAGAAAGAACAAAG	25	CTGTGCCCTCGCTCACCTCC	knownMotif	NA	VDR(NR),DR3	GM10855-VDR-ChIP-Seq(GSE22484)	Homer	-	11.0283	0	0	0
1_MSTN_VDR_hg38	2723	6	32177390	32178069	679	32177728	176	93.8571	32177744	162.538	21	1_MSTN_VDR_hg38::1::2723	GGCTTTGTCCCTTTTGCACCACTCACAAAGGGGTTGAGCCCAGAGCTTTCCTGCTCTGAAGGTTTAAAACGGAGTTGAAGTCAATCCTGTTCTACTCTGTGTACAACATTAAGAAAGGGGTGGGCCTTTAGTTCAGTTTTGCTCTGTAAATCACCTAATATGGGGAGGGCTGAGTCGTCCAGCCGAATGAGTTGGGTTAACACCAGCGCCGCAGATCGATGTTCCCACTATCCAAACGTCGGGCTAATCCCAGTTCTGCTCCCTTAACTAAAAGGGAGGGGCAGACCCAAGTTCTGCTCTCTACGTCACCAAAGGAGGTTGGAGCCATTTTGAACCCTGCGACCCTAGTGTTTTCCCTCTTTTCCTAGCTCTTCGCCGTCTTTCCCGATGTCGGCCAAT…	-9	TTTTGAACCCTGCGACCCTA	knownMotif	NA	VDR(NR),DR3	GM10855-VDR-ChIP-Seq(GSE22484)	Homer	-	10.2867	0	4	8	PPT2-EGFL8, EGFL8, AGPAT1, MIR6721, RNF5, MIR6833, AGER, PBX2	23729, 13123, 383, -7612, -657, -2088, 6594, 12458	downstream, downstream, in gene, upstream, upstream, upstream, downstream, downstream
1_MSTN_VDR_hg38	2726	6	32968667	32968878	211	32968800	32	28.7143	32968702	12.0651	7	1_MSTN_VDR_hg38::1::2726	GGGATAGGAAGCTGGGGATATGGACAAGCAGCAGCGTTATAGCGCTCTGGGTTTCGGGACATAGGCCTGGGCCATGCGGCCCCCTTGGCCCCTTGGCGCGACCCCCAGGAACGTTCGGAAAGCTGGTCCTCGTGGCTGGGGGAAAGGCGGGGGGTGGGGGGGAAGCGGGCACGTGACCCCGGTCAGCCAATCTGGGTGCTGCTGACGTGGCC	-60	GGGGGGGACAGAGTCCAGGA	knownMotif	NA	VDR(NR),DR3	GM10855-VDR-ChIP-Seq(GSE22484)	Homer	+	8.89718	1	2	2	LOC105375109, BRD2	2095, 140	in gene, in gene
1_MSTN_VDR_hg38	2731	6	33161226	33161637	411	33161520	44	32	33161505	23.6063	13	1_MSTN_VDR_hg38::1::2731	GTCCTCTTGCTGTTCGGGGGGCGACCTCTGCGGGTTTGGCTCCAGCTGCAGAAAGAGCGCCAAAGAAATCTCAACTCCAGCCCGGCTAGGCTGGGAGTGGGTGCGGGAGAAACAGATGGGGGGCACCTATTTAGATCTGATCTTCTCTTAATGTGACCCTGAGAGGGAGGGAAGGGGGTGTCTGAAGCCCCTGGGCCTTGGATATTGAGATGGAGAGCATGGGTGATCCCAGAAAACCTATCCACCACCGGACCCCTGACAGATGAGATCAGGGGCTTCTTCCTCCATTCGGCCTTCGGGGTCAGGGGGTTCAGCGGGTGACAAGGGAGAGGCGTCTGAGGGACCGGGATTATTCAGCTGACCCGGTGCGGGGCCGCGTTCTCAGCGCGGGCACTAGGG…	16	CGGGGTCAGGGGGTTCAGCG	knownMotif	NA	VDR(NR),DR3	GM10855-VDR-ChIP-Seq(GSE22484)	Homer	+	13.0985	1	0	1	COL11A2	31632	downstream
1_MSTN_VDR_hg38	2749	6	34335056	34335336	280	34335200	24	19.4444	34335217	15.8121	9	1_MSTN_VDR_hg38::1::2749	CAAGCAACATCAATAAAGCATGAACAATACCACAGTACTAGAAATACAGACTGCAATGGAAACATACAGCATGAGTGAACCTACTAGAAGGAATCACAAAGATTTCATGAATGAAGTAACCTTCATGTTGATGGACTAAATTTGCTATGTTGATTCATGCTGTGTGAACTCCATGACCCCCAGCCTTGTGATGTTATGGAGTTTTGATGAAGCAAAAGTGAACGGGGTCAGTGTGGCCTATCAGGTCACCTAAGAGTCGTGGCCTCATTTAATAGGAAGGC	18	GTGTGAACTCCATGACCCCC	knownMotif	NA	VDR(NR),DR3	GM10855-VDR-ChIP-Seq(GSE22484)	Homer	-	13.4544	0	0	2	RPS10-NUDT3, NUDT3	90925, 57480	in gene, in gene
1_MSTN_VDR_hg38	2749	6	34335056	34335336	280	34335200	24	19.4444	34335217	15.8121	9	1_MSTN_VDR_hg38::1::2749	CAAGCAACATCAATAAAGCATGAACAATACCACAGTACTAGAAATACAGACTGCAATGGAAACATACAGCATGAGTGAACCTACTAGAAGGAATCACAAAGATTTCATGAATGAAGTAACCTTCATGTTGATGGACTAAATTTGCTATGTTGATTCATGCTGTGTGAACTCCATGACCCCCAGCCTTGTGATGTTATGGAGTTTTGATGAAGCAAAAGTGAACGGGGTCAGTGTGGCCTATCAGGTCACCTAAGAGTCGTGGCCTCATTTAATAGGAAGGC	51	AAAAGTGAACGGGGTCAGTG	knownMotif	NA	VDR(NR),DR3	GM10855-VDR-ChIP-Seq(GSE22484)	Homer	+	9.35524	0	0	2	RPS10-NUDT3, NUDT3	90925, 57480	in gene, in gene
1_MSTN_VDR_hg38	2766	6	42782616	42782838	222	42782784	29	24	42782806	15.1622	7	1_MSTN_VDR_hg38::1::2766	GGGAAGGGGGTGGCGTGGCGGTTGGTGGTGGGGAGGGGAGGGGAGGGAAGCCTTTTAATGACTCATTGATTGAGCCGGTTTAAAATTAGTTGTGTGCGCGAGTGTGAGTGTGTTTTCCGCCCCCCGGAGCCGCCGGGAGCCGGGAAGGAGGGAGCAGGGCTCGGCGAGGGGAAGACGGCGCGGCGGGGCCGCGAGCAGGGGGCAGGGAGGGCCTGGAGTGACG	5	AGGGGGCAGGGAGGGCCTGG	knownMotif	NA	VDR(NR),DR3	GM10855-VDR-ChIP-Seq(GSE22484)	Homer	+	9.26449	1	2	3	LOC105375062, GLTSCR1L, LOC401261	36363, 732, -143	downstream, in gene, upstream
1_MSTN_VDR_hg38	2794	6	89412143	89412506	363	89412224	25	20.2727	89412256	10.2238	11	1_MSTN_VDR_hg38::1::2794	GCGGGCGGCGCCCAGGTCCGGGTCCCGCGGTTCCCAGCGCGCCCGAAGCCCCCTCCCCCGCCCCGCCCGCCGGCGGAGGAGTCAGCCGGAGCGCGGCAGTTCCTCCCGGAGGAGGGAGAGAGAGAGAGACTGCGTGACCCGAGTCACCTGACACACACTGTCACATACTCACATACACACCCCGCACGGGCGCGCGCGCGCTCGCCCGGCCGCGGGCACCACTCGGCGGGGCGCTGGGCCGAGGACACACATGCACACGCACACGCACACGCACGAGGAGACCGGGGAGGCGCGGGGCCCCTGCACCCTCCCAGACTCACACCGACACACGCCCCGTACACGGGGCCCCCGGGACGCCGGCCGT	36	GCGTGACCCGAGTCACCTGA	knownMotif	NA	VDR(NR),DR3	GM10855-VDR-ChIP-Seq(GSE22484)	Homer	-	8.56717	1	1	1	RRAGD	52	in gene
1_MSTN_VDR_hg38	2809	6	111564569	111564786	217	111564688	22	18	111564703	14.1101	7	1_MSTN_VDR_hg38::1::2809	CAAGTTCTTGTTGTTCCAGGGTTTTCTGTTGCCTAGAGGGGTGCAGGAAGTCAGCCAGGCAGTCAGGAAGGCACTTCTGTGTCTGACCTCTTCGACCCCTTCTATGATGAGTAAGGGCCCAAGACATTGTGGCCCAAGAAACCAAGTTTGGCGACAGTTTGGTTCCAGTTGGTACAGTCAGACAAGCTCTGAGGCCAAGCTGTGTATTACTGCCTGGC	-36	GTCTGACCTCTTCGACCCCT	knownMotif	NA	VDR(NR),DR3	GM10855-VDR-ChIP-Seq(GSE22484)	Homer	-	10.3375	0	0	2	TRAF3IP2-AS1, TRAF3IP2	81216, 42186	in gene, in gene
1_MSTN_VDR_hg38	2826	6	143397460	143397677	217	143397600	22	18.1429	143397601	13.9679	7	1_MSTN_VDR_hg38::1::2826	AGCAAACTATGTAGCCCTGTTTTATTGTGTAATTAAATAACACCCTACACTGAGTCAAGCTGAGTTGTGAAACCTCAAGGTTCGGAACATCAGGTAGAGGATGTGGGGAAATGCCTGCCGCCTGAGGTCACTGGGTTCATTTTCCTGGCACCAGTAGAGGTGAGGCAGCTGCCTTGTAATCAGCTCCTCCTGGAAATTACTACACCCACACAAACATT	-20	TGAGGTCACTGGGTTCATTT	knownMotif	NA	VDR(NR),DR3	GM10855-VDR-ChIP-Seq(GSE22484)	Homer	+	15.1602	0	0	0
1_MSTN_VDR_hg38	2855	6	170554143	170554642	499	170554368	146	86.5625	170554348	125.669	16	1_MSTN_VDR_hg38::1::2855	TTTAAAAATCGATCTTTCCTACGTCCAGCAAGGGCCAATTAGAGATGGCTGTGGCACGGCGGCCCCGCCCCGGAACTCCTCAAGAGCTTCGCCCCTCCTTACCTATGGAAACACAGGAAGTGACCTATGCTCACACTTCTCATGGCCTCGGCCCTAGTGGGAGCAACTCGCTGAAGCCGAGGGCAGAACTGGCGGAAGTGACATTATCAACGCGCGCCAGGGGTTCAGTGAGGTCGGGCAGGTTCGCTGTGGCGGGCGCCTGGGCCGCCGGCTGTTTAACTTCGCTTCCGCTGGCCCATAGTGATCTTTGCAGTGACCCAGGTAACAGATTGTACTCTTTTCTGACGGTTCGGGCGAAGGCCACCACTGCACTGAGGCCTGGGGGCAATGGTGGGGAAG…	13	GGGGTTCAGTGAGGTCGGGC	knownMotif	NA	VDR(NR),DR3	GM10855-VDR-ChIP-Seq(GSE22484)	Homer	+	10.6634	1	2	2	PSMB1, TBP	-1039, 35	upstream, in gene
1_MSTN_VDR_hg38	2863	7	4641790	4642131	341	4642016	46	38.4545	4642030	18.3822	11	1_MSTN_VDR_hg38::1::2863	TGCGCCGCCACTGCGCAAGCGCAGGAGGAGCAGCGTGGCGCAACCTTAAGGCGCATGCGCGGCCGGCGCAGACTTGCGGAAGGCTCCGTTCCCCTCGCGTGAATCCGCCGATCCGGGCTTTGGGGCCCGCCGGGAGCTCTGTTTATAAACACACGGCGCGGCTGCCGGCGAGGGGTAACCCTAAGGGGAGTGGGGTCGGAGGTCAGAGGTCAGCGGGCGCGGGGTCGCCGGCTGTGAGACCGGCCCCGCCACCCTCGGGGACTGCTGGCTGCGCAGCGTGGCCAGCCGGACCGCCCTACTGCGCACCGGGGCTGCCGGGGCGCCACGTGGTGCGCACGTGGT	-60	TAAGGGGAGTGGGGTCGGAG	knownMotif	NA	VDR(NR),DR3	GM10855-VDR-ChIP-Seq(GSE22484)	Homer	+	8.65254	1	1	1	FOXK1	-2675	upstream
1_MSTN_VDR_hg38	2894	7	51025775	51026083	308	51025888	58	43	51025903	39.6709	10	1_MSTN_VDR_hg38::1::2894	GAGAGAGCAGCACACAGCTGATTATCTTACCCCTGGACCTGAGACAGTTCTTTTGCAATAAGCCCAGGAAGTTTGTCCACTCCACGGCCGAGACATCTGCCCCCATGCTCTGTTGGCAGCCAAGTAACTGATCCCAGAGACTAGAAGTTGGCAGTCCTGCCTTACTGAGAACTCTCTGACCTCATGACTTTTCTTGGCATATAAGAATAGACATAGAGGCTGGACACATACATCCAACCCATTACTGGGGGCAAGACATGCAGTCAGAACCTAATGAGTAATGTACAAATCACATTGCTCCTCAATTTC	54	CTGAGAACTCTCTGACCTCA	knownMotif	NA	VDR(NR),DR3	GM10855-VDR-ChIP-Seq(GSE22484)	Homer	-	12.9745	0	0	1	COBL	290930	in gene
1_MSTN_VDR_hg38	2900	7	70093728	70093989	261	70093856	48	37.1111	70093859	21.9316	9	1_MSTN_VDR_hg38::1::2900	AAATGACCCTTGCTAACACAGAGGTGTCATGGAACATGTAAGCTGTTTATAGAGTATGTCACTGTGTGAATGTAGAACTTGTGTGAAGGATCTAAACCCAATAACCTTTGAAGAATTTACCCAGAATTTATTTAGTGTTTTCAAGTTATAACTACTCCTTGTGTGTATTGAACCCTTCACAGCTATGTCAGGCCAGCTAAGCCTTCCTGGAAGAGGTACTTAGGGGCCAGATAAAGCAAATTGGAGAATCTCTTTGTGATTT	-24	ATCTAAACCCAATAACCTTT	knownMotif	NA	VDR(NR),DR3	GM10855-VDR-ChIP-Seq(GSE22484)	Homer	-	11.177	0	0	1	AUTS2	495381	in gene
1_MSTN_VDR_hg38	2901	7	70542706	70542999	293	70542816	39	31.7778	70542836	25.522	9	1_MSTN_VDR_hg38::1::2901	CCATTTAGCAGATGGGGCTCAAAGAGTAGAAGAGACGTGCCCAGAGGCACACAGTTATACTGAGTAGCTGAGCCAGGTGTCTTAAATCCAGGTTGTCTGACTTCTGGTGCCCCAAGCTGACTTCAGATTTCTTTTCTTCTTATATCAATGATGGCATCAACTCCCTGACCTCCCCCTTCTCCAGAATGTTGCCTGGGTGATTGGGTAAGAGGATATAAATAGTAAGTGAAAAAAATAGATTCAGTTCCAAGCACTAAGGGGCTGAGACAACTAGACACTGTGGCAGTGCTACAG	41	GCATCAACTCCCTGACCTCC	knownMotif	NA	VDR(NR),DR3	GM10855-VDR-ChIP-Seq(GSE22484)	Homer	-	11.4807	0	0	1	AUTS2	944341	in gene
1_MSTN_VDR_hg38	2932	7	101085037	101085527	490	101085216	53	38.1333	101085210	34.9642	15	1_MSTN_VDR_hg38::1::2932	CACAGCCTCTCCTACAGCTCAGCAACGGTTTATGGAATGAAAGGCCTCTCTTGAAGCTTTGCAGGCACCTGCCTGCCTGAGGTGTTAGCAAATCTGCAGACCCGCCCTGAGGCCATGTGTCTAGTTACCCTGGTCTCTGAATCACAGATGAGCTCTCATTTCTTCCCACAAATAAACCCTGTGACCCTCCACCCTCTACTCAGAGAACCCGCCCTCAGGTAGTTCCCTGTTTGTGACATACACACACTTAGCCCTGAGGCTGGACTGACAGGCCGACCTGGCTGGTGGACTCCAGCCCAAGCCTGCCAGCTGCCTGCCGGGGTGGGGGCCTTGGCGGGAGAGGACGGGGCCGGGTGGGGAGGAAGGCGGGGCCTGAGGCTGTGCGAGGCGAGTCGGTGT…	14	AAATAAACCCTGTGACCCTC	knownMotif	NA	VDR(NR),DR3	GM10855-VDR-ChIP-Seq(GSE22484)	Homer	-	12.6857	0	1	1	TRIM56	-208	upstream
1_MSTN_VDR_hg38	2933	7	101935623	101935894	271	101935744	37	30.375	101935781	25.0137	8	1_MSTN_VDR_hg38::1::2933	GGAGGGCAGCACCCAGCAGATGTTTGGAGCTAGAGACAGGGCTCTGGGGATGTGTAGGAACCCGGACCTGGTGTGGCAATGGTGTGGGGCTGTCACGAGGCGTGAGGAGGCTGGGGTGGTGTTGGGGACAGCACACGATGCTGGGGCTCAGGCCAAGTGAAGCTTGGACTTCACTCTGTCTGAGGCTTTGCCAAGTGTCAGAGGGTGCACACTTGGGAGTCACATGGCCAGGCTCACATTTCCAGCCGAAGTTACACTCTACAGCCTGGCAG	33	AAGTGTCAGAGGGTGCACAC	knownMotif	NA	VDR(NR),DR3	GM10855-VDR-ChIP-Seq(GSE22484)	Homer	+	8.9005	0	0	1	CUX1	119840	in gene
1_MSTN_VDR_hg38	2963	7	139574810	139575188	378	139574912	34	27.5833	139574951	22.5192	12	1_MSTN_VDR_hg38::1::2963	CCCTTTGCTGGGTTGAAACAGCAGTATGTGGGCCATCCTATTTTTAAGCTCTGGCACCATGTCACTAAGGGCTTTGTAACATTAGACAAGTCGCTTTGCTTTGGGCCAGCACTCTGTGCACTGGTGATATCAACTTCCCCAAGGGTGACCTGTGGTAGAAAAAGCCACCAGAGGTCACCAAGGGCATGTGCTGCCACCCGTGGCCAGGACTGCAGCCCTGTGAGGTGGGTGAGGGGCCGCCACAGCAATCCTCTCTGAAGCGGAAGGATGAGGGGATGGGGGCCCTGCCTGGCCTGGGGCGCCAGCTGTGGGGCTTACCTGGCTGAGATTGAGTGGCTGCTGCTGCTGGAAGTGGGGGCCCGGCCGCTGCTGCCGGTAG	27	AGAGGTCACCAAGGGCATGT	knownMotif	NA	VDR(NR),DR3	GM10855-VDR-ChIP-Seq(GSE22484)	Homer	+	12.6391	0	0	2	HIPK2, LOC105375530	202982, -9160	in gene, upstream
1_MSTN_VDR_hg38	2995	8	22137349	22137593	244	22137504	35	30.8571	22137477	14.0966	7	1_MSTN_VDR_hg38::1::2995	CCAGGCAAACAGCCTTGGTCTCAGGAGAGCAGAGACTCCTTGGATGGGGCAGGCCAAGGACCAGTGACCACAAGCAGCAGGGAGGGCCACTGAGTTCCGCCAGGCCCAGCAGGGCGAGGCTCTGGCCAGTCTCCCAACCCCACCCTCCTTGACCTGGAAGCCGGGGGCAGCCCAGATCCCAGACACTGCTGCCCTCTCGTGGCCACTCCTCAGAGGTGCAATGGTGCCCCTGCGGGTACCTGACT	-48	GAGGGCCACTGAGTTCCGCC	knownMotif	NA	VDR(NR),DR3	GM10855-VDR-ChIP-Seq(GSE22484)	Homer	+	8.84259	0	1	3	HR, REEP4, LGI3	-6451, 4431, 19327	upstream, downstream, downstream
1_MSTN_VDR_hg38	3029	8	60904189	60904485	296	60904320	28	21.2	60904335	27.9625	10	1_MSTN_VDR_hg38::1::3029	AGGGACACTTGATTTTGAAGGGACTTCAGCAATGTAAGCACAAAATCAGCCCCTTCTCTTTAATTTAAATTCCACCCTTCTCTTGGGTGACGGCTGTTTCTAAGTTATTTAAAGATTTAGAAAGTAGCTAGAAGGTCACTGGGTTTGTGGCGGCATTGGCTTTTAAGCTTGTGCAATAAAACCACATTCGGCTTGTTCCCTAAGGTGAGGGCAGAAATGACTGGACGGAATGCCCACCTGCCCATACAGTTTGAAGAGAACAGTCCAAGTTCTCAAATAGTTCGAAACCTTTTAAGA	-17	GAAGGTCACTGGGTTTGTGG	knownMotif	NA	VDR(NR),DR3	GM10855-VDR-ChIP-Seq(GSE22484)	Homer	+	11.6829	0	0	2	LOC101929576, LOC105375938	19428, 6535	in gene, downstream
1_MSTN_VDR_hg38	3034	8	66432361	66432881	520	66432640	77	52.9375	66432699	41.4485	16	1_MSTN_VDR_hg38::1::3034	AATGGCCCTGAGCCCGACTGGCTTGAGGCTTAGACAGGTGACCCCGCGAAGCGGGTGGGCAGGCGCGGCCGAGGGGCGGGAGGCGGGCAGCCTCCGTGATTGGCCGGCGGAGGGGGCGGTGTAGCGACCCGAGGAGGGAAGAGGACTCCAAGCGCCATGGCCGCTGCCGCCCGAGCCCGGGTCGCGTACTTGCTGAGGCAACTGCAACGCGCAGCGTGAGTGCGGGGCCGGCGGGCGGGCAGGGGACCGCAGGGTGCCCACGCAGCCCCCTGGGTGTGACCCGCTCAGATCCTGCGCAGTCTTCTCCGCTTACTTTCAAGAATTCGGAGAATTTGGATACCGCCCTGGGCTCCCACCGCGCGCCAGGCGGAACAGCGAGGTCACAGAGTGCGCGATGCA…	36	CGAGGTCACAGAGTGCGCGA	knownMotif	NA	VDR(NR),DR3	GM10855-VDR-ChIP-Seq(GSE22484)	Homer	+	11.2231	1	3	4	LOC102724687, RRS1-AS1, RRS1, ADHFE1	-222, -3663, 3612, 157	upstream, upstream, downstream, in gene
1_MSTN_VDR_hg38	3053	8	100720753	100721218	465	100720896	45	31.5333	100720917	41.1215	15	1_MSTN_VDR_hg38::1::3053	ATTCCATTCCTAGATCCATCAGTCACTGATGAGTTCTGGGAAGTGGACTCACAAGCCTGAGGACCACCACCACACCACACATCGCCACAGGAACTTTATCCTAAGGCCTGGTGGCTCCCCCAGGCGACTGGGCCAGGAGCAGGAGCAGAAGCAGGCCTCGGGCCTGCGAGGTTACAGGGTTCAACACGTGGTATTTTTCGAGCACAGAACTGCACTTCCTCCCCAGGCTGGGGCGCCGGCAGGAGCTCCGGGTGGTGGGAGCGCCTCCACCTCTTACCCACGGAAGGAGCTCAGCGTTCAACGCCCCAGAATCCCGGGGCCACTGGCGGGAGCGCCGCGGAGGAACCGAATCTCACCCACCCTCCCGGCGCGTCATCACCCTAAAGTTTGAGAGCGTCT…	1	CGAGGTTACAGGGTTCAACA	knownMotif	NA	VDR(NR),DR3	GM10855-VDR-ChIP-Seq(GSE22484)	Homer	+	11.4664	1	2	2	PABPC1, LOC105375673	2102, -2184	in gene, upstream
1_MSTN_VDR_hg38	3066	8	120242993	120243333	340	120243110	14	13	120243176	11.0341	11	1_MSTN_VDR_hg38::1::3066	AAACCCGTTTGAGTCAGTTCTTACATCCTAGCACTTTTCCAGCCATGATTAAGTTCTTTAAATGGCCCGGTGATGGGCCAGCTTCTCACTCCTGGAGCACAGACAGAAAGTTTTGTGGTTTTAGCACTGAGAACATGTGGCTTTTCTGGTCCAGACGATTCTTTTCGAGGTGGCAGAGTTCACAAGCCACCACATGGAGCCCTGCACTCACACTTGCGCGATGTCGAACCCACTGCTGCATTTCTTTTTTGTGGGGACAGCCTTTTAGACACAGAGTGATGGTGATTCTAGATTGAGGAAGACAACTCCTTTCAGAAATAAAAAAGCTGCACCGTTTTTTA	-19	CGAGGTGGCAGAGTTCACAA	knownMotif	NA	VDR(NR),DR3	GM10855-VDR-ChIP-Seq(GSE22484)	Homer	+	9.06751	0	0	1	COL14A1	118002	in gene
1_MSTN_VDR_hg38	3075	8	123921954	123922640	686	123922144	88	43.6667	123922167	80.3239	21	1_MSTN_VDR_hg38::1::3075	CATTTCTGACAGGATGGGCTGGGCCAAGCAGCAGCATGAGGGAAGTATGGAATTGTGAAACAGTCTGGCCAGTTTATCTCCTTTCGCCCCAGGTACTATGATTTCAACCTTTGCCTCAGGTGGTTTCCAGTGTAAATCCCTCAGAGCCGTGCCTCCAGGCCCCTTGCAAGGAGCCTTTTTCATGGCCAACTGGAAACAAGCCAACATGCACCCGGTGCCCTGCTCCCAGCAGCTGCCATCTGTGTGCGTTGGCTGGTGGCTCACATGACCTCAGCTGCAGCTGTGGGAGGCTTTGGGATCTTGGCTGTCCAGCTGACTGCCTGCTGGGGGCAGGGGCATTTATTCTGCGTGACAGAAGGTAACATCTGTGGCTGGAGAGATAAGGAGAATTTCCGTCTG…	8	ACATGCACCCGGTGCCCTGC	knownMotif	NA	VDR(NR),DR3	GM10855-VDR-ChIP-Seq(GSE22484)	Homer	-	10.2714	0	0	1	FER1L6	70157	in gene
1_MSTN_VDR_hg38	3091	8	142669913	142670127	214	142669952	26	21.7143	142669990	15.1808	7	1_MSTN_VDR_hg38::1::3091	AGGCCAGGACCCTACTCACCCTGCTCACCCGGAGCAGCCGCCGCCGGCCGGAAGTGCCGGCCACTCGGTTCTCCTCCAGTCCGCGCCTCGTCGCCTTCCCCCAGCTACTTCCGGGACGCTCTAGACAGGCTGGAGGACTCAGCACTCGGTGGTGTCTGGGAGCCAGACGCAGGCTTTCAAAGAGCTGGGTGGCCGCGGAGGGCGTGGGAGGAGAG	-56	CCAGGACCCTACTCACCCTG	knownMotif	NA	VDR(NR),DR3	GM10855-VDR-ChIP-Seq(GSE22484)	Homer	-	8.69061	1	2	2	JRK, PSCA	180, -356	in gene, upstream
1_MSTN_VDR_hg38	3133	9	35477428	35477670	242	35477504	39	28	35477516	22.068	8	1_MSTN_VDR_hg38::1::3133	GACCTCTTGTGGCTAATAAAGAAAAAGCCCTCTCTAGGTCCCAGGATGGAGCGTCCAGCCAGGGAAGGGTCATTGGGTCTATTCTGCTTGCCAATATTAGGCGGTATGCAGTGCTACAGAAGCCACTGAATGCCACTAAGCAAGTAAAGAGTCCAAAGACTGGGCAAAGTGGCTCACACCTGTAATTCCAACACTTTGGGAGGCCGAGGCAGGTGGATCAACTGAGGTCAGAAGTTCAAGACC	-25	AAGGGTCATTGGGTCTATTC	knownMotif	NA	VDR(NR),DR3	GM10855-VDR-ChIP-Seq(GSE22484)	Homer	+	10.8004	0	0	0
1_MSTN_VDR_hg38	3212	9	129488638	129488984	346	129488800	28	24.1818	129488811	10.8898	11	1_MSTN_VDR_hg38::1::3212	TCTGCACACAACTTTCCGCTTCCCGGCCCGTCTCGGGGCCCTGAGTCATCGCCGCCCCCGGCCCCGACGCTGGCCTGCGGCGTCTGTTTGTGCAGAGCGAGGCCCCGCCGGCCGGGCTTGACGTCAGGCTGGCAGGGCCTGGAACGGCCCCGCATCGCGGCCCCCTGGGGGCAGGACGACACCGCTGGGGGCCGAGGGCAGGGCACGCCTTCGGAATCCGGCTTCGAAGCCGGCCGCCTGACCTGGGGCAAGTGCTTTCAACTCTCTGAACTTCGGTTCCTCATCTGCCAGTTGGCAGACGCTCAGCAAATCTTCCTAGACTCACGGGGCGAATTGTACAGTTGGGT	99	CTTTCAACTCTCTGAACTTC	knownMotif	NA	VDR(NR),DR3	GM10855-VDR-ChIP-Seq(GSE22484)	Homer	-	10.8521	1	1	1	LINC00963	140	in gene
1_MSTN_VDR_hg38	3228	9	134410200	134410568	368	134410368	69	47.8333	134410380	54.443	12	1_MSTN_VDR_hg38::1::3228	TGGGCTGGTGTGAGGTCCTTGTGCCTGCATAGCAGAGCTGCCTTCCAGAGCTGGTGTGGCCATGCCCAGTGCTGCCAGTCAGGCCTTTCTGATGGGGATTCGTGTTTCATGGAGTGCTGACGTTTGCTCAGGCCCACCCTGTGCTGTGCAGGTTGGGAAACCGAGGGCAGACGGTTCAAGCCTTGCGCAGGGTCACATGCTGGGCCCTGGCCCCCATCCAGACCTTGTTGCTTTCACCAGAGGGCAGAGGAGCATGTGCCCAGCCTGGAGAGGTGTGTGCCCAGCCTGGAGAGGTGTGTACCCAGCCTGGAGAGGTGTGGACCCAGTCTGGTTCTTCCGGGTGCCTGGTGTGGGCAGGGAGGCTTGCTG	-20	CGAGGGCAGACGGTTCAAGC	knownMotif	NA	VDR(NR),DR3	GM10855-VDR-ChIP-Seq(GSE22484)	Homer	+	10.2861	0	0	1	RXRA	83905	in gene
1_MSTN_VDR_hg38	3234	9	136940009	136940348	339	136940160	41	32.6	136940169	12.0592	10	1_MSTN_VDR_hg38::1::3234	AGGATGGGACTGACTGTGGGGGCTGCCCTGGCACTGGGAGCGACGCAGCCTGCCGACTCTGGACCCAGCAGCTGAGGAACTCCCTCAAGGACGGGACTGACTGGGGGGGCTGCCCTGGCACTGGGAGTGACGTGGCCTACTGACCCTGGACCCAGACGGCAGGCCCTGCATGCTGCCAGCCCCGGCACATGTGCCAGGCATCTCCCTGGAGGTCATGGAGGACAGGGCAGTGTGACAAAGTCTGGCACCAGCACATGACCTCAGACGCACATGTCACCTGTCAGCAGTGACTGCAACATTCACTCCAGTAGGACCACTGTGCCAGCAATAACAGCGTCAC	46	GGAGGTCATGGAGGACAGGG	knownMotif	NA	VDR(NR),DR3	GM10855-VDR-ChIP-Seq(GSE22484)	Homer	+	12.0105	0	1	3	FBXW5, C8G, LCN12	4614, -4715, -9035	downstream, upstream, upstream
1_MSTN_VDR_hg38	3280	X	152830827	152831216	389	152831056	19	16.6667	152831033	12.989	12	1_MSTN_VDR_hg38::1::3280	CTCTCCCTATTGGTGCAGGGCCGAAGAGGGTGGGACTAACCTGGCAAAGCCCCGGCCCAGCGCGGGGAGGGGCACGCTGGCGACAGAGCCCCGTCTTTATTGGGCAAGATCACGCCGTGAGCGCCAATTGGCTGAGTCGTCGCCGAGCTGGGCCAATCCTCTTGGTGGAGGAAGCTCGGCTGATTCTCGGCTCACGCGGGAGGGGAGTAAAGGGTGGCGGTCCGGGCCTGGAGTTCAGTGGGTGCAGCCTGCTTGCGAGCTGAGGCCAGACAGGGGGGCGCCTACGGACGGGTAAGAGTCGTGGCCTTGCCATTGGAGGTCACCCTGTGTCAGCGACTGGGCAGTGCGGGAGGGTGGGGAGCTACGGGGTCGCCCGGGTCGGGTGCTTTC	22	GGAGTTCAGTGGGTGCAGCC	knownMotif	NA	VDR(NR),DR3	GM10855-VDR-ChIP-Seq(GSE22484)	Homer	+	11.8225	1	2	2	CETN2, NSDHL	-299, 89	upstream, in gene
1_MSTN_VDR_hg38	27	1	15596640	15597269	629	15597008	76	42.95	15597028	80.5453	20	1_MSTN_VDR_hg38::1::27	TAGTAGACCGTTCTGAGTTCTGTGAGCTGTCCTAGCAGATGATCAAACCCAGAGAGGAGGGAATGGTGGGAACTTCTAATTTATAGCGAGTCTGCAAGAAGTACAGGTGACAACCTGGGACTGGCACCCAGTGTCTGAAGTGGGGGCAGTCTTAAGGGACTAAGCCTGTAACCTGGGGAATCTGATGCTATTTCCAGGTAGATAGTGTCAGGATTGAGATAAATCATAGGACACTGCTAAAGTTTGGATGTTTATTCCCTACAAATCTCATGCTGAGCGTTTATCCCCTAATGGCAGGGTGTGGGTCATGCGGGTAGATCCCTCATGAATAACCAATGCCTTGTTGCGGGGAAGGGGTCAGTGAGTTCTCACTCTTTTCCCTCCCACAAGAGCTGATTG…	-23	GGTCAGTGAGTT	denovoMotif	4-AACYCDVTGACC	BestGuess:RXRA::VDR	MA0074.1	Jaspar(0.862)	-	12.6221	0	1	1	CHCHD2P6	-7520	upstream
1_MSTN_VDR_hg38	111	1	46687685	46688032	347	46687808	25	20.8182	46687869	13.3867	11	1_MSTN_VDR_hg38::1::111	TGGATCCCTGCACAAAGTTTATGTGAAACTGCACATTTTATTCACAACAATATGAAAATCAGTAAGCCGTGCACAGTCGGCCAGCATCAGTGACTTAGTAGGTCAGTTTCCTTACATGTAAAATGAGGAGGTGAACTCAATGACCTCTTAAGTTGGGGAGCTGATCTGACCTGATCTGTTTCCTGACATACGCAAAAGGTTCCCCTTAATATATAGACAGCAGGATAAATATGAAAGCCAAGTTCAGGCTTAAAGAAATGATAAAAGATTTTTGGTTACTATCATTTTCATGGCTCCCACCCCTAATAACTTAAAAAAGAAAAGACCCAAAAGGCCCTCGGAAATACG	-52	AACTCAATGACC	denovoMotif	4-AACYCDVTGACC	BestGuess:RXRA::VDR	MA0074.1	Jaspar(0.862)	+	12.2618	0	1	3	EFCAB14-AS1, EFCAB14, LOC105378698	13772, 31256, -1143	in gene, in gene, upstream
1_MSTN_VDR_hg38	225	1	162009720	162010145	425	162009920	61	40.2143	162009935	34.2015	14	1_MSTN_VDR_hg38::1::225	GGTGTCCCCCAGGGCAGCAGCCACAGCTGCCCCTCCTTGGCCACCCCCAGTCAGCCACCTCCAACCTGGGGGTGCTGGCCCTCAAGAGCTCCCCACCTCTCCCTGGGACTCTGCGCTTCTCACACCAAAGGCCTTTGGTGAGGCGATTCTCAGGAGATGCAGGGGATGCCACCTGCACAGGGTACCCTCGATTCTGCCCTGGGAAATAGGTGAACCCCATGACCTCATGCCTCAGGCTCTTCCCCCTGGGACAGCTGCAACCATGACATTTCTGGTGTGTGCAACTTGGCTCGTGGGCAGTGCTGGCAATGTGGCGGCAGAGGTGGGAATCGTGCCTATCTGGCAGAAGCAAGTGTACCCATGGCCCCTGCCAAGGATCCTGGCACACTGAAGAAGAGG…	-4	AACCCCATGACC	denovoMotif	4-AACYCDVTGACC	BestGuess:RXRA::VDR	MA0074.1	Jaspar(0.862)	+	11.6019	0	0	1	OLFML2B	14545	in gene
1_MSTN_VDR_hg38	357	10	63629422	63629965	543	63629600	43	30.0588	63629607	20.4796	17	1_MSTN_VDR_hg38::1::357	TTTGGCTTGTCCTGTTCTGTCAGTTCTGTAGGCCGGTGGATTAAGCTGATAGAAATGCTTTTTGGTTGATTTAAACCAGATGCTCCGACTATTTTTGTCCCGTTTGCAGGCGCAGAAGCTCTGCATAAGGCAATACTGCCCCCCTCGGCCGACCGCCAACTGCAAGGCGTAGGAGACTGCTCTCCACTAGCCACCTCGGCCATAAAACCCTTTCAAGTCCCTATTATTATTCCAGGCACATTCCAAGGGGATTGAGTCACAGAGTTCACTTGGCTTTTCTCCTGCCCTGAACTGCCTGTACCAGGTGGAATACGACTCTCAACTTCAAATATGGAATCCAAAAGCAGTCAAAGAGCGCTTTAGAGCAAGCCCCAGATGCGAACTCTACTGCCACTTCTC…	79	AGTCACAGAGTT	denovoMotif	4-AACYCDVTGACC	BestGuess:RXRA::VDR	MA0074.1	Jaspar(0.862)	-	11.0765	1	2	3	REEP3, LOC105378329, LOC101929846	108247, -4290, -1077	downstream, upstream, upstream
1_MSTN_VDR_hg38	392	10	87862333	87862572	239	87862384	37	32.25	87862383	12.893	8	1_MSTN_VDR_hg38::1::392	TCCTTCCACCTCCTTTTGAACCCTCCTAGGTCTCCTCGCCCCGCCCACTCGCTGGGCTGCAGCTTCCTACCGTTCCGTACTTTCCACTCAACCCGGTAACCCCAAACGTGCACGGTCCGGCCGGGGCGCGCGGAGCCTGGCCCCGGGCGATCCATCCTGCCGGGTTTTCACGGCGGCCAAGGGGGGGCGGGGCTAGGTGGTCTCTGAGAACCGAGCTTGACTCCGACGCCGCGAACCGAC	38	AACCCGGTAACC	denovoMotif	4-AACYCDVTGACC	BestGuess:RXRA::VDR	MA0074.1	Jaspar(0.862)	+	11.021	1	2	2	KLLN, PTEN	1053, -1054	in gene, upstream
1_MSTN_VDR_hg38	394	10	88979100	88979575	475	88979264	60	39.2667	88979283	32.0315	15	1_MSTN_VDR_hg38::1::394	TGAAACACTGAAAACAAAATGGATAAAAATTAAGTACAATTAAAATTATAGATTCTTTAGCTTCTACTAAGCTGGTTTTAATGGGTTATGATGTTGTGTATGAGCGTAGGGATCTGGGGAGGAGAGATAAGGAAGGGAAGAAAGTGAGTACTGAGACAAAAAAGCAGAAAAAAAAAAATGAGGTCAGCGAGTTTCCCGGCTCTGCCGCAGGGTGCCTTGCCAGCCTTGGCTCCTAGGAAGGGAAGACTTGTGGCTCACCACAGACCAGATTCCTGCTGACTTCAAAGAGAGACGTTCACAAGGAGAAGATGCCAGCATTCAGGACAGATGAGAGTCTGGCCAAATAATTGTCAGGAACCCTTAAAATGTAGGCTACTCATCTTGGGATGATTTTAAACA…	8	GGTCAGCGAGTT	denovoMotif	4-AACYCDVTGACC	BestGuess:RXRA::VDR	MA0074.1	Jaspar(0.862)	-	12.1084	0	0	2	ACTA2, FAS	12126, 9463	in gene, in gene
1_MSTN_VDR_hg38	427	10	122013382	122013752	370	122013536	53	36.9091	122013556	35.7491	11	1_MSTN_VDR_hg38::1::427	CCTGGGCTACGGCTGTTTGTTTGTATTAAAACGGGAACATGATAACAGAGCTATTAGTAGCTCCATGCTCAGCTGTGCAAGGTAGGGAGTTAGAGCACTGAATTCAGTCACTGGAGAAAGAAGCTGAGGTCTCCTGATGGCCCTAGGATGAGGGCTGGGCTATCTGTGAATAGCAATGGGCTTAGGTCGCTGGGTTTGTCAAGCAGCCACGGGAGCTGCTGGGTCAGGTGAACCTGAGCTCCCCCTCGATGAGCAAACACAACTTGGACCATGTCCTCCACTGACACAGAACCCGACTGCCCGAGCCCTCTGTGGCTGGGGAGCAATGCCATGGCAGAAAACGCAGTTCTGATCTGAGCTTGCTGGTCTGG	20	GGTCGCTGGGTT	denovoMotif	4-AACYCDVTGACC	BestGuess:RXRA::VDR	MA0074.1	Jaspar(0.862)	-	10.5025	0	0	1	TACC2	24362	in gene
1_MSTN_VDR_hg38	469	11	17753738	17754087	349	17753952	49	39	17753974	26.0681	11	1_MSTN_VDR_hg38::1::469	ACAGCCTGAGTCTCTCCTCACCTTGAGTGATCTCAAGACGCTGGGAATAGACATGGTCTCATCTCCTCACCATGTGTCCCAGATTCCAATTCCGATGCCCAGATTCCAGATTCGCCACTCCAGTGCCCGCATCCAGGTTTTGAATTCCACAATCCAGTGCCAGTTCTGCCCCGTAGACAGGACTCAGGCTGTTGGACTACATCATGAGCGCCTTCAGCTGGCCTGTCTGCTGGGAGGGAAGGATGTATCTGCCCTCTCTCTGGAAAGGAACTCTGTGACCTTGTGCGCACTCTCCATGAATGACATGCATCACTCATGTTCATGGCTGGTGGGGATTCAGGCCTTTGTTC	31	AACTCTGTGACC	denovoMotif	4-AACYCDVTGACC	BestGuess:RXRA::VDR	MA0074.1	Jaspar(0.862)	+	12.4603	0	0	1	KCNC1	18042	in gene
1_MSTN_VDR_hg38	572	11	69502618	69502852	234	69502720	26	21.375	69502730	12.0029	8	1_MSTN_VDR_hg38::1::572	TGGCTGCAGAGCTCCACTGATGCCCACATGGAACTGGCAGCCCCAGCTGGCACCTGCTTCCTGGCACCCTGCCCACCTACTCCCAGCTGCATCTGCCCACTGAGGTCAGTGGGTTCACGCATCTGCTAATACCTCTGTACTTCTAATCACAACTACGGTCATCCCTTGGAACCCAAGGAGGATTGATTCCAGGATCCCCAAGGAGACCAAAATCCACAAATGCTCCACTCCCTTA	1	GGTCAGTGGGTT	denovoMotif	4-AACYCDVTGACC	BestGuess:RXRA::VDR	MA0074.1	Jaspar(0.862)	-	12.7571	0	0	1	LINC01488	17159	downstream
1_MSTN_VDR_hg38	626	12	2982480	2982877	397	2982560	37	31.6667	2982646	13.0969	12	1_MSTN_VDR_hg38::1::626	CCTGGCAGGCCCTCCTGGGTCACTGTGGTGCACTTGGGGAAGGAGGAGGAGGCTGGTGCTGGCTTACCCCATTCCATGAGCCGCAGGGCAGGGCGGTGCGTGGGAGGTTTGCCTGGTGGCAGGAGGCAGCTGCCAGCCCCGGGATGTGGGCCGCGGGCAGATAGGAGAAGCTCGCCAGTGACGGCTGTGAACCTGGAGCACCAGGGACACGTGGGGCTGGGAGCAACCCCATTTCGGTAACAAACCCTGTGGCCCAGGGCCTTGGATGACCTGCTGCCCTGCTTTTCCTGGGACAGACCCAATCCTAGGGACATGGAGTGCAGGTCCTCAGAAAACCCCACTCGTGGGGCAGGGTCTGGCATTAGGAGTCTTTGGTTCTCCCCAGGTGTGTGTTCTGC	75	AACCCTGTGGCC	denovoMotif	4-AACYCDVTGACC	BestGuess:RXRA::VDR	MA0074.1	Jaspar(0.862)	+	10.2715	0	0	1	TEAD4	23248	in gene
1_MSTN_VDR_hg38	655	12	26298578	26299174	596	26298848	91	49.2105	26298867	89.0226	19	1_MSTN_VDR_hg38::1::655	CAGTTCACTGTTGAGAACTGCACAGTTTGCCTTAACTAGAAAGTGTGCATTTTCTTATTTCCTCTCTGGGATGACAGTGATCACCAAAAAATTGTTATTTAAGATACTTCATTTATTCAATCATTTAACAAACATCTGCTTTGAATATCTATTACCAAGTTCTGTGCTAGGAACAGAAAATACAAAATTTCATAAGAAATGATTTCTACCCTTCAATTGCTCATTAAAAGAGCTGCTACCACTTCTTCAAATTTGGTAGTAGTTATTTCTGTGAGGTCACTGGGTTCAGACCTTAACCTATCAACTGGAGTGTCTGCTCTAGAGCTAAGTGCTTTGCTGTGGACACTTGCTATTTTGGGGATAAGAAGTATGATCTCATCTTCTCTTCGATGTTTAGCC…	-5	GGTCACTGGGTT	denovoMotif	4-AACYCDVTGACC	BestGuess:RXRA::VDR	MA0074.1	Jaspar(0.862)	-	12.72	0	0	1	LOC105369705	45974	in gene
1_MSTN_VDR_hg38	720	12	80713523	80713737	214	80713632	22	20	80713665	14.2591	7	1_MSTN_VDR_hg38::1::720	CAGAATATAAAATGAAATAAATAAATAAATAAATACTTCACCAGAGCCTTAGTGGGTATCCATTTATAGCACCAGAGGTGACTGGGTTTTCTTCCCCTCAACTACCTATGGTTAGACTTTCCTAGCAGACAGTGTTGGAGTGTCATTTCTAATAACCTGTTTACATATGAAATAAATGTGCGTTTTCTCCGCAAGCAAGAAATCCACTTCTTTGC	-56	GGTGACTGGGTT	denovoMotif	4-AACYCDVTGACC	BestGuess:RXRA::VDR	MA0074.1	Jaspar(0.862)	-	11.2454	0	2	3	LOC105378252, MYF6, MYF5	-6414, 6003, -3297	upstream, downstream, upstream
1_MSTN_VDR_hg38	725	12	93127174	93127439	265	93127296	50	41.875	93127315	16.4259	8	1_MSTN_VDR_hg38::1::725	TTGTCATATGTTCTCTCGCTATTTATACTGCTTTGGGTCAGCTACTTGATACTTAATAAAATTTGCCTCCAAGCTGTCCTGCAGGGAAAATGACCTATCTGGGGGGAATGCTGTTCCAACTCTATAACCTCTGATGATTGCCCAATAGTCCTCCAAAAAGGTTGCAGGGCAGGAGCAAGGGAAGGTCCATGCCACTTCCTGGCATTTAATGGCAACAAGTGCTTTAGTGTAAGTATAATTATATCCCCTGCTTTCAGGAGGCCTTT	-25	AACTCTATAACC	denovoMotif	4-AACYCDVTGACC	BestGuess:RXRA::VDR	MA0074.1	Jaspar(0.862)	+	10.9519	0	0	0
1_MSTN_VDR_hg38	789	12	133037230	133038002	772	133037600	70	44.2083	133037627	59.1138	24	1_MSTN_VDR_hg38::1::789	GACGCGGGGCACTGTGGGAAGTTGAGTTCGCGGGGCTCCTTCCTTCGCGCATGCGCACATGCACTCTTGGTAATGCTTGCAGGTGGCCCGTTCTTCCTCTTTGTCCTTCGCTGCCACGTGAGAGGGGAGTGTACGCGTGTGCGCGCGTGCGAGTGTGCGCGTGTGCAGTCCCCGACTCGTCCCGGCCCGTTCGGAGCCGCCCGGGAGCGCACAAAGGCCGACGGTTTGGGCGCGTGCGCGGGACACGGGGGACGGGCGGTGTCACGTGATCGCGAGGCCGCGGGCGCGCGGGCGCGACTCGGCGGCGGCGTCTTTTGTGAGTTCAGTGAGTTTATTGCGGGCCCGGCGCTGGGGGCTCCGGGAATGGCGGGGGAGGCGCGCGGGAGTGGCCGCGGGGAG…	-67	GTTCAGTGAGTT	denovoMotif	4-AACYCDVTGACC	BestGuess:RXRA::VDR	MA0074.1	Jaspar(0.862)	-	11.2383	1	2	2	LOC101928597, ZNF84	-378, 314	upstream, in gene
1_MSTN_VDR_hg38	791	13	20716630	20716959	329	20716768	32	28.2	20716771	17.1889	10	1_MSTN_VDR_hg38::1::791	CAGACTCTTAATGGCTGCATCCTCCCCTTTTAAGAGAGTCTGCTGGGTTGAACTCATTGACCTTCGGATCTGGCGAGCCACGCTACCGAGGCAGGCTGTCTCCACGGACACATTTCGGTGCTTGTGGGTTCTAGCCAAGATTGGAGAAGGCATTGCCCCCACTTTGTTCCTGGGATGGGGTCTTTCAACTGCTGTGAGATAAACAGTCATCCTGAGCCCCTGCTGCTCTGAAATCATTTCATGTTTTGCAAGGTGGGAGGGTGAGCCACATCAAGGCGCGTGTGCCAACCAGCGCCCCAGCTATCCTTGGGCATCAGTTAGAGGACACAT	-92	AACTCATTGACC	denovoMotif	4-AACYCDVTGACC	BestGuess:RXRA::VDR	MA0074.1	Jaspar(0.862)	+	10.6564	0	0	1	IL17D	13893	in gene
1_MSTN_VDR_hg38	855	13	113410118	113410408	290	113410240	33	28.7778	113410246	17.2705	9	1_MSTN_VDR_hg38::1::855	CGATGACCCAGGGCCAGGACGGACCCCACACGGAGGAGTGGCAGGGCCGCAGATGGAACACAGGACTCCGCTTCCCCCACCTTCCCGAGACGCCTCCCTCGCCCGGTTCAGTGAGTTCACGTGGAGAGAGTGTGCCGTTCGCCCCCAAACCCCGGTGGGCATCAGTGGATCAAGAGGCCTTGCTGAGACCCGGATTTTGGGGCCGCACCACCAACGCCTCTGATCCACGGTCTGGGGAGGGGCCTGGGAATCTGCATTTTAACGAGTCCCTGGTGATTCCGAGGCCGCTGG	-13	GTTCAGTGAGTT	denovoMotif	4-AACYCDVTGACC	BestGuess:RXRA::VDR	MA0074.1	Jaspar(0.862)	-	11.2383	0	0	1	LOC101928841	10618	in gene
1_MSTN_VDR_hg38	906	14	61525698	61525955	257	61525792	26	19.75	61525817	19.037	8	1_MSTN_VDR_hg38::1::906	TGGATTTCTGTTAGCACTTGTTTCTGTTGCCCAAGAAGATCCTTTCCAAGACTTCAGCAGGCATACTGGCTTCGGGAAAATTCAGAAACTCAGTGACCTTGTTTGGAAATGTGAGTGATAGTGTTCTGGGCTCAGGTCCACACAGGCCTGGCTTGTCAGGCTAGGACACAGTGTCGATAAAGCTGGGCTCATGGGCTTTGTCCCCCCGGCCGTGCTCTCTCCTGGGGCTGCAGACTAGTGTGTCTAACCTCAGCCAGG	-34	AACTCAGTGACC	denovoMotif	4-AACYCDVTGACC	BestGuess:RXRA::VDR	MA0074.1	Jaspar(0.862)	+	12.585	0	0	2	PRKCH, LOC105370525	204349, 20774	in gene, downstream
1_MSTN_VDR_hg38	928	14	76079969	76080419	450	76080224	82	52.3571	76080245	66.2908	14	1_MSTN_VDR_hg38::1::928	AAAAAAATTCCCCAGAACATATTATGTGCTCATGAGCACTTGCCTGTGATTGTAAATCAGAAACTGTAAAATTGTGAAGTTCTTTGAAGTTTGCCCAAAACCTGCTCTGCAGACACCTGTTCTGCTGGGGGCCGGAGTTGGATGGCCTGCCTCTGCTGCGATGGCTCAAGCTGTCACTGCACAAGAATGTTCCAGCTTGCCTTGGCCTGGCTGTCATCGCTGGCTCTGTCCCACTCAGGCGGTTCACCGGGTTCTGCTGGGCACCAGGCTTCCAATTAGAGAGAAATCCCACTGTGTGGCCAGCCCCACCAGCGCCGCTCTGAGCAGCCCCTTTGCCAAGGCCCGAGCTGACCTCTGATCTGTCACAGATGGGCCAGCCCCACACTCTTTGTGCACATT…	-25	GTTCACCGGGTT	denovoMotif	4-AACYCDVTGACC	BestGuess:RXRA::VDR	MA0074.1	Jaspar(0.862)	-	10.8224	0	1	2	IFT43, LOC105370573	94471, 2064	in gene, in gene
1_MSTN_VDR_hg38	990	15	51228447	51228792	345	51228608	43	32.1818	51228611	42.3811	11	1_MSTN_VDR_hg38::1::990	CAGTCTCTAATCAGGCCTGCCCCCTCCAGTGGAGTATCAGTCAGGGCTTGAAAAATATCTCCTTGGGCACTTCTTCTAGCCCTGAGCTTGGCCAGCGCCTGGCTGGACTGGCATGCAAAGTTCACTGTGGTAGTAAAGGAAGCTATTTTGGGGCTCTGCCTTCCATCATGACTCATCAAAGTCTCCAGGGTCACAGAGTTCTCCCACGACACAGGATGTGATGAGTCATGAGACAGGGCAATTTGCATGATGCTCAATTATGCAAATTCAAGATGCATTAGATGTCATTGGTATTATCTTGATTTTAGATGTTGTTGTTACTTTCTTGGTGAACTTAATATTTATA	34	GGTCACAGAGTT	denovoMotif	4-AACYCDVTGACC	BestGuess:RXRA::VDR	MA0074.1	Jaspar(0.862)	-	12.4603	0	0	2	PIRC66, CYP19A1	191024, 109990	in gene, in gene
1_MSTN_VDR_hg38	993	15	55196841	55197127	286	55196960	34	29.7778	55196955	14.0966	9	1_MSTN_VDR_hg38::1::993	TGTCCAGGATAGATGGGCCCCGAACAGAAATAACACTTTTCGATACGCATGTTGAACCCGCGTGTAACCCCACCAAACAAACGCCAAGCTTGAGAGGAAGTGATGCAACCCCGTCACCGGAAGTTACCTTCTTCCCCCTTCCCCGACCGGAAAAAGGCAAGCGTCCTTCGTTCTCGCGGGTCTGTTAGACCAGATGCGAACACGACTGTGCCTCCGGCGGCCGTGTGGTCAAATGCGCTGCCGTTTGACGCAGGCGCAGAGCTGCAGACTAGACCTGTTCGCTGTTA	-9	AACCCCGTCACC	denovoMotif	4-AACYCDVTGACC	BestGuess:RXRA::VDR	MA0074.1	Jaspar(0.862)	+	10.4505	1	2	3	RSL24D1, LOC105370830, RAB27A	73, -161, 92868	in gene, upstream, downstream
[truncated: 169 more rows]

[truncated: 14 more sheets: Fig 4A-RNA-seq, Fig 5B, Fig 6A, Fig 7A, Fig 7B, Fig 8A, Fig 8B, Fig 9A, Fig 9B, Fig 9C, Fig10A, Figure 10B, Suplementary Figure 2, Suplementary Figure 3]
